# Supplementary material for: Identification of Putative Nuclear Receptors and Steroidogenic Enzymes in Murray-Darling Rainbowfish (Melanotaenia fluviatilis) Using RNA-Seq and De Novo Transcriptome Assembly
Source: PLoS One. 2015 Nov 23;10(11):e0142636. doi: 10.1371/journal.pone.0142636 (PMC4658143; doi:10.1371/journal.pone.0142636)
Supplement: S2 Table — (CSV) [file pone.0142636.s003.csv]

Rainbowfish transcript|ORF	Medaka CEGs (queries)	Query coverage	% Identical Sites	Blastp E Value
comp108129_c0_seq1|m.266521	KOG1641.1_1|geneid_v1.2_predicted_protein_1|139_AA	70.50%	93.90%	6.73E-48
comp84334_c1_seq1|m.13921	KOG1781.21_1|geneid_v1.2_predicted_protein_1|104_AA	99.04%	100.00%	2.18E-54
comp100619_c0_seq2|m.85229	KOG3453.17_1|geneid_v1.2_predicted_protein_1|106_AA	99.06%	91.40%	9.34E-53
comp58412_c0_seq1|m.3948	KOG3464.11_1|geneid_v1.2_predicted_protein_1|110_AA	95.45%	99.00%	8.56E-55
comp59008_c0_seq1|m.4268	KOG1753.14_1|geneid_v1.2_predicted_protein_1|147_AA	72.11%	98.10%	4.57E-55
comp84876_c0_seq1|m.14729	KOG0544.27_1|geneid_v1.2_predicted_protein_1|118_AA	99.15%	89.70%	6.03E-56
comp89591_c0_seq1|m.20366	KOG2906.53_1|geneid_v1.2_predicted_protein_1|109_AA	99.08%	95.40%	1.07E-58
comp90199_c0_seq1|m.21552	KOG2930.132_1|geneid_v1.2_predicted_protein_1|109_AA	99.08%	99.10%	2.51E-59
comp83464_c0_seq1|m.12560	KOG3463.2_1|geneid_v1.2_predicted_protein_1|135_AA	80.00%	97.20%	2.97E-56
comp106601_c0_seq2|m.235017	KOG1746.20_1|geneid_v1.2_predicted_protein_1|114_AA	99.12%	95.60%	4.83E-58
comp90846_c0_seq2|m.22767	KOG1770.3_1|geneid_v1.2_predicted_protein_1|114_AA	99.12%	99.10%	1.88E-61
comp107389_c0_seq1|m.266402	KOG3449.1_1|geneid_v1.2_predicted_protein_1|114_AA	99.12%	83.30%	2.88E-29
comp107395_c0_seq1|m.266408	KOG1762.1_1|geneid_v1.2_predicted_protein_1|114_AA	99.12%	86.00%	1.74E-29
comp42346_c0_seq1|m.2251	KOG2988.1_1|geneid_v1.2_predicted_protein_1|117_AA	99.15%	99.10%	6.72E-63
comp98080_c1_seq1|m.56325	KOG4392.3_1|geneid_v1.2_predicted_protein_1|118_AA	99.15%	100.00%	7.67E-64
comp99363_c1_seq14|m.68458	KOG1654.81_1|geneid_v1.2_predicted_protein_1|132_AA	93.94%	90.30%	5.71E-61
comp42633_c0_seq1|m.2443	KOG3459.10_1|geneid_v1.2_predicted_protein_1|122_AA	95.90%	99.10%	2.90E-62
comp60331_c0_seq9|m.4904	KOG1772.4_1|geneid_v1.2_predicted_protein_1|119_AA	99.16%	96.60%	3.80E-60
comp103712_c0_seq7|m.148356	KOG3432.1_1|geneid_v1.2_predicted_protein_1|120_AA	99.17%	95.80%	3.81E-63
comp91355_c0_seq1|m.23922	KOG3428.3_1|geneid_v1.2_predicted_protein_1|120_AA	99.17%	100.00%	1.67E-62
comp105220_c0_seq1|m.188445	KOG3436.12_1|geneid_v1.2_predicted_protein_1|124_AA	99.19%	98.40%	2.88E-62
comp58906_c0_seq1|m.4228	KOG1088.10_1|geneid_v1.2_predicted_protein_1|124_AA	99.19%	83.70%	5.09E-58
comp97854_c1_seq3|m.54618	KOG3442.8_1|geneid_v1.2_predicted_protein_1|126_AA	99.21%	87.30%	3.37E-50
comp104503_c1_seq1|m.170345	KOG3405.7_1|geneid_v1.2_predicted_protein_1|128_AA	99.22%	97.60%	3.91E-57
comp43615_c0_seq1|m.2691	KOG2104.16_1|geneid_v1.2_predicted_protein_1|138_AA	99.28%	88.30%	3.61E-66
comp78847_c0_seq1|m.9764	KOG3387.10_1|geneid_v1.2_predicted_protein_1|129_AA	99.22%	97.70%	9.90E-69
comp59030_c0_seq1|m.4291	KOG1754.2_1|geneid_v1.2_predicted_protein_1|144_AA	99.31%	90.90%	1.26E-69
comp59079_c0_seq1|m.4318	KOG3406.14_1|geneid_v1.2_predicted_protein_1|157_AA	80.25%	99.20%	6.52E-67
comp110258_c0_seq1|m.266703	KOG1782.12_1|geneid_v1.2_predicted_protein_1|134_AA	99.25%	98.50%	1.59E-71
comp107425_c0_seq1|m.266438	KOG3418.3_1|geneid_v1.2_predicted_protein_1|137_AA	99.27%	98.50%	3.07E-73
comp90250_c0_seq1|m.21634	KOG0935.125_1|geneid_v1.2_predicted_protein_1|154_AA	91.56%	100.00%	1.70E-78
comp89812_c0_seq1|m.20747	KOG1750.1_1|geneid_v1.2_predicted_protein_1|133_AA	95.49%	92.10%	1.38E-64
comp89867_c0_seq1|m.20864	KOG3404.36_1|geneid_v1.2_predicted_protein_1|145_AA	99.31%	98.60%	1.03E-80
comp101240_c5_seq6|m.96567	KOG1769.23_1|geneid_v1.2_predicted_protein_1|102_AA	98.04%	98.00%	9.36E-53
comp78196_c0_seq1|m.9397	KOG0898.1_1|geneid_v1.2_predicted_protein_1|146_AA	99.32%	97.90%	1.41E-72
comp84510_c1_seq1|m.14174	KOG3411.7_1|geneid_v1.2_predicted_protein_1|156_AA	88.46%	96.40%	1.90E-74
comp42299_c0_seq1|m.2192	KOG1742.11_1|geneid_v1.2_predicted_protein_1|149_AA	99.33%	96.60%	1.81E-80
comp110796_c0_seq1|m.266727	KOG3400.9_1|geneid_v1.2_predicted_protein_1|141_AA	99.29%	92.00%	4.03E-73
comp107438_c0_seq1|m.266444	KOG0003.91_1|geneid_v1.2_predicted_protein_1|129_AA	99.22%	98.40%	7.21E-70
comp42298_c0_seq1|m.2190	KOG0400.18_1|geneid_v1.2_predicted_protein_1|166_AA	99.40%	91.50%	1.15E-80
comp98315_c1_seq1|m.58233	KOG0407.2_1|geneid_v1.2_predicted_protein_1|152_AA	99.34%	100.00%	3.34E-84
comp59010_c0_seq1|m.4273	KOG3311.8_1|geneid_v1.2_predicted_protein_1|153_AA	99.35%	100.00%	6.98E-84
comp59763_c0_seq1|m.4618	KOG0419.45_1|geneid_v1.2_predicted_protein_1|153_AA	99.35%	100.00%	4.23E-87
comp98315_c2_seq1|m.58234	KOG0888.12_1|geneid_v1.2_predicted_protein_1|153_AA	99.35%	93.40%	1.25E-81
comp104896_c1_seq1|m.179604	KOG3167.5_1|geneid_v1.2_predicted_protein_1|165_AA	93.94%	80.00%	2.98E-67
comp102622_c1_seq2|m.122333	KOG3271.18_1|geneid_v1.2_predicted_protein_1|156_AA	99.36%	98.10%	5.37E-86
comp105238_c1_seq1|m.189331	KOG3048.1_1|geneid_v1.2_predicted_protein_1|155_AA	99.35%	88.40%	3.58E-70
comp106247_c0_seq4|m.221657	KOG0934.47_1|geneid_v1.2_predicted_protein_1|182_AA	78.02%	96.50%	2.37E-77
comp95921_c0_seq1|m.41227	KOG0424.195_1|geneid_v1.2_predicted_protein_1|159_AA	99.37%	100.00%	2.49E-91
comp107418_c0_seq1|m.266429	KOG1728.11_1|geneid_v1.2_predicted_protein_1|162_AA	99.38%	96.30%	2.49E-88
comp104750_c0_seq1|m.176548	KOG3275.5_1|geneid_v1.2_predicted_protein_1|127_AA	98.43%	56.60%	1.73E-39
comp58983_c0_seq1|m.4255	KOG1727.2_1|geneid_v1.2_predicted_protein_1|173_AA	97.11%	78.60%	8.53E-78
comp42353_c0_seq1|m.2257	KOG1722.1_1|geneid_v1.2_predicted_protein_1|158_AA	99.37%	96.80%	7.03E-72
comp107444_c0_seq1|m.266448	KOG0829.1_1|geneid_v1.2_predicted_protein_1|177_AA	99.44%	94.90%	2.30E-97
comp82079_c0_seq1|m.11708	KOG0871.4_1|geneid_v1.2_predicted_protein_1|177_AA	99.44%	97.70%	3.23E-78
comp59009_c0_seq1|m.4270	KOG0397.10_1|geneid_v1.2_predicted_protein_1|168_AA	99.40%	99.40%	2.16E-93
comp94463_c0_seq1|m.34060	KOG3343.3_1|geneid_v1.2_predicted_protein_1|178_AA	99.44%	98.90%	7.94E-100
comp103466_c0_seq1|m.142356	KOG3330.10_1|geneid_v1.2_predicted_protein_1|188_AA	99.47%	90.90%	5.99E-98
comp84249_c0_seq1|m.13810	KOG3372.5_1|geneid_v1.2_predicted_protein_1|200_AA	99.50%	78.40%	4.81E-86
comp84096_c0_seq1|m.13589	KOG1712.1_1|geneid_v1.2_predicted_protein_1|196_AA	98.98%	56.70%	1.61E-53
comp96567_c0_seq1|m.44249	KOG0441.11_1|geneid_v1.2_predicted_protein_1|155_AA	99.35%	78.60%	1.08E-69
comp97576_c0_seq7|m.51827	KOG4655.5_1|geneid_v1.2_predicted_protein_1|202_AA	99.50%	83.10%	6.96E-94
comp84454_c0_seq1|m.14074	KOG0073.26_1|geneid_v1.2_predicted_protein_1|197_AA	99.49%	86.20%	5.32E-94
comp60377_c0_seq1|m.4926	KOG3361.35_1|geneid_v1.2_predicted_protein_1|166_AA	98.80%	87.20%	5.54E-82
comp100175_c1_seq7|m.79365	KOG1568.35_1|geneid_v1.2_predicted_protein_1|180_AA	95.00%	87.70%	1.30E-84
comp49556_c0_seq1|m.3225	KOG3079.10_1|geneid_v1.2_predicted_protein_1|195_AA	98.97%	94.30%	9.38E-103
comp104508_c4_seq1|m.170522	KOG3320.4_1|geneid_v1.2_predicted_protein_1|195_AA	99.49%	99.50%	4.50E-107
comp42362_c0_seq1|m.2266	KOG3301.28_1|geneid_v1.2_predicted_protein_1|195_AA	99.49%	98.50%	5.45E-107
comp85172_c0_seq1|m.15165	KOG0852.17_1|geneid_v1.2_predicted_protein_1|198_AA	99.49%	92.90%	4.49E-107
comp104704_c1_seq1|m.175257	KOG0077.30_1|geneid_v1.2_predicted_protein_1|199_AA	99.50%	93.90%	5.15E-107
comp90446_c0_seq1|m.21962	KOG0861.13_1|geneid_v1.2_predicted_protein_1|199_AA	99.50%	93.40%	7.69E-103
comp59971_c0_seq1|m.4725	KOG1723.7_1|geneid_v1.2_predicted_protein_1|167_AA	98.20%	88.40%	4.57E-78
comp94831_c0_seq1|m.35653	KOG0177.27_1|geneid_v1.2_predicted_protein_1|231_AA	99.57%	80.40%	1.63E-103
comp84574_c0_seq1|m.14230	KOG0418.44_1|geneid_v1.2_predicted_protein_1|201_AA	99.50%	97.00%	1.23E-106
comp80236_c0_seq1|m.10532	KOG3285.3_1|geneid_v1.2_predicted_protein_1|207_AA	98.07%	92.60%	1.47E-107
comp89544_c0_seq1|m.20277	KOG0084.32_1|geneid_v1.2_predicted_protein_1|203_AA	99.51%	98.00%	1.73E-115
comp102693_c1_seq1|m.123976	KOG3205.11_1|geneid_v1.2_predicted_protein_1|213_AA	94.84%	89.10%	1.06E-106
comp59026_c0_seq1|m.4286	KOG3291.5_1|geneid_v1.2_predicted_protein_1|212_AA	95.75%	99.50%	1.81E-117
comp59013_c0_seq1|m.4276	KOG1678.32_1|geneid_v1.2_predicted_protein_1|205_AA	99.51%	97.10%	6.98E-115
comp107402_c0_seq1|m.266414	KOG3204.12_1|geneid_v1.2_predicted_protein_1|206_AA	99.51%	93.70%	3.94E-110
comp84210_c0_seq1|m.13745	KOG0180.2_1|geneid_v1.2_predicted_protein_1|203_AA	99.51%	94.60%	1.67E-109
comp102103_c0_seq2|m.110697	KOG1760.8_1|geneid_v1.2_predicted_protein_1|146_AA	99.32%	77.20%	3.02E-52
comp84334_c0_seq1|m.13920	KOG0394.22_1|geneid_v1.2_predicted_protein_1|208_AA	99.52%	97.60%	3.69E-117
comp92951_c0_seq7|m.28461	KOG0094.48_1|geneid_v1.2_predicted_protein_1|209_AA	99.52%	97.10%	2.76E-117
comp77945_c0_seq1|m.9257	KOG1662.2_1|geneid_v1.2_predicted_protein_1|210_AA	99.52%	88.00%	9.44E-106
comp105114_c1_seq9|m.186152	KOG3218.3_1|geneid_v1.2_predicted_protein_1|211_AA	99.53%	99.50%	4.41E-121
comp107420_c0_seq1|m.266430	KOG3295.3_1|geneid_v1.2_predicted_protein_1|212_AA	99.53%	95.70%	2.47E-110
comp92109_c0_seq2|m.26508	KOG2606.15_1|geneid_v1.2_predicted_protein_1|298_AA	68.46%	78.90%	2.03E-94
comp99141_c1_seq2|m.65554	KOG0233.8_1|geneid_v1.2_predicted_protein_1|215_AA	99.53%	94.40%	6.25E-108
comp102863_c2_seq1|m.128328	KOG1692.2_1|geneid_v1.2_predicted_protein_1|202_AA	99.50%	98.00%	6.11E-115
comp42719_c0_seq1|m.2480	KOG3106.13_1|geneid_v1.2_predicted_protein_1|213_AA	99.53%	95.30%	2.79E-116
comp108808_c0_seq1|m.266597	KOG3313.1_1|geneid_v1.2_predicted_protein_1|204_AA	99.51%	88.20%	6.94E-101
comp93183_c0_seq1|m.29340	KOG3297.15_1|geneid_v1.2_predicted_protein_1|225_AA	99.56%	87.50%	1.98E-112
comp94868_c0_seq2|m.35827	KOG0862.20_1|geneid_v1.2_predicted_protein_1|216_AA	99.54%	95.80%	1.74E-120
comp83501_c0_seq1|m.12600	KOG0880.77_1|geneid_v1.2_predicted_protein_1|217_AA	99.54%	91.70%	5.66E-110
comp93601_c0_seq1|m.30715	KOG0092.186_1|geneid_v1.2_predicted_protein_1|240_AA	90.00%	97.20%	3.20E-123
comp81743_c0_seq1|m.11472	KOG3229.3_1|geneid_v1.2_predicted_protein_1|250_AA	99.60%	78.70%	3.03E-95
comp107388_c0_seq1|m.266401	KOG3283.13_1|geneid_v1.2_predicted_protein_1|209_AA	99.52%	95.70%	6.16E-109
comp106496_c1_seq3|m.231323	KOG3149.24_1|geneid_v1.2_predicted_protein_1|227_AA	82.38%	95.70%	2.94E-97
comp98253_c0_seq1|m.57878	KOG0876.24_1|geneid_v1.2_predicted_protein_1|220_AA	99.55%	90.90%	4.10E-118
comp79391_c0_seq1|m.10058	KOG1664.9_1|geneid_v1.2_predicted_protein_1|227_AA	99.56%	94.20%	1.22E-122
comp83928_c0_seq1|m.13245	KOG1668.1_1|geneid_v1.2_predicted_protein_1|227_AA	99.56%	92.10%	3.80E-106
comp90340_c0_seq1|m.21787	KOG1415.8_1|geneid_v1.2_predicted_protein_1|229_AA	99.56%	89.70%	6.61E-120
comp108078_c0_seq1|m.266515	KOG0179.7_1|geneid_v1.2_predicted_protein_1|238_AA	99.58%	92.80%	2.57E-131
comp103370_c5_seq1|m.140347	KOG0176.18_1|geneid_v1.2_predicted_protein_1|242_AA	99.59%	98.80%	2.15E-140
comp42120_c0_seq1|m.2063	KOG3284.4_1|geneid_v1.2_predicted_protein_1|185_AA	99.46%	98.90%	1.12E-104
comp60116_c0_seq1|m.4793	KOG1068.13_1|geneid_v1.2_predicted_protein_1|245_AA	98.78%	94.60%	1.04E-134
comp100749_c4_seq2|m.86722	KOG3185.6_1|geneid_v1.2_predicted_protein_1|245_AA	99.18%	95.10%	7.94E-136
comp82148_c0_seq1|m.11755	KOG0182.7_1|geneid_v1.2_predicted_protein_1|247_AA	99.60%	96.70%	2.00E-142
comp78966_c0_seq1|m.9827	KOG3273.1_1|geneid_v1.2_predicted_protein_1|244_AA	98.36%	85.10%	2.07E-109
comp79738_c0_seq1|m.10314	KOG3232.3_1|geneid_v1.2_predicted_protein_1|197_AA	99.49%	96.90%	4.49E-101
comp99998_c0_seq1|m.76696	KOG1643.4_1|geneid_v1.2_predicted_protein_1|248_AA	99.60%	95.50%	4.27E-137
comp99723_c3_seq1|m.72826	KOG1647.2_1|geneid_v1.2_predicted_protein_1|249_AA	99.60%	97.60%	6.68E-139
comp107906_c0_seq1|m.266497	KOG0183.13_1|geneid_v1.2_predicted_protein_1|188_AA	89.36%	71.10%	2.80E-80
comp99640_c0_seq1|m.71850	KOG3147.8_1|geneid_v1.2_predicted_protein_1|254_AA	98.03%	84.30%	8.22E-121
comp101509_c0_seq2|m.100253	KOG3180.12_1|geneid_v1.2_predicted_protein_1|255_AA	99.61%	93.70%	3.33E-121
comp102676_c0_seq1|m.123707	KOG3189.13_1|geneid_v1.2_predicted_protein_1|290_AA	88.62%	91.10%	2.64E-133
comp58609_c0_seq1|m.4052	KOG3237.12_1|geneid_v1.2_predicted_protein_1|188_AA	87.77%	81.90%	8.56E-76
comp58908_c0_seq1|m.4229	KOG1691.9_1|geneid_v1.2_predicted_protein_1|208_AA	92.79%	94.80%	2.03E-107
comp80705_c0_seq1|m.10810	KOG3164.3_1|geneid_v1.2_predicted_protein_1|256_AA	89.45%	88.20%	2.04E-112
comp107955_c0_seq1|m.266504	KOG0184.11_1|geneid_v1.2_predicted_protein_1|227_AA	96.04%	88.50%	1.50E-110
comp107426_c0_seq1|m.266440	KOG2309.6_1|geneid_v1.2_predicted_protein_1|258_AA	99.61%	98.10%	1.58E-144
comp42222_c0_seq1|m.2119	KOG0185.5_1|geneid_v1.2_predicted_protein_1|260_AA	99.62%	93.10%	2.11E-144
comp107751_c0_seq1|m.266480	KOG1636.6_1|geneid_v1.2_predicted_protein_1|261_AA	99.62%	98.10%	3.38E-149
comp42355_c0_seq1|m.2259	KOG3163.42_1|geneid_v1.2_predicted_protein_1|261_AA	99.62%	98.10%	1.55E-149
comp96807_c0_seq1|m.46110	KOG0894.24_1|geneid_v1.2_predicted_protein_1|263_AA	99.24%	95.80%	2.69E-148
comp97177_c0_seq1|m.48507	KOG3188.11_1|geneid_v1.2_predicted_protein_1|262_AA	99.62%	99.20%	1.29E-150
comp106308_c0_seq115|m.223900	KOG0174.69_1|geneid_v1.2_predicted_protein_1|198_AA	99.49%	92.40%	1.47E-106
comp96886_c0_seq2|m.46645	KOG0181.25_1|geneid_v1.2_predicted_protein_1|235_AA	99.57%	100.00%	5.56E-137
comp59219_c0_seq1|m.4366	KOG2971.3_1|geneid_v1.2_predicted_protein_1|348_AA	79.60%	86.60%	2.06E-141
comp106280_c2_seq15|m.222745	KOG1491.27_1|geneid_v1.2_predicted_protein_1|509_AA	53.44%	75.00%	2.44E-113
comp91318_c0_seq2|m.23851	KOG3022.31_1|geneid_v1.2_predicted_protein_1|269_AA	99.63%	87.70%	3.42E-138
comp92919_c1_seq2|m.28383	KOG3174.22_1|geneid_v1.2_predicted_protein_1|281_AA	99.29%	94.30%	1.44E-152
comp42323_c0_seq1|m.2224	KOG1646.4_1|geneid_v1.2_predicted_protein_1|250_AA	99.60%	98.40%	1.43E-139
comp104501_c0_seq1|m.170222	KOG0175.93_1|geneid_v1.2_predicted_protein_1|191_AA	93.19%	92.70%	1.82E-96
comp78610_c0_seq1|m.9640	KOG1535.1_1|geneid_v1.2_predicted_protein_1|221_AA	98.19%	90.80%	8.78E-117
comp43795_c0_seq1|m.2732	KOG3049.36_1|geneid_v1.2_predicted_protein_1|269_AA	96.28%	93.10%	6.28E-145
comp99006_c0_seq1|m.64581	KOG1541.30_1|geneid_v1.2_predicted_protein_1|283_AA	99.65%	92.90%	6.36E-157
comp89014_c0_seq1|m.19382	KOG1534.18_1|geneid_v1.2_predicted_protein_1|286_AA	99.65%	94.40%	4.26E-160
comp103072_c0_seq2|m.132581	KOG0142.5_1|geneid_v1.2_predicted_protein_1|248_AA	95.56%	85.30%	3.75E-125
comp42246_c0_seq1|m.2135	KOG1644.6_1|geneid_v1.2_predicted_protein_1|282_AA	99.65%	81.40%	1.60E-122
comp42343_c0_seq1|m.2244	KOG1596.2_1|geneid_v1.2_predicted_protein_1|340_AA	69.71%	97.50%	4.91E-135
comp42559_c0_seq1|m.2415	KOG2781.13_1|geneid_v1.2_predicted_protein_1|292_AA	95.89%	91.80%	3.79E-157
comp42156_c0_seq1|m.2092	KOG3013.14_1|geneid_v1.2_predicted_protein_1|294_AA	99.32%	95.50%	3.83E-165
comp42714_c0_seq1|m.2478	KOG3064.2_1|geneid_v1.2_predicted_protein_1|295_AA	94.58%	81.70%	9.21E-118
comp59646_c0_seq1|m.4570	KOG0359.6_1|geneid_v1.2_predicted_protein_1|532_AA	53.38%	95.10%	1.39E-157
comp60270_c0_seq1|m.4863	KOG1531.11_1|geneid_v1.2_predicted_protein_1|252_AA	99.60%	81.80%	9.24E-130
comp106861_c1_seq5|m.243740	KOG0122.16_1|geneid_v1.2_predicted_protein_1|277_AA	98.56%	96.70%	1.62E-153
comp99723_c7_seq2|m.72861	KOG3157.2_1|geneid_v1.2_predicted_protein_1|287_AA	99.65%	88.80%	6.75E-144
comp42952_c0_seq1|m.2561	KOG0173.12_1|geneid_v1.2_predicted_protein_1|278_AA	99.64%	90.60%	5.99E-150
comp103603_c0_seq2|m.145284	KOG2792.3_1|geneid_v1.2_predicted_protein_1|327_AA	71.25%	87.40%	1.26E-111
comp103560_c0_seq1|m.144426	KOG1466.1_1|geneid_v1.2_predicted_protein_1|383_AA	85.12%	84.40%	8.24E-157
comp101859_c3_seq29|m.106506	KOG0567.4_1|geneid_v1.2_predicted_protein_1|310_AA	97.74%	84.60%	2.53E-151
comp42225_c0_seq1|m.2122	KOG3090.4_1|geneid_v1.2_predicted_protein_1|299_AA	99.67%	90.90%	1.32E-153
comp99171_c0_seq4|m.65721	KOG0373.1_1|geneid_v1.2_predicted_protein_1|306_AA	99.67%	98.40%	0
comp101011_c0_seq1|m.91716	KOG0625.22_1|geneid_v1.2_predicted_protein_1|598_AA	50.50%	94.70%	2.81E-171
comp83798_c0_seq1|m.13000	KOG0820.26_1|geneid_v1.2_predicted_protein_1|308_AA	99.68%	95.10%	1.00E-171
comp42119_c1_seq1|m.2062	KOG0758.33_1|geneid_v1.2_predicted_protein_1|303_AA	97.36%	93.60%	2.30E-163
comp102768_c0_seq3|m.125641	KOG3031.1_1|geneid_v1.2_predicted_protein_1|309_AA	99.68%	87.70%	1.53E-153
comp95619_c0_seq2|m.39767	KOG0371.37_1|geneid_v1.2_predicted_protein_1|310_AA	99.68%	100.00%	0
comp81667_c0_seq1|m.11444	KOG1816.7_1|geneid_v1.2_predicted_protein_1|311_AA	99.68%	92.30%	1.24E-171
comp93165_c0_seq1|m.29289	KOG1555.50_1|geneid_v1.2_predicted_protein_1|311_AA	99.68%	99.40%	0
comp100345_c0_seq1|m.81910	KOG0372.28_1|geneid_v1.2_predicted_protein_1|308_AA	99.68%	100.00%	0
comp90781_c0_seq2|m.22578	KOG0534.8_1|geneid_v1.2_predicted_protein_1|311_AA	90.68%	78.70%	1.09E-132
comp43223_c0_seq1|m.2633	KOG2967.3_1|geneid_v1.2_predicted_protein_1|297_AA	89.23%	77.00%	4.66E-118
comp90895_c0_seq3|m.22834	KOG1533.14_1|geneid_v1.2_predicted_protein_1|341_AA	99.71%	82.90%	1.19E-165
comp107416_c0_seq1|m.266426	KOG0815.2_1|geneid_v1.2_predicted_protein_1|287_AA	99.65%	82.20%	5.12E-122
comp99723_c3_seq1|m.72825	KOG2916.2_1|geneid_v1.2_predicted_protein_1|323_AA	99.69%	96.30%	2.93E-179
comp93138_c0_seq4|m.29209	KOG2981.3_1|geneid_v1.2_predicted_protein_1|319_AA	99.69%	90.30%	1.04E-164
comp79914_c0_seq1|m.10374	KOG0756.69_1|geneid_v1.2_predicted_protein_1|306_AA	98.37%	82.70%	2.96E-145
comp84236_c0_seq1|m.13796	KOG0279.26_1|geneid_v1.2_predicted_protein_1|318_AA	99.69%	99.70%	0
comp91992_c0_seq2|m.26209	KOG1099.23_1|geneid_v1.2_predicted_protein_1|327_AA	96.02%	84.00%	2.53E-145
comp82258_c0_seq1|m.11836	KOG1448.31_1|geneid_v1.2_predicted_protein_1|350_AA	90.86%	93.80%	7.82E-175
comp102695_c1_seq1|m.124016	KOG2728.13_1|geneid_v1.2_predicted_protein_1|349_AA	99.71%	78.70%	3.13E-158
comp84348_c0_seq1|m.13932	KOG1255.1_1|geneid_v1.2_predicted_protein_1|351_AA	79.49%	93.50%	3.70E-125
comp96767_c0_seq1|m.45889	KOG2855.6_1|geneid_v1.2_predicted_protein_1|446_AA	73.32%	66.10%	1.05E-107
comp108750_c0_seq1|m.266591	KOG1036.15_1|geneid_v1.2_predicted_protein_1|325_AA	99.69%	97.50%	0
comp108188_c0_seq1|m.266524	KOG1556.10_1|geneid_v1.2_predicted_protein_1|325_AA	87.69%	99.30%	4.02E-157
comp98177_c0_seq2|m.57270	KOG3239.2_1|geneid_v1.2_predicted_protein_1|445_AA	59.10%	79.80%	6.37E-125
comp42273_c0_seq1|m.2153	KOG1597.8_1|geneid_v1.2_predicted_protein_1|319_AA	99.69%	96.90%	0
comp89277_c0_seq2|m.19872	KOG0366.32_1|geneid_v1.2_predicted_protein_1|360_AA	91.67%	92.40%	0
comp102850_c4_seq2|m.127743	KOG3954.3_1|geneid_v1.2_predicted_protein_1|336_AA	99.70%	91.00%	4.27E-179
comp98248_c0_seq1|m.57870	KOG1566.28_1|geneid_v1.2_predicted_protein_1|335_AA	99.70%	95.20%	0
comp102770_c0_seq2|m.125690	KOG0788.4_1|geneid_v1.2_predicted_protein_1|338_AA	98.82%	94.00%	0
comp59389_c0_seq1|m.4426	KOG1494.2_1|geneid_v1.2_predicted_protein_1|338_AA	99.70%	95.80%	0
comp91055_c0_seq1|m.23235	KOG1458.24_1|geneid_v1.2_predicted_protein_1|338_AA	99.70%	92.00%	0
comp94033_c0_seq2|m.32368	KOG2952.4_1|geneid_v1.2_predicted_protein_1|347_AA	97.12%	74.90%	3.86E-153
comp103156_c1_seq1|m.135030	KOG2825.1_1|geneid_v1.2_predicted_protein_1|360_AA	99.72%	94.40%	0
comp88703_c0_seq1|m.18850	KOG1626.21_1|geneid_v1.2_predicted_protein_1|350_AA	88.86%	76.40%	1.76E-148
comp94257_c0_seq1|m.33320	KOG0659.76_1|geneid_v1.2_predicted_protein_1|344_AA	99.71%	94.20%	0
comp42084_c0_seq1|m.2042	KOG2014.17_1|geneid_v1.2_predicted_protein_1|371_AA	99.73%	83.50%	7.08E-176
comp88318_c0_seq1|m.18136	KOG0376.78_1|geneid_v1.2_predicted_protein_1|544_AA	69.67%	78.00%	7.55E-172
comp89100_c0_seq3|m.19564	KOG1430.1_1|geneid_v1.2_predicted_protein_1|346_AA	99.71%	86.70%	5.20E-172
comp89768_c1_seq2|m.20666	KOG1433.22_1|geneid_v1.2_predicted_protein_1|328_AA	99.70%	91.00%	1.18E-178
comp95774_c0_seq1|m.40646	KOG2957.1_1|geneid_v1.2_predicted_protein_1|286_AA	99.65%	95.80%	1.62E-160
comp84909_c0_seq2|m.14757	KOG2711.6_1|geneid_v1.2_predicted_protein_1|404_AA	85.64%	91.60%	0
comp107258_c3_seq2|m.261422	KOG1468.1_1|geneid_v1.2_predicted_protein_1|372_AA	99.73%	89.50%	0
comp101119_c0_seq23|m.94131	KOG0767.6_1|geneid_v1.2_predicted_protein_1|302_AA	89.07%	93.30%	8.81E-139
comp102675_c0_seq2|m.123706	KOG2035.10_1|geneid_v1.2_predicted_protein_1|357_AA	99.72%	94.10%	0
comp43130_c0_seq1|m.2617	KOG0989.14_1|geneid_v1.2_predicted_protein_1|356_AA	99.72%	84.30%	4.04E-177
comp83853_c0_seq1|m.13100	KOG3052.1_1|geneid_v1.2_predicted_protein_1|288_AA	97.22%	92.10%	6.07E-158
comp89906_c0_seq1|m.20984	KOG0524.8_1|geneid_v1.2_predicted_protein_1|330_AA	99.70%	94.80%	0
comp93504_c1_seq1|m.30289	KOG2833.8_1|geneid_v1.2_predicted_protein_1|387_AA	85.01%	87.80%	6.39E-166
comp59314_c0_seq1|m.4403	KOG1487.12_1|geneid_v1.2_predicted_protein_1|367_AA	99.73%	95.90%	0
comp88061_c0_seq1|m.17725	KOG1562.35_1|geneid_v1.2_predicted_protein_1|296_AA	96.28%	95.40%	2.75E-163
comp93988_c0_seq1|m.32211	KOG0361.40_1|geneid_v1.2_predicted_protein_1|547_AA	64.17%	94.90%	0
comp92103_c0_seq1|m.26497	KOG1523.26_1|geneid_v1.2_predicted_protein_1|370_AA	99.73%	96.20%	0
comp90308_c0_seq1|m.21697	KOG0683.35_1|geneid_v1.2_predicted_protein_1|372_AA	99.73%	94.60%	0
comp98312_c0_seq4|m.58173	KOG2854.67_1|geneid_v1.2_predicted_protein_1|348_AA	98.28%	91.50%	0
comp105427_c4_seq1|m.193341	KOG0367.8_1|geneid_v1.2_predicted_protein_1|360_AA	98.33%	90.30%	0
comp91451_c0_seq1|m.24128	KOG0991.28_1|geneid_v1.2_predicted_protein_1|353_AA	99.72%	89.30%	0
comp109190_c0_seq1|m.266631	KOG0530.6_1|geneid_v1.2_predicted_protein_1|374_AA	99.73%	81.70%	0
comp101255_c0_seq1|m.96869	KOG2908.3_1|geneid_v1.2_predicted_protein_1|379_AA	99.74%	93.40%	0
comp92052_c0_seq4|m.26397	KOG0025.12_1|geneid_v1.2_predicted_protein_1|385_AA	99.74%	72.00%	3.18E-163
comp96159_c0_seq1|m.42254	KOG2519.14_1|geneid_v1.2_predicted_protein_1|381_AA	99.74%	91.60%	0
comp84546_c0_seq1|m.14198	KOG2909.20_1|geneid_v1.2_predicted_protein_1|384_AA	99.74%	96.90%	0
comp91315_c0_seq1|m.23838	KOG1349.19_1|geneid_v1.2_predicted_protein_1|368_AA	98.91%	79.90%	2.97E-167
comp106160_c5_seq1|m.218589	KOG2877.19_1|geneid_v1.2_predicted_protein_1|387_AA	99.74%	89.60%	0
comp60167_c0_seq1|m.4813	KOG2738.1_1|geneid_v1.2_predicted_protein_1|425_AA	99.76%	82.50%	0
comp85190_c0_seq2|m.15186	KOG1567.2_1|geneid_v1.2_predicted_protein_1|326_AA	73.31%	92.90%	1.61E-134
comp92358_c0_seq1|m.27164	KOG0687.22_1|geneid_v1.2_predicted_protein_1|398_AA	99.75%	95.00%	0
comp90915_c0_seq1|m.22898	KOG2772.5_1|geneid_v1.2_predicted_protein_1|352_AA	99.72%	84.90%	1.50E-173
comp100936_c1_seq1|m.90430	KOG0357.43_1|geneid_v1.2_predicted_protein_1|542_AA	67.53%	93.70%	0
comp106824_c0_seq9|m.241592	KOG0602.28_1|geneid_v1.2_predicted_protein_1|571_AA	67.43%	71.40%	5.35E-158
comp103967_c0_seq1|m.155371	KOG1390.9_1|geneid_v1.2_predicted_protein_1|395_AA	99.75%	86.30%	0
comp106201_c0_seq1|m.219864	KOG0047.4_1|geneid_v1.2_predicted_protein_1|528_AA	71.02%	90.90%	0
comp77855_c0_seq1|m.9224	KOG1506.84_1|geneid_v1.2_predicted_protein_1|397_AA	99.75%	96.50%	0
comp96762_c0_seq1|m.45758	KOG0784.47_1|geneid_v1.2_predicted_protein_1|351_AA	99.72%	90.00%	0
comp96762_c0_seq1|m.45758	KOG0785.26_1|geneid_v1.2_predicted_protein_1|377_AA	92.57%	90.30%	0
comp98101_c0_seq1|m.56555	KOG1322.1_1|geneid_v1.2_predicted_protein_1|361_AA	99.72%	95.60%	0
comp84486_c0_seq1|m.14106	KOG2948.26_1|geneid_v1.2_predicted_protein_1|327_AA	94.50%	78.00%	4.07E-144
comp79676_c0_seq1|m.10267	KOG1355.33_1|geneid_v1.2_predicted_protein_1|458_AA	87.34%	96.50%	0
comp93277_c0_seq4|m.29593	KOG1532.17_1|geneid_v1.2_predicted_protein_1|376_AA	99.73%	76.20%	1.83E-163
comp42250_c0_seq1|m.2136	KOG0328.75_1|geneid_v1.2_predicted_protein_1|407_AA	99.26%	99.30%	0
comp84661_c0_seq1|m.14401	KOG0327.54_1|geneid_v1.2_predicted_protein_1|391_AA	99.74%	92.30%	0
comp52313_c0_seq1|m.3449	KOG0853.69_1|geneid_v1.2_predicted_protein_1|406_AA	99.75%	87.40%	0
comp95872_c0_seq3|m.41023	KOG0728.9_1|geneid_v1.2_predicted_protein_1|399_AA	99.75%	99.20%	0
comp105136_c0_seq32|m.186524	KOG0787.30_1|geneid_v1.2_predicted_protein_1|406_AA	99.75%	92.60%	0
comp98024_c0_seq3|m.55666	KOG2803.34_1|geneid_v1.2_predicted_protein_1|442_AA	99.77%	83.70%	0
comp86137_c0_seq1|m.16041	KOG2707.13_1|geneid_v1.2_predicted_protein_1|394_AA	99.24%	82.40%	0
comp107175_c2_seq1|m.257644	KOG1367.32_1|geneid_v1.2_predicted_protein_1|424_AA	99.76%	92.00%	0
comp65383_c0_seq1|m.6416	KOG2770.9_1|geneid_v1.2_predicted_protein_1|402_AA	99.00%	75.40%	1.46E-176
comp100842_c2_seq4|m.88597	KOG0313.39_1|geneid_v1.2_predicted_protein_1|424_AA	99.76%	89.40%	0
comp43959_c0_seq1|m.2765	KOG0937.2_1|geneid_v1.2_predicted_protein_1|449_AA	95.99%	84.50%	0
comp81010_c0_seq1|m.11018	KOG2874.6_1|geneid_v1.2_predicted_protein_1|382_AA	96.34%	84.80%	9.58E-173
comp111099_c0_seq1|m.266734	KOG2851.8_1|geneid_v1.2_predicted_protein_1|401_AA	99.75%	75.90%	0
comp104253_c0_seq6|m.163328	KOG0264.43_1|geneid_v1.2_predicted_protein_1|425_AA	99.76%	93.20%	0
comp42331_c0_seq1|m.2232	KOG0329.55_1|geneid_v1.2_predicted_protein_1|449_AA	94.88%	97.40%	0
comp84281_c0_seq4|m.13852	KOG2807.13_1|geneid_v1.2_predicted_protein_1|344_AA	99.13%	70.10%	2.35E-154
comp100600_c0_seq1|m.84999	KOG2726.37_1|geneid_v1.2_predicted_protein_1|381_AA	98.95%	83.30%	0
comp104328_c1_seq6|m.165635	KOG1342.16_1|geneid_v1.2_predicted_protein_1|429_AA	99.77%	98.10%	0
comp42251_c0_seq1|m.2139	KOG0727.6_1|geneid_v1.2_predicted_protein_1|432_AA	99.77%	92.10%	0
comp42388_c0_seq1|m.2293	KOG0679.29_1|geneid_v1.2_predicted_protein_1|460_AA	99.78%	92.20%	0
comp84581_c0_seq2|m.14237	KOG2775.3_1|geneid_v1.2_predicted_protein_1|425_AA	96.47%	92.00%	0
comp101487_c0_seq4|m.100070	KOG2767.5_1|geneid_v1.2_predicted_protein_1|433_AA	99.77%	93.10%	0
comp104015_c0_seq1|m.156688	KOG0729.13_1|geneid_v1.2_predicted_protein_1|434_AA	99.77%	99.30%	0
comp99761_c0_seq1|m.73603	KOG1370.67_1|geneid_v1.2_predicted_protein_1|448_AA	94.87%	95.50%	0
comp75746_c0_seq3|m.8131	KOG2670.81_1|geneid_v1.2_predicted_protein_1|435_AA	99.77%	94.20%	0
comp103663_c3_seq9|m.146186	KOG0365.5_1|geneid_v1.2_predicted_protein_1|450_AA	92.44%	87.50%	0
comp101482_c0_seq1|m.100036	KOG0938.69_1|geneid_v1.2_predicted_protein_1|435_AA	99.77%	99.10%	0
comp92341_c0_seq1|m.27120	KOG1463.22_1|geneid_v1.2_predicted_protein_1|423_AA	99.76%	92.40%	0
comp99175_c0_seq1|m.65756	KOG2749.8_1|geneid_v1.2_predicted_protein_1|442_AA	99.77%	96.40%	0
comp100826_c0_seq2|m.88350	KOG2703.2_1|geneid_v1.2_predicted_protein_1|494_AA	90.08%	83.40%	0
comp95331_c0_seq1|m.38252	KOG0688.6_1|geneid_v1.2_predicted_protein_1|394_AA	99.75%	87.10%	0
comp90907_c0_seq2|m.22889	KOG1149.12_1|geneid_v1.2_predicted_protein_1|516_AA	86.24%	84.50%	0
comp91419_c0_seq1|m.24059	KOG0460.15_1|geneid_v1.2_predicted_protein_1|420_AA	99.76%	94.30%	0
comp76995_c0_seq1|m.8805	KOG1439.3_1|geneid_v1.2_predicted_protein_1|424_AA	99.53%	89.80%	0
comp100784_c1_seq4|m.87810	KOG1549.1_1|geneid_v1.2_predicted_protein_1|419_AA	94.75%	82.80%	0
comp44019_c0_seq1|m.2778	KOG0302.79_1|geneid_v1.2_predicted_protein_1|476_AA	81.72%	84.80%	0
comp96362_c0_seq1|m.43035	KOG1374.45_1|geneid_v1.2_predicted_protein_1|452_AA	99.78%	99.80%	0
comp100140_c2_seq3|m.78752	KOG0225.1_1|geneid_v1.2_predicted_protein_1|398_AA	99.50%	88.30%	0
comp95423_c0_seq1|m.38702	KOG1526.7_1|geneid_v1.2_predicted_protein_1|419_AA	98.33%	95.90%	0
comp104334_c1_seq1|m.165756	KOG2757.1_1|geneid_v1.2_predicted_protein_1|422_AA	99.76%	91.00%	0
comp58747_c0_seq1|m.4139	KOG1942.23_1|geneid_v1.2_predicted_protein_1|457_AA	99.78%	97.80%	0
comp59342_c0_seq1|m.4412	KOG1498.2_1|geneid_v1.2_predicted_protein_1|415_AA	99.76%	91.30%	0
comp106576_c0_seq6|m.234403	KOG0631.13_1|geneid_v1.2_predicted_protein_1|465_AA	95.05%	84.20%	0
comp99336_c0_seq1|m.68192	KOG0622.31_1|geneid_v1.2_predicted_protein_1|438_AA	93.61%	87.20%	0
comp42816_c0_seq1|m.2504	KOG2680.10_1|geneid_v1.2_predicted_protein_1|471_AA	96.60%	98.70%	0
comp91362_c0_seq1|m.23934	KOG2783.8_1|geneid_v1.2_predicted_protein_1|314_AA	92.99%	80.30%	1.28E-135
comp98568_c0_seq4|m.60624	KOG1394.72_1|geneid_v1.2_predicted_protein_1|460_AA	99.78%	81.30%	0
comp102348_c1_seq3|m.115999	KOG0481.51_1|geneid_v1.2_predicted_protein_1|760_AA	64.47%	88.20%	0
comp97702_c0_seq1|m.53189	KOG2719.18_1|geneid_v1.2_predicted_protein_1|498_AA	93.78%	92.90%	0
comp100506_c12_seq1|m.84047	KOG2617.36_1|geneid_v1.2_predicted_protein_1|440_AA	98.64%	97.30%	0
comp105649_c1_seq1|m.200773	KOG2785.7_1|geneid_v1.2_predicted_protein_1|465_AA	99.78%	80.20%	0
comp106126_c0_seq1|m.217459	KOG2732.17_1|geneid_v1.2_predicted_protein_1|498_AA	99.80%	83.10%	0
comp99508_c1_seq1|m.70153	KOG0466.15_1|geneid_v1.2_predicted_protein_1|455_AA	98.68%	98.40%	0
comp98941_c0_seq3|m.63968	KOG1373.5_1|geneid_v1.2_predicted_protein_1|477_AA	99.79%	96.60%	0
comp106421_c2_seq32|m.228589	KOG1358.4_1|geneid_v1.2_predicted_protein_1|474_AA	99.79%	89.60%	0
comp80006_c0_seq1|m.10430	KOG0271.4_1|geneid_v1.2_predicted_protein_1|490_AA	96.94%	93.10%	0
comp88172_c0_seq1|m.17904	KOG0330.141_1|geneid_v1.2_predicted_protein_1|615_AA	73.33%	92.70%	0
comp98216_c0_seq1|m.57690	KOG2623.15_1|geneid_v1.2_predicted_protein_1|477_AA	95.39%	84.40%	0
comp90609_c0_seq1|m.22276	KOG3855.46_1|geneid_v1.2_predicted_protein_1|484_AA	99.79%	82.00%	0
comp56284_c0_seq1|m.3733	KOG2653.40_1|geneid_v1.2_predicted_protein_1|484_AA	99.79%	95.00%	0
comp96282_c0_seq1|m.42748	KOG0960.21_1|geneid_v1.2_predicted_protein_1|500_AA	96.00%	88.80%	0
comp98949_c0_seq1|m.64025	KOG2754.1_1|geneid_v1.2_predicted_protein_1|442_AA	94.12%	92.30%	0
comp91649_c0_seq1|m.24892	KOG1872.17_1|geneid_v1.2_predicted_protein_1|492_AA	99.80%	95.90%	0
comp44034_c0_seq1|m.2784	KOG2276.35_1|geneid_v1.2_predicted_protein_1|475_AA	98.95%	54.00%	7.37E-161
comp102770_c1_seq1|m.125692	KOG2784.6_1|geneid_v1.2_predicted_protein_1|511_AA	99.80%	84.30%	0
comp99239_c0_seq1|m.66390	KOG1800.3_1|geneid_v1.2_predicted_protein_1|496_AA	99.60%	79.80%	0
comp101400_c0_seq2|m.99238	KOG2467.73_1|geneid_v1.2_predicted_protein_1|528_AA	90.91%	63.50%	0
comp82675_c0_seq1|m.12064	KOG2636.20_1|geneid_v1.2_predicted_protein_1|502_AA	99.80%	96.40%	0
comp108338_c0_seq1|m.266547	KOG2529.1_1|geneid_v1.2_predicted_protein_1|514_AA	89.69%	86.60%	0
comp89524_c0_seq1|m.20223	KOG1351.2_1|geneid_v1.2_predicted_protein_1|453_AA	98.68%	92.40%	0
comp100628_c0_seq2|m.85320	KOG2613.46_1|geneid_v1.2_predicted_protein_1|501_AA	99.80%	91.50%	0
comp101859_c3_seq23|m.106500	KOG2638.42_1|geneid_v1.2_predicted_protein_1|540_AA	92.96%	84.50%	0
comp106750_c0_seq1|m.239224	KOG0559.11_1|geneid_v1.2_predicted_protein_1|470_AA	84.26%	92.40%	0
comp42863_c0_seq1|m.2525	KOG0780.2_1|geneid_v1.2_predicted_protein_1|416_AA	92.55%	99.20%	0
comp101504_c0_seq1|m.100224	KOG2575.5_1|geneid_v1.2_predicted_protein_1|518_AA	99.81%	80.90%	0
comp93103_c0_seq2|m.29081	KOG0289.9_1|geneid_v1.2_predicted_protein_1|498_AA	99.80%	96.20%	0
comp102001_c4_seq1|m.109155	KOG1335.6_1|geneid_v1.2_predicted_protein_1|413_AA	96.13%	92.90%	0
comp58992_c0_seq1|m.4261	KOG2574.30_1|geneid_v1.2_predicted_protein_1|508_AA	99.61%	95.70%	0
comp102517_c3_seq9|m.119738	KOG0285.26_1|geneid_v1.2_predicted_protein_1|493_AA	99.80%	85.70%	0
comp101009_c0_seq2|m.91608	KOG2451.38_1|geneid_v1.2_predicted_protein_1|487_AA	91.38%	86.20%	0
comp44087_c0_seq1|m.2793	KOG1393.2_1|geneid_v1.2_predicted_protein_1|494_AA	99.19%	91.40%	0
comp97222_c0_seq1|m.48814	KOG1211.19_1|geneid_v1.2_predicted_protein_1|566_AA	92.58%	78.90%	0
comp42399_c0_seq1|m.2299	KOG0563.77_1|geneid_v1.2_predicted_protein_1|576_AA	87.33%	79.50%	0
comp81988_c0_seq2|m.11658	KOG1936.6_1|geneid_v1.2_predicted_protein_1|526_AA	99.62%	88.70%	0
comp98094_c0_seq2|m.56502	KOG0258.20_1|geneid_v1.2_predicted_protein_1|545_AA	92.84%	91.60%	0
comp58468_c0_seq1|m.3999	KOG1350.14_1|geneid_v1.2_predicted_protein_1|518_AA	99.81%	97.70%	0
comp103245_c1_seq5|m.137376	KOG1235.9_1|geneid_v1.2_predicted_protein_1|650_AA	99.85%	69.60%	0
comp99676_c0_seq2|m.72422	KOG3974.24_1|geneid_v1.2_predicted_protein_1|371_AA	80.86%	82.60%	3.59E-157
comp104146_c6_seq1|m.160371	KOG2067.5_1|geneid_v1.2_predicted_protein_1|543_AA	94.11%	92.60%	0
comp104919_c3_seq2|m.180409	KOG2509.3_1|geneid_v1.2_predicted_protein_1|473_AA	99.15%	85.20%	0
comp84189_c0_seq1|m.13717	KOG0556.9_1|geneid_v1.2_predicted_protein_1|567_AA	95.59%	92.30%	0
comp91352_c0_seq1|m.23919	KOG0362.51_1|geneid_v1.2_predicted_protein_1|555_AA	97.30%	90.60%	0
comp79514_c0_seq1|m.10137	KOG0363.1_1|geneid_v1.2_predicted_protein_1|537_AA	99.26%	92.10%	0
comp79081_c0_seq1|m.9873	KOG0358.26_1|geneid_v1.2_predicted_protein_1|555_AA	99.46%	90.60%	0
comp107044_c0_seq18|m.252444	KOG2270.34_1|geneid_v1.2_predicted_protein_1|543_AA	99.82%	79.40%	0
comp101007_c0_seq1|m.91600	KOG2446.4_1|geneid_v1.2_predicted_protein_1|554_AA	99.82%	89.00%	0
comp102229_c1_seq6|m.113089	KOG1291.35_1|geneid_v1.2_predicted_protein_1|572_AA	99.13%	85.80%	0
comp104614_c2_seq2|m.173220	KOG2303.1_1|geneid_v1.2_predicted_protein_1|526_AA	89.35%	84.00%	0
comp106805_c1_seq4|m.241014	KOG2531.12_1|geneid_v1.2_predicted_protein_1|552_AA	96.01%	79.90%	0
comp103333_c1_seq11|m.139309	KOG0346.13_1|geneid_v1.2_predicted_protein_1|559_AA	99.82%	84.30%	0
comp99062_c0_seq1|m.65001	KOG0100.79_1|geneid_v1.2_predicted_protein_1|654_AA	86.09%	97.00%	0
comp103838_c0_seq1|m.151751	KOG1185.37_1|geneid_v1.2_predicted_protein_1|568_AA	99.82%	87.90%	0
comp101994_c0_seq4|m.108915	KOG1299.12_1|geneid_v1.2_predicted_protein_1|539_AA	99.81%	88.60%	0
comp107913_c0_seq1|m.266498	KOG0364.30_1|geneid_v1.2_predicted_protein_1|571_AA	99.82%	86.60%	0
comp60373_c0_seq2|m.4925	KOG1885.7_1|geneid_v1.2_predicted_protein_1|580_AA	99.31%	91.80%	0
comp42561_c0_seq1|m.2417	KOG2481.40_1|geneid_v1.2_predicted_protein_1|534_AA	97.94%	86.60%	0
comp82458_c1_seq2|m.11958	KOG2537.2_1|geneid_v1.2_predicted_protein_1|546_AA	99.63%	82.00%	0
comp93234_c0_seq2|m.29476	KOG1889.94_1|geneid_v1.2_predicted_protein_1|606_AA	99.34%	86.50%	0
comp107639_c0_seq1|m.266470	KOG0211.11_1|geneid_v1.2_predicted_protein_1|651_AA	94.47%	95.00%	0
comp60092_c0_seq1|m.4785	KOG2555.80_1|geneid_v1.2_predicted_protein_1|632_AA	95.57%	90.60%	0
comp101363_c0_seq2|m.98721	KOG1300.42_1|geneid_v1.2_predicted_protein_1|593_AA	99.83%	85.60%	0
comp100113_c2_seq1|m.78145	KOG2387.55_1|geneid_v1.2_predicted_protein_1|595_AA	99.83%	95.10%	0
comp96940_c0_seq2|m.46962	KOG1272.75_1|geneid_v1.2_predicted_protein_1|583_AA	98.11%	80.90%	0
comp101124_c0_seq1|m.94181	KOG1353.69_1|geneid_v1.2_predicted_protein_1|513_AA	99.61%	97.50%	0
comp102714_c8_seq1|m.124384	KOG0190.12_1|geneid_v1.2_predicted_protein_1|512_AA	93.75%	90.80%	0
comp104673_c0_seq1|m.174772	KOG2535.25_1|geneid_v1.2_predicted_protein_1|580_AA	99.83%	92.70%	0
comp102390_c0_seq12|m.116711	KOG0318.26_1|geneid_v1.2_predicted_protein_1|360_AA	96.39%	93.90%	0
comp90085_c0_seq1|m.21257	KOG0927.81_1|geneid_v1.2_predicted_protein_1|612_AA	99.84%	95.40%	0
comp97160_c0_seq2|m.48463	KOG1159.5_1|geneid_v1.2_predicted_protein_1|425_AA	99.06%	77.50%	0
comp103085_c0_seq12|m.132901	KOG0675.43_1|geneid_v1.2_predicted_protein_1|610_AA	76.89%	91.30%	0
comp103894_c0_seq11|m.153067	KOG0331.86_1|geneid_v1.2_predicted_protein_1|587_AA	90.46%	87.60%	0
comp92088_c0_seq2|m.26463	KOG2415.14_1|geneid_v1.2_predicted_protein_1|640_AA	95.63%	91.70%	0
comp83683_c0_seq1|m.12834	KOG0523.46_1|geneid_v1.2_predicted_protein_1|627_AA	99.84%	88.20%	0
comp108524_c0_seq1|m.266568	KOG1301.5_1|geneid_v1.2_predicted_protein_1|632_AA	99.84%	94.10%	0
comp103493_c1_seq1|m.142993	KOG1047.1_1|geneid_v1.2_predicted_protein_1|622_AA	99.84%	86.00%	0
comp52632_c0_seq1|m.3475	KOG0344.76_1|geneid_v1.2_predicted_protein_1|596_AA	98.66%	71.70%	0
comp103760_c0_seq1|m.149273	KOG1158.34_1|geneid_v1.2_predicted_protein_1|637_AA	99.22%	89.70%	0
comp90079_c0_seq1|m.21252	KOG0462.28_1|geneid_v1.2_predicted_protein_1|642_AA	95.64%	92.20%	0
comp91165_c1_seq1|m.23504	KOG0102.34_1|geneid_v1.2_predicted_protein_1|580_AA	59.31%	95.90%	0
comp100663_c0_seq1|m.85749	KOG1268.9_1|geneid_v1.2_predicted_protein_1|711_AA	99.86%	86.20%	0
comp108926_c0_seq1|m.266609	KOG1137.33_1|geneid_v1.2_predicted_protein_1|700_AA	99.86%	90.70%	0
comp104424_c0_seq2|m.168221	KOG1145.6_1|geneid_v1.2_predicted_protein_1|687_AA	89.23%	79.30%	0
comp105744_c0_seq2|m.203822	KOG1180.94_1|geneid_v1.2_predicted_protein_1|710_AA	99.86%	89.70%	0
comp95521_c0_seq2|m.39400	KOG0922.110_1|geneid_v1.2_predicted_protein_1|700_AA	99.86%	95.10%	0
comp99190_c0_seq9|m.65878	KOG2311.5_1|geneid_v1.2_predicted_protein_1|693_AA	97.40%	81.30%	0
comp102702_c0_seq1|m.124049	KOG0734.41_1|geneid_v1.2_predicted_protein_1|720_AA	99.86%	87.00%	0
comp107406_c0_seq1|m.266419	KOG0019.84_1|geneid_v1.2_predicted_protein_1|723_AA	99.03%	86.50%	0
comp100884_c0_seq4|m.89498	KOG0062.70_1|geneid_v1.2_predicted_protein_1|575_AA	98.43%	92.20%	0
comp89974_c0_seq4|m.21080	KOG1915.25_1|geneid_v1.2_predicted_protein_1|770_AA	91.30%	87.90%	0
comp59656_c0_seq1|m.4583	KOG0741.66_1|geneid_v1.2_predicted_protein_1|803_AA	97.63%	74.70%	0
comp94808_c0_seq2|m.35548	KOG0650.22_1|geneid_v1.2_predicted_protein_1|746_AA	99.87%	82.70%	0
comp101748_c0_seq1|m.104045	KOG2321.29_1|geneid_v1.2_predicted_protein_1|746_AA	98.26%	79.90%	0
comp85115_c0_seq1|m.15046	KOG1986.29_1|geneid_v1.2_predicted_protein_1|773_AA	99.87%	92.50%	0
comp104028_c5_seq3|m.156855	KOG1980.2_1|geneid_v1.2_predicted_protein_1|832_AA	93.03%	85.80%	0
comp95402_c0_seq3|m.38646	KOG2472.12_1|geneid_v1.2_predicted_protein_1|600_AA	99.83%	89.30%	0
comp84534_c0_seq1|m.14188	KOG1123.79_1|geneid_v1.2_predicted_protein_1|794_AA	99.87%	92.30%	0
comp104256_c0_seq1|m.163357	KOG1112.23_1|geneid_v1.2_predicted_protein_1|794_AA	99.87%	94.10%	0
comp59488_c0_seq1|m.4488	KOG1148.73_1|geneid_v1.2_predicted_protein_1|780_AA	99.87%	89.10%	0
comp98912_c0_seq1|m.63718	KOG2292.6_1|geneid_v1.2_predicted_protein_1|820_AA	98.17%	92.60%	0
comp103595_c1_seq2|m.145171	KOG1062.45_1|geneid_v1.2_predicted_protein_1|831_AA	99.88%	93.10%	0
comp102551_c1_seq2|m.120536	KOG0469.102_1|geneid_v1.2_predicted_protein_1|859_AA	96.51%	96.70%	0
comp101665_c2_seq6|m.102803	KOG1637.114_1|geneid_v1.2_predicted_protein_1|846_AA	99.76%	81.10%	0
comp104708_c0_seq16|m.175346	KOG2189.28_1|geneid_v1.2_predicted_protein_1|844_AA	99.88%	94.70%	0
comp60004_c0_seq1|m.4741	KOG0103.39_1|geneid_v1.2_predicted_protein_1|815_AA	99.88%	88.50%	0
comp105714_c0_seq1|m.203204	KOG2047.15_1|geneid_v1.2_predicted_protein_1|856_AA	99.88%	92.00%	0
comp104875_c1_seq1|m.179240	KOG1098.44_1|geneid_v1.2_predicted_protein_1|883_AA	96.60%	80.00%	0
comp99668_c1_seq21|m.72354	KOG1078.29_1|geneid_v1.2_predicted_protein_1|874_AA	99.89%	98.10%	0
comp75792_c0_seq2|m.8151	KOG1241.1_1|geneid_v1.2_predicted_protein_1|925_AA	66.38%	98.50%	0
comp78825_c0_seq1|m.9742	KOG0477.2_1|geneid_v1.2_predicted_protein_1|847_AA	98.47%	81.10%	0
comp58438_c0_seq1|m.3972	KOG1539.4_1|geneid_v1.2_predicted_protein_1|842_AA	99.88%	72.70%	0
comp106013_c1_seq1|m.213637	KOG2572.49_1|geneid_v1.2_predicted_protein_1|394_AA	67.51%	92.50%	2.27E-131
comp96185_c0_seq1|m.42292	KOG0291.15_1|geneid_v1.2_predicted_protein_1|910_AA	97.80%	87.30%	0
comp102937_c0_seq2|m.129795	KOG0018.34_1|geneid_v1.2_predicted_protein_1|1104_AA	81.43%	98.70%	0
comp104445_c1_seq1|m.168529	KOG0276.79_1|geneid_v1.2_predicted_protein_1|905_AA	96.69%	92.40%	0
comp90713_c0_seq1|m.22396	KOG1058.18_1|geneid_v1.2_predicted_protein_1|971_AA	99.59%	96.10%	0
comp102467_c3_seq1|m.117949	KOG1077.11_1|geneid_v1.2_predicted_protein_1|966_AA	99.90%	98.10%	0
comp99374_c0_seq4|m.68555	KOG0188.26_1|geneid_v1.2_predicted_protein_1|967_AA	99.90%	93.50%	0
comp85127_c0_seq1|m.15086	KOG0468.165_1|geneid_v1.2_predicted_protein_1|972_AA	99.90%	97.70%	0
comp99428_c0_seq1|m.68960	KOG1992.25_1|geneid_v1.2_predicted_protein_1|1014_AA	99.90%	90.80%	0
comp99983_c0_seq1|m.76510	KOG0495.54_1|geneid_v1.2_predicted_protein_1|931_AA	99.89%	96.90%	0
comp79670_c0_seq2|m.10263	KOG2044.90_1|geneid_v1.2_predicted_protein_1|953_AA	96.54%	83.80%	0
comp91190_c0_seq4|m.23566	KOG2004.8_1|geneid_v1.2_predicted_protein_1|961_AA	72.32%	93.10%	0
comp106291_c0_seq1|m.222912	KOG0959.17_1|geneid_v1.2_predicted_protein_1|1057_AA	94.13%	92.90%	0
comp106772_c0_seq9|m.239918	KOG0450.8_1|geneid_v1.2_predicted_protein_1|1035_AA	95.85%	81.70%	0
comp96725_c0_seq4|m.45482	KOG0948.103_1|geneid_v1.2_predicted_protein_1|1045_AA	97.89%	92.60%	0
comp94163_c0_seq2|m.32832	KOG2036.15_1|geneid_v1.2_predicted_protein_1|1020_AA	99.90%	88.00%	0
comp100698_c0_seq1|m.86124	KOG0969.18_1|geneid_v1.2_predicted_protein_1|1108_AA	99.91%	92.50%	0
comp105288_c1_seq2|m.190204	KOG0209.34_1|geneid_v1.2_predicted_protein_1|1175_AA	99.91%	93.50%	0
comp83930_c0_seq1|m.13247	KOG0933.70_1|geneid_v1.2_predicted_protein_1|1202_AA	99.67%	90.90%	0
comp76877_c0_seq1|m.8734	KOG0964.43_1|geneid_v1.2_predicted_protein_1|1129_AA	99.73%	97.20%	0
comp102710_c0_seq1|m.124297	KOG0292.79_1|geneid_v1.2_predicted_protein_1|1229_AA	99.92%	95.50%	0
comp102540_c0_seq1|m.120414	KOG0434.29_1|geneid_v1.2_predicted_protein_1|1247_AA	99.68%	88.00%	0
comp104348_c0_seq1|m.166088	KOG0996.54_1|geneid_v1.2_predicted_protein_1|1235_AA	95.79%	89.70%	0
comp99111_c0_seq1|m.65359	KOG0261.81_1|geneid_v1.2_predicted_protein_1|1445_AA	99.93%	92.00%	0
comp103010_c1_seq4|m.131564	KOG0985.77_1|geneid_v1.2_predicted_protein_1|1707_AA	99.94%	95.80%	0
comp94094_c0_seq1|m.32548	KOG0952.86_1|geneid_v1.2_predicted_protein_1|2056_AA	95.23%	86.60%	0
