# Supplementary material for: Identification of Putative Nuclear Receptors and Steroidogenic Enzymes in Murray-Darling Rainbowfish (Melanotaenia fluviatilis) Using RNA-Seq and De Novo Transcriptome Assembly
Source: PLoS One. 2015 Nov 23;10(11):e0142636. doi: 10.1371/journal.pone.0142636 (PMC4658143; doi:10.1371/journal.pone.0142636)
Supplement: S3 Table — (CSV) [file pone.0142636.s004.csv]

Medaka proteins (queries)	Rainbowfish transcript|ORF	ORF details	% identity	evalue	bitscore	% query coverage
ENSORLP00000000001	cds.comp106318_c0_seq3|m.225133	comp106318_c0_seq3|g.225133 ORF comp106318_c0_seq3|g.225133 comp106318_c0_seq3|m.225133 type:complete len:216 (-) comp106318_c0_seq3:91-738(-)	48.52	2.00E-45	161	76
ENSORLP00000000001	cds.comp106318_c0_seq3|m.225133	comp106318_c0_seq3|g.225133 ORF comp106318_c0_seq3|g.225133 comp106318_c0_seq3|m.225133 type:complete len:216 (-) comp106318_c0_seq3:91-738(-)	46.71	1.00E-41	150	76
ENSORLP00000000002	cds.comp105995_c3_seq5|m.213123	comp105995_c3_seq5|g.213123 ORF comp105995_c3_seq5|g.213123 comp105995_c3_seq5|m.213123 type:5prime_partial len:621 (+) comp105995_c3_seq5:2-1864(+)	88.18	4.00E-113	354	77
ENSORLP00000000002	cds.comp105995_c3_seq5|m.213123	comp105995_c3_seq5|g.213123 ORF comp105995_c3_seq5|g.213123 comp105995_c3_seq5|m.213123 type:5prime_partial len:621 (+) comp105995_c3_seq5:2-1864(+)	72.91	4.00E-83	276	77
ENSORLP00000000003	cds.comp105995_c3_seq5|m.213123	comp105995_c3_seq5|g.213123 ORF comp105995_c3_seq5|g.213123 comp105995_c3_seq5|m.213123 type:5prime_partial len:621 (+) comp105995_c3_seq5:2-1864(+)	97.88	4.00E-113	352	79
ENSORLP00000000003	cds.comp105995_c3_seq5|m.213123	comp105995_c3_seq5|g.213123 ORF comp105995_c3_seq5|g.213123 comp105995_c3_seq5|m.213123 type:5prime_partial len:621 (+) comp105995_c3_seq5:2-1864(+)	63.05	4.00E-69	236	79
ENSORLP00000000004	cds.comp105427_c5_seq4|m.193344	comp105427_c5_seq4|g.193344 ORF comp105427_c5_seq4|g.193344 comp105427_c5_seq4|m.193344 type:complete len:179 (-) comp105427_c5_seq4:82-618(-)	80.25	7.00E-92	271	91
ENSORLP00000000007	cds.comp98908_c0_seq1|m.63713	comp98908_c0_seq1|g.63713 ORF comp98908_c0_seq1|g.63713 comp98908_c0_seq1|m.63713 type:complete len:463 (-) comp98908_c0_seq1:650-2038(-)	85.03	0	830	99
ENSORLP00000000008	cds.comp104794_c1_seq16|m.178075	comp104794_c1_seq16|g.178075 ORF comp104794_c1_seq16|g.178075 comp104794_c1_seq16|m.178075 type:complete len:361 (+) comp104794_c1_seq16:125-1207(+)	85.55	0	617	95
ENSORLP00000000010	cds.comp104794_c1_seq16|m.178075	comp104794_c1_seq16|g.178075 ORF comp104794_c1_seq16|g.178075 comp104794_c1_seq16|m.178075 type:complete len:361 (+) comp104794_c1_seq16:125-1207(+)	83.19	0	594	96
ENSORLP00000000011	cds.comp104794_c1_seq16|m.178075	comp104794_c1_seq16|g.178075 ORF comp104794_c1_seq16|g.178075 comp104794_c1_seq16|m.178075 type:complete len:361 (+) comp104794_c1_seq16:125-1207(+)	78.86	0	555	96
ENSORLP00000000006	cds.comp91457_c0_seq6|m.24169	comp91457_c0_seq6|g.24169 ORF comp91457_c0_seq6|g.24169 comp91457_c0_seq6|m.24169 type:complete len:695 (-) comp91457_c0_seq6:979-3063(-)	79.93	6.00E-168	489	94
ENSORLP00000000009	cds.comp104146_c5_seq9|m.160370	comp104146_c5_seq9|g.160370 ORF comp104146_c5_seq9|g.160370 comp104146_c5_seq9|m.160370 type:complete len:421 (+) comp104146_c5_seq9:106-1368(+)	77.17	0	632	99
ENSORLP00000000013	cds.comp99201_c1_seq1|m.65952	comp99201_c1_seq1|g.65952 ORF comp99201_c1_seq1|g.65952 comp99201_c1_seq1|m.65952 type:complete len:560 (+) comp99201_c1_seq1:133-1812(+)	63.19	0	713	99
ENSORLP00000000014	cds.comp99201_c1_seq1|m.65952	comp99201_c1_seq1|g.65952 ORF comp99201_c1_seq1|g.65952 comp99201_c1_seq1|m.65952 type:complete len:560 (+) comp99201_c1_seq1:133-1812(+)	66.49	1.00E-172	498	100
ENSORLP00000000012	cds.comp99277_c0_seq1|m.67127	comp99277_c0_seq1|g.67127 ORF comp99277_c0_seq1|g.67127 comp99277_c0_seq1|m.67127 type:complete len:425 (-) comp99277_c0_seq1:813-2087(-)	67.77	0	601	99
ENSORLP00000000016	cds.comp79717_c0_seq1|m.10289	comp79717_c0_seq1|g.10289 ORF comp79717_c0_seq1|g.10289 comp79717_c0_seq1|m.10289 type:5prime_partial len:271 (-) comp79717_c0_seq1:345-1157(-)	97.04	0	519	66
ENSORLP00000000022	cds.comp102219_c1_seq1|m.112799	comp102219_c1_seq1|g.112799 ORF comp102219_c1_seq1|g.112799 comp102219_c1_seq1|m.112799 type:complete len:577 (+) comp102219_c1_seq1:405-2135(+)	38.6	2.00E-148	447	99
ENSORLP00000000024	cds.comp102219_c1_seq1|m.112799	comp102219_c1_seq1|g.112799 ORF comp102219_c1_seq1|g.112799 comp102219_c1_seq1|m.112799 type:complete len:577 (+) comp102219_c1_seq1:405-2135(+)	40.44	1.00E-152	456	98
ENSORLP00000000015	cds.comp102037_c3_seq3|m.109591	comp102037_c3_seq3|g.109591 ORF comp102037_c3_seq3|g.109591 comp102037_c3_seq3|m.109591 type:complete len:932 (+) comp102037_c3_seq3:1191-3986(+)	90.79	0	825	100
ENSORLP00000000017	cds.comp84137_c0_seq2|m.13640	comp84137_c0_seq2|g.13640 ORF comp84137_c0_seq2|g.13640 comp84137_c0_seq2|m.13640 type:complete len:109 (+) comp84137_c0_seq2:150-476(+)	93.33	0.015	32.3	30
ENSORLP00000000019	cds.comp106551_c0_seq6|m.233918	comp106551_c0_seq6|g.233918 ORF comp106551_c0_seq6|g.233918 comp106551_c0_seq6|m.233918 type:internal len:374 (-) comp106551_c0_seq6:3-1121(-)	52.84	3.00E-54	186	91
ENSORLP00000000019	cds.comp106551_c0_seq6|m.233918	comp106551_c0_seq6|g.233918 ORF comp106551_c0_seq6|g.233918 comp106551_c0_seq6|m.233918 type:internal len:374 (-) comp106551_c0_seq6:3-1121(-)	48.32	6.00E-52	180	91
ENSORLP00000000019	cds.comp106551_c0_seq6|m.233918	comp106551_c0_seq6|g.233918 ORF comp106551_c0_seq6|g.233918 comp106551_c0_seq6|m.233918 type:internal len:374 (-) comp106551_c0_seq6:3-1121(-)	52.85	2.00E-51	178	91
ENSORLP00000000019	cds.comp106551_c0_seq6|m.233918	comp106551_c0_seq6|g.233918 ORF comp106551_c0_seq6|g.233918 comp106551_c0_seq6|m.233918 type:internal len:374 (-) comp106551_c0_seq6:3-1121(-)	35.94	7.00E-07	52.4	91
ENSORLP00000000021	cds.comp104951_c0_seq2|m.180870	comp104951_c0_seq2|g.180870 ORF comp104951_c0_seq2|g.180870 comp104951_c0_seq2|m.180870 type:5prime_partial len:541 (-) comp104951_c0_seq2:417-2039(-)	64.81	0	693	59
ENSORLP00000000020	cds.comp100998_c0_seq9|m.91446	comp100998_c0_seq9|g.91446 ORF comp100998_c0_seq9|g.91446 comp100998_c0_seq9|m.91446 type:complete len:936 (+) comp100998_c0_seq9:62-2869(+)	32.81	0.38	30.4	79
ENSORLP00000000023	cds.comp101112_c0_seq2|m.94072	comp101112_c0_seq2|g.94072 ORF comp101112_c0_seq2|g.94072 comp101112_c0_seq2|m.94072 type:5prime_partial len:119 (-) comp101112_c0_seq2:346-702(-)	99.15	4.00E-79	234	95
ENSORLP00000000025	cds.comp104141_c0_seq5|m.160108	comp104141_c0_seq5|g.160108 ORF comp104141_c0_seq5|g.160108 comp104141_c0_seq5|m.160108 type:complete len:141 (+) comp104141_c0_seq5:1086-1508(+)	100	1.00E-66	202	100
ENSORLP00000000027	cds.comp104300_c0_seq2|m.164666	comp104300_c0_seq2|g.164666 ORF comp104300_c0_seq2|g.164666 comp104300_c0_seq2|m.164666 type:complete len:239 (+) comp104300_c0_seq2:223-939(+)	62.5	8.00E-94	281	97
ENSORLP00000000026	cds.comp107299_c0_seq9|m.264560	comp107299_c0_seq9|g.264560 ORF comp107299_c0_seq9|g.264560 comp107299_c0_seq9|m.264560 type:complete len:368 (+) comp107299_c0_seq9:358-1461(+)	75	1.00E-73	230	93
ENSORLP00000000028	cds.comp107299_c0_seq7|m.264558	comp107299_c0_seq7|g.264558 ORF comp107299_c0_seq7|g.264558 comp107299_c0_seq7|m.264558 type:complete len:381 (+) comp107299_c0_seq7:358-1500(+)	62.46	2.00E-131	385	82
ENSORLP00000000031	cds.comp106374_c0_seq2|m.226495	comp106374_c0_seq2|g.226495 ORF comp106374_c0_seq2|g.226495 comp106374_c0_seq2|m.226495 type:complete len:1642 (-) comp106374_c0_seq2:3278-8203(-)	54.78	0	1315	89
ENSORLP00000000031	cds.comp106374_c0_seq2|m.226495	comp106374_c0_seq2|g.226495 ORF comp106374_c0_seq2|g.226495 comp106374_c0_seq2|m.226495 type:complete len:1642 (-) comp106374_c0_seq2:3278-8203(-)	49.45	3.00E-67	253	89
ENSORLP00000000031	cds.comp106374_c0_seq2|m.226495	comp106374_c0_seq2|g.226495 ORF comp106374_c0_seq2|g.226495 comp106374_c0_seq2|m.226495 type:complete len:1642 (-) comp106374_c0_seq2:3278-8203(-)	28.38	8.00E-05	49.7	89
ENSORLP00000000031	cds.comp106374_c0_seq2|m.226495	comp106374_c0_seq2|g.226495 ORF comp106374_c0_seq2|g.226495 comp106374_c0_seq2|m.226495 type:complete len:1642 (-) comp106374_c0_seq2:3278-8203(-)	35.56	0.002	45.4	89
ENSORLP00000000031	cds.comp106374_c0_seq2|m.226495	comp106374_c0_seq2|g.226495 ORF comp106374_c0_seq2|g.226495 comp106374_c0_seq2|m.226495 type:complete len:1642 (-) comp106374_c0_seq2:3278-8203(-)	37.5	0.008	43.1	89
ENSORLP00000000031	cds.comp106374_c0_seq2|m.226495	comp106374_c0_seq2|g.226495 ORF comp106374_c0_seq2|g.226495 comp106374_c0_seq2|m.226495 type:complete len:1642 (-) comp106374_c0_seq2:3278-8203(-)	39.62	1.5	35.8	89
ENSORLP00000000031	cds.comp106374_c0_seq2|m.226495	comp106374_c0_seq2|g.226495 ORF comp106374_c0_seq2|g.226495 comp106374_c0_seq2|m.226495 type:complete len:1642 (-) comp106374_c0_seq2:3278-8203(-)	28.48	2.1	35.4	89
ENSORLP00000000030	cds.comp104949_c0_seq2|m.180842	comp104949_c0_seq2|g.180842 ORF comp104949_c0_seq2|g.180842 comp104949_c0_seq2|m.180842 type:complete len:250 (+) comp104949_c0_seq2:86-835(+)	67.47	6.00E-113	330	100
ENSORLP00000000032	cds.comp464020_c0_seq1|m.268016	comp464020_c0_seq1|g.268016 ORF comp464020_c0_seq1|g.268016 comp464020_c0_seq1|m.268016 type:5prime_partial len:212 (+) comp464020_c0_seq1:1-636(+)	62.68	4.00E-79	242	70
ENSORLP00000000033	cds.comp464020_c0_seq1|m.268016	comp464020_c0_seq1|g.268016 ORF comp464020_c0_seq1|g.268016 comp464020_c0_seq1|m.268016 type:5prime_partial len:212 (+) comp464020_c0_seq1:1-636(+)	77.04	2.00E-105	310	73
ENSORLP00000000034	cds.comp104840_c6_seq5|m.178931	comp104840_c6_seq5|g.178931 ORF comp104840_c6_seq5|g.178931 comp104840_c6_seq5|m.178931 type:complete len:607 (-) comp104840_c6_seq5:1537-3357(-)	85.39	0	1055	100
ENSORLP00000000039	cds.comp105033_c0_seq2|m.182293	comp105033_c0_seq2|g.182293 ORF comp105033_c0_seq2|g.182293 comp105033_c0_seq2|m.182293 type:3prime_partial len:918 (-) comp105033_c0_seq2:1-2751(-)	87.84	0	1357	71
ENSORLP00000000036	cds.comp105700_c0_seq1|m.202606	comp105700_c0_seq1|g.202606 ORF comp105700_c0_seq1|g.202606 comp105700_c0_seq1|m.202606 type:complete len:991 (-) comp105700_c0_seq1:1469-4441(-)	86.05	0	1753	99
ENSORLP00000000038	cds.comp105700_c0_seq2|m.202609	comp105700_c0_seq2|g.202609 ORF comp105700_c0_seq2|g.202609 comp105700_c0_seq2|m.202609 type:complete len:985 (-) comp105700_c0_seq2:1469-4423(-)	85.95	0	1748	99
ENSORLP00000000037	cds.comp98505_c0_seq2|m.59838	comp98505_c0_seq2|g.59838 ORF comp98505_c0_seq2|g.59838 comp98505_c0_seq2|m.59838 type:complete len:411 (-) comp98505_c0_seq2:815-2047(-)	91.95	0	802	99
ENSORLP00000000041	cds.comp104143_c1_seq4|m.160171	comp104143_c1_seq4|g.160171 ORF comp104143_c1_seq4|g.160171 comp104143_c1_seq4|m.160171 type:internal len:583 (+) comp104143_c1_seq4:3-1748(+)	72.53	1.00E-106	325	91
ENSORLP00000000042	cds.comp96685_c0_seq1|m.44939	comp96685_c0_seq1|g.44939 ORF comp96685_c0_seq1|g.44939 comp96685_c0_seq1|m.44939 type:complete len:495 (+) comp96685_c0_seq1:194-1678(+)	70.45	0	664	100
ENSORLP00000000043	cds.comp106551_c0_seq5|m.233916	comp106551_c0_seq5|g.233916 ORF comp106551_c0_seq5|g.233916 comp106551_c0_seq5|m.233916 type:internal len:374 (-) comp106551_c0_seq5:3-1121(-)	57.6	4.00E-68	226	100
ENSORLP00000000043	cds.comp106551_c0_seq5|m.233916	comp106551_c0_seq5|g.233916 ORF comp106551_c0_seq5|g.233916 comp106551_c0_seq5|m.233916 type:internal len:374 (-) comp106551_c0_seq5:3-1121(-)	47.5	9.00E-50	177	100
ENSORLP00000000043	cds.comp106551_c0_seq5|m.233916	comp106551_c0_seq5|g.233916 ORF comp106551_c0_seq5|g.233916 comp106551_c0_seq5|m.233916 type:internal len:374 (-) comp106551_c0_seq5:3-1121(-)	35.04	4.00E-19	90.5	100
ENSORLP00000000045	cds.comp105292_c2_seq10|m.190273	comp105292_c2_seq10|g.190273 ORF comp105292_c2_seq10|g.190273 comp105292_c2_seq10|m.190273 type:complete len:915 (-) comp105292_c2_seq10:2076-4820(-)	87.81	0	1062	94
ENSORLP00000000046	cds.comp105292_c2_seq10|m.190273	comp105292_c2_seq10|g.190273 ORF comp105292_c2_seq10|g.190273 comp105292_c2_seq10|m.190273 type:complete len:915 (-) comp105292_c2_seq10:2076-4820(-)	89.16	0	1080	100
ENSORLP00000000047	cds.comp42110_c0_seq1|m.2055	comp42110_c0_seq1|g.2055 ORF comp42110_c0_seq1|g.2055 comp42110_c0_seq1|m.2055 type:5prime_partial len:335 (+) comp42110_c0_seq1:2-1006(+)	88.78	0	508	92
ENSORLP00000000053	cds.comp105164_c1_seq2|m.187386	comp105164_c1_seq2|g.187386 ORF comp105164_c1_seq2|g.187386 comp105164_c1_seq2|m.187386 type:complete len:793 (-) comp105164_c1_seq2:1663-4041(-)	80.43	0	1212	100
ENSORLP00000000052	cds.comp94690_c0_seq3|m.34994	comp94690_c0_seq3|g.34994 ORF comp94690_c0_seq3|g.34994 comp94690_c0_seq3|m.34994 type:complete len:1042 (-) comp94690_c0_seq3:1159-4284(-)	83.65	0	1678	99
ENSORLP00000000050	cds.comp102281_c0_seq4|m.114254	comp102281_c0_seq4|g.114254 ORF comp102281_c0_seq4|g.114254 comp102281_c0_seq4|m.114254 type:complete len:147 (+) comp102281_c0_seq4:112-552(+)	65.54	1.00E-57	181	100
ENSORLP00000000051	cds.comp64392_c0_seq1|m.6101	comp64392_c0_seq1|g.6101 ORF comp64392_c0_seq1|g.6101 comp64392_c0_seq1|m.6101 type:3prime_partial len:133 (-) comp64392_c0_seq1:3-398(-)	59.38	2.00E-43	146	64
ENSORLP00000000054	cds.comp107005_c0_seq2|m.251047	comp107005_c0_seq2|g.251047 ORF comp107005_c0_seq2|g.251047 comp107005_c0_seq2|m.251047 type:complete len:4366 (-) comp107005_c0_seq2:1077-14174(-)	52.05	0	1627	87
ENSORLP00000000054	cds.comp107005_c0_seq2|m.251047	comp107005_c0_seq2|g.251047 ORF comp107005_c0_seq2|g.251047 comp107005_c0_seq2|m.251047 type:complete len:4366 (-) comp107005_c0_seq2:1077-14174(-)	37.97	1.00E-71	271	87
ENSORLP00000000054	cds.comp107005_c0_seq2|m.251047	comp107005_c0_seq2|g.251047 ORF comp107005_c0_seq2|g.251047 comp107005_c0_seq2|m.251047 type:complete len:4366 (-) comp107005_c0_seq2:1077-14174(-)	37.36	2.00E-60	234	87
ENSORLP00000000055	cds.comp104360_c5_seq4|m.166571	comp104360_c5_seq4|g.166571 ORF comp104360_c5_seq4|g.166571 comp104360_c5_seq4|m.166571 type:5prime_partial len:434 (+) comp104360_c5_seq4:1-1302(+)	93.16	0	808	94
ENSORLP00000000060	cds.comp104977_c1_seq2|m.181360	comp104977_c1_seq2|g.181360 ORF comp104977_c1_seq2|g.181360 comp104977_c1_seq2|m.181360 type:complete len:1177 (+) comp104977_c1_seq2:150-3680(+)	82.88	0	1603	97
ENSORLP00000000058	cds.comp104805_c0_seq1|m.178375	comp104805_c0_seq1|g.178375 ORF comp104805_c0_seq1|g.178375 comp104805_c0_seq1|m.178375 type:complete len:601 (+) comp104805_c0_seq1:250-2052(+)	56.2	0	610	100
ENSORLP00000000059	cds.comp88885_c0_seq1|m.19056	comp88885_c0_seq1|g.19056 ORF comp88885_c0_seq1|g.19056 comp88885_c0_seq1|m.19056 type:complete len:202 (+) comp88885_c0_seq1:132-737(+)	44.15	1.00E-56	182	99
ENSORLP00000000061	cds.comp62533_c0_seq1|m.5524	comp62533_c0_seq1|g.5524 ORF comp62533_c0_seq1|g.5524 comp62533_c0_seq1|m.5524 type:complete len:198 (-) comp62533_c0_seq1:359-952(-)	45.98	6.00E-52	170	88
ENSORLP00000000062	cds.comp89016_c0_seq1|m.19385	comp89016_c0_seq1|g.19385 ORF comp89016_c0_seq1|g.19385 comp89016_c0_seq1|m.19385 type:complete len:731 (-) comp89016_c0_seq1:62-2254(-)	92.21	0	1355	100
ENSORLP00000000063	cds.comp43130_c0_seq1|m.2617	comp43130_c0_seq1|g.2617 ORF comp43130_c0_seq1|g.2617 comp43130_c0_seq1|m.2617 type:complete len:358 (-) comp43130_c0_seq1:145-1218(-)	84.27	0	617	99
ENSORLP00000000064	cds.comp62533_c0_seq1|m.5524	comp62533_c0_seq1|g.5524 ORF comp62533_c0_seq1|g.5524 comp62533_c0_seq1|m.5524 type:complete len:198 (-) comp62533_c0_seq1:359-952(-)	50.57	5.00E-61	193	87
ENSORLP00000000072	cds.comp105043_c1_seq2|m.182953	comp105043_c1_seq2|g.182953 ORF comp105043_c1_seq2|g.182953 comp105043_c1_seq2|m.182953 type:complete len:1534 (+) comp105043_c1_seq2:353-4954(+)	68.2	0	2166	99
ENSORLP00000000067	cds.comp89085_c0_seq6|m.19539	comp89085_c0_seq6|g.19539 ORF comp89085_c0_seq6|g.19539 comp89085_c0_seq6|m.19539 type:complete len:414 (+) comp89085_c0_seq6:452-1693(+)	41.65	4.00E-52	182	99
ENSORLP00000000068	cds.comp98254_c2_seq4|m.57891	comp98254_c2_seq4|g.57891 ORF comp98254_c2_seq4|g.57891 comp98254_c2_seq4|m.57891 type:complete len:322 (+) comp98254_c2_seq4:573-1538(+)	83.81	0	562	100
ENSORLP00000000071	cds.comp104065_c0_seq4|m.157894	comp104065_c0_seq4|g.157894 ORF comp104065_c0_seq4|g.157894 comp104065_c0_seq4|m.157894 type:complete len:723 (+) comp104065_c0_seq4:220-2388(+)	91.11	0	1301	100
ENSORLP00000000073	cds.comp104065_c0_seq22|m.157930	comp104065_c0_seq22|g.157930 ORF comp104065_c0_seq22|g.157930 comp104065_c0_seq22|m.157930 type:complete len:655 (+) comp104065_c0_seq22:220-2184(+)	88.99	0	824	99
ENSORLP00000000069	cds.comp102348_c1_seq2|m.115997	comp102348_c1_seq2|g.115997 ORF comp102348_c1_seq2|g.115997 comp102348_c1_seq2|m.115997 type:complete len:288 (+) comp102348_c1_seq2:306-1169(+)	45.14	2.00E-67	215	93
ENSORLP00000000070	cds.comp102348_c1_seq2|m.115997	comp102348_c1_seq2|g.115997 ORF comp102348_c1_seq2|g.115997 comp102348_c1_seq2|m.115997 type:complete len:288 (+) comp102348_c1_seq2:306-1169(+)	46.44	9.00E-65	208	88
ENSORLP00000000074	cds.comp88998_c1_seq1|m.19362	comp88998_c1_seq1|g.19362 ORF comp88998_c1_seq1|g.19362 comp88998_c1_seq1|m.19362 type:5prime_partial len:474 (-) comp88998_c1_seq1:884-2305(-)	81.75	0	645	83
ENSORLP00000000076	cds.comp104427_c0_seq2|m.168275	comp104427_c0_seq2|g.168275 ORF comp104427_c0_seq2|g.168275 comp104427_c0_seq2|m.168275 type:complete len:1346 (-) comp104427_c0_seq2:2312-6349(-)	72.09	0	1739	74
ENSORLP00000000075	cds.comp93199_c0_seq5|m.29371	comp93199_c0_seq5|g.29371 ORF comp93199_c0_seq5|g.29371 comp93199_c0_seq5|m.29371 type:complete len:274 (+) comp93199_c0_seq5:571-1392(+)	81.2	2.00E-156	442	100
ENSORLP00000000077	cds.comp95885_c0_seq2|m.41067	comp95885_c0_seq2|g.41067 ORF comp95885_c0_seq2|g.41067 comp95885_c0_seq2|m.41067 type:complete len:1056 (-) comp95885_c0_seq2:910-4077(-)	61.61	0	915	99
ENSORLP00000000078	cds.comp101237_c0_seq1|m.96524	comp101237_c0_seq1|g.96524 ORF comp101237_c0_seq1|g.96524 comp101237_c0_seq1|m.96524 type:5prime_partial len:604 (-) comp101237_c0_seq1:1645-3456(-)	78.91	0	878	93
ENSORLP00000000079	cds.comp101237_c0_seq3|m.96528	comp101237_c0_seq3|g.96528 ORF comp101237_c0_seq3|g.96528 comp101237_c0_seq3|m.96528 type:internal len:505 (-) comp101237_c0_seq3:1-1512(-)	77.8	0	774	80
ENSORLP00000000080	cds.comp107014_c1_seq6|m.251507	comp107014_c1_seq6|g.251507 ORF comp107014_c1_seq6|g.251507 comp107014_c1_seq6|m.251507 type:complete len:145 (+) comp107014_c1_seq6:164-598(+)	60.16	1.00E-41	140	71
ENSORLP00000000082	cds.comp106758_c0_seq3|m.239514	comp106758_c0_seq3|g.239514 ORF comp106758_c0_seq3|g.239514 comp106758_c0_seq3|m.239514 type:complete len:465 (+) comp106758_c0_seq3:148-1542(+)	47.06	3.00E-11	63.9	31
ENSORLP00000000086	cds.comp90806_c0_seq1|m.22607	comp90806_c0_seq1|g.22607 ORF comp90806_c0_seq1|g.22607 comp90806_c0_seq1|m.22607 type:complete len:920 (+) comp90806_c0_seq1:350-3109(+)	95.23	0	1815	96
ENSORLP00000000083	cds.comp64154_c0_seq1|m.6018	comp64154_c0_seq1|g.6018 ORF comp64154_c0_seq1|g.6018 comp64154_c0_seq1|m.6018 type:complete len:756 (-) comp64154_c0_seq1:1714-3981(-)	75.98	0	1061	99
ENSORLP00000000085	cds.comp103251_c2_seq1|m.137570	comp103251_c2_seq1|g.137570 ORF comp103251_c2_seq1|g.137570 comp103251_c2_seq1|m.137570 type:complete len:525 (-) comp103251_c2_seq1:409-1983(-)	86.53	0	723	99
ENSORLP00000000094	cds.comp88826_c0_seq1|m.18990	comp88826_c0_seq1|g.18990 ORF comp88826_c0_seq1|g.18990 comp88826_c0_seq1|m.18990 type:complete len:918 (+) comp88826_c0_seq1:133-2886(+)	78.19	0	1429	97
ENSORLP00000000096	cds.comp88826_c0_seq1|m.18990	comp88826_c0_seq1|g.18990 ORF comp88826_c0_seq1|g.18990 comp88826_c0_seq1|m.18990 type:complete len:918 (+) comp88826_c0_seq1:133-2886(+)	77.94	0	1389	99
ENSORLP00000000098	cds.comp88826_c0_seq1|m.18990	comp88826_c0_seq1|g.18990 ORF comp88826_c0_seq1|g.18990 comp88826_c0_seq1|m.18990 type:complete len:918 (+) comp88826_c0_seq1:133-2886(+)	77.94	0	1381	99
ENSORLP00000000100	cds.comp88826_c0_seq1|m.18990	comp88826_c0_seq1|g.18990 ORF comp88826_c0_seq1|g.18990 comp88826_c0_seq1|m.18990 type:complete len:918 (+) comp88826_c0_seq1:133-2886(+)	82.34	0	1244	100
ENSORLP00000000087	cds.comp91415_c0_seq2|m.24055	comp91415_c0_seq2|g.24055 ORF comp91415_c0_seq2|g.24055 comp91415_c0_seq2|m.24055 type:complete len:351 (-) comp91415_c0_seq2:420-1472(-)	99.4	0	695	95
ENSORLP00000000089	cds.comp85570_c0_seq1|m.15544	comp85570_c0_seq1|g.15544 ORF comp85570_c0_seq1|g.15544 comp85570_c0_seq1|m.15544 type:complete len:536 (+) comp85570_c0_seq1:1421-3028(+)	93.56	0	709	36
ENSORLP00000000089	cds.comp85570_c0_seq1|m.15544	comp85570_c0_seq1|g.15544 ORF comp85570_c0_seq1|g.15544 comp85570_c0_seq1|m.15544 type:complete len:536 (+) comp85570_c0_seq1:1421-3028(+)	32.18	0.076	39.3	36
ENSORLP00000000088	cds.comp95567_c1_seq2|m.39627	comp95567_c1_seq2|g.39627 ORF comp95567_c1_seq2|g.39627 comp95567_c1_seq2|m.39627 type:complete len:586 (-) comp95567_c1_seq2:471-2228(-)	83.53	0	816	100
ENSORLP00000000088	cds.comp95567_c1_seq2|m.39627	comp95567_c1_seq2|g.39627 ORF comp95567_c1_seq2|g.39627 comp95567_c1_seq2|m.39627 type:complete len:586 (-) comp95567_c1_seq2:471-2228(-)	35.59	2.00E-67	229	100
ENSORLP00000000088	cds.comp95567_c1_seq2|m.39627	comp95567_c1_seq2|g.39627 ORF comp95567_c1_seq2|g.39627 comp95567_c1_seq2|m.39627 type:complete len:586 (-) comp95567_c1_seq2:471-2228(-)	31.31	1.00E-35	140	100
ENSORLP00000000088	cds.comp95567_c1_seq2|m.39627	comp95567_c1_seq2|g.39627 ORF comp95567_c1_seq2|g.39627 comp95567_c1_seq2|m.39627 type:complete len:586 (-) comp95567_c1_seq2:471-2228(-)	42.33	4.00E-34	136	100
ENSORLP00000000088	cds.comp95567_c1_seq2|m.39627	comp95567_c1_seq2|g.39627 ORF comp95567_c1_seq2|g.39627 comp95567_c1_seq2|m.39627 type:complete len:586 (-) comp95567_c1_seq2:471-2228(-)	40.1	4.00E-33	133	100
ENSORLP00000000090	cds.comp102559_c0_seq2|m.120607	comp102559_c0_seq2|g.120607 ORF comp102559_c0_seq2|g.120607 comp102559_c0_seq2|m.120607 type:complete len:872 (+) comp102559_c0_seq2:869-3484(+)	69.93	0	1170	100
ENSORLP00000000091	cds.comp100331_c0_seq1|m.81764	comp100331_c0_seq1|g.81764 ORF comp100331_c0_seq1|g.81764 comp100331_c0_seq1|m.81764 type:complete len:1610 (-) comp100331_c0_seq1:983-5812(-)	44.14	7.00E-51	184	75
ENSORLP00000000092	cds.comp100331_c0_seq1|m.81764	comp100331_c0_seq1|g.81764 ORF comp100331_c0_seq1|g.81764 comp100331_c0_seq1|m.81764 type:complete len:1610 (-) comp100331_c0_seq1:983-5812(-)	45.02	7.00E-66	227	95
ENSORLP00000000110	cds.comp90143_c0_seq1|m.21395	comp90143_c0_seq1|g.21395 ORF comp90143_c0_seq1|g.21395 comp90143_c0_seq1|m.21395 type:complete len:1495 (-) comp90143_c0_seq1:1231-5715(-)	63.48	0	1187	99
ENSORLP00000000093	cds.comp82087_c0_seq1|m.11711	comp82087_c0_seq1|g.11711 ORF comp82087_c0_seq1|g.11711 comp82087_c0_seq1|m.11711 type:complete len:658 (+) comp82087_c0_seq1:114-2087(+)	78.8	0	1045	97
ENSORLP00000000095	cds.comp99406_c2_seq2|m.68840	comp99406_c2_seq2|g.68840 ORF comp99406_c2_seq2|g.68840 comp99406_c2_seq2|m.68840 type:complete len:175 (+) comp99406_c2_seq2:447-971(+)	82.66	1.00E-102	298	100
ENSORLP00000000097	cds.comp78569_c0_seq1|m.9617	comp78569_c0_seq1|g.9617 ORF comp78569_c0_seq1|g.9617 comp78569_c0_seq1|m.9617 type:5prime_partial len:448 (+) comp78569_c0_seq1:2-1345(+)	82.46	4.00E-21	87.4	100
ENSORLP00000000097	cds.comp78569_c0_seq1|m.9617	comp78569_c0_seq1|g.9617 ORF comp78569_c0_seq1|g.9617 comp78569_c0_seq1|m.9617 type:5prime_partial len:448 (+) comp78569_c0_seq1:2-1345(+)	50	0.058	32.3	100
ENSORLP00000000097	cds.comp78569_c0_seq1|m.9617	comp78569_c0_seq1|g.9617 ORF comp78569_c0_seq1|g.9617 comp78569_c0_seq1|m.9617 type:5prime_partial len:448 (+) comp78569_c0_seq1:2-1345(+)	47.54	0.1	31.6	100
ENSORLP00000000097	cds.comp78569_c0_seq1|m.9617	comp78569_c0_seq1|g.9617 ORF comp78569_c0_seq1|g.9617 comp78569_c0_seq1|m.9617 type:5prime_partial len:448 (+) comp78569_c0_seq1:2-1345(+)	52	0.44	29.6	100
ENSORLP00000000097	cds.comp78569_c0_seq1|m.9617	comp78569_c0_seq1|g.9617 ORF comp78569_c0_seq1|g.9617 comp78569_c0_seq1|m.9617 type:5prime_partial len:448 (+) comp78569_c0_seq1:2-1345(+)	48.28	0.7	28.9	100
ENSORLP00000000097	cds.comp78569_c0_seq1|m.9617	comp78569_c0_seq1|g.9617 ORF comp78569_c0_seq1|g.9617 comp78569_c0_seq1|m.9617 type:5prime_partial len:448 (+) comp78569_c0_seq1:2-1345(+)	52.63	1.5	28.1	100
ENSORLP00000000097	cds.comp78569_c0_seq1|m.9617	comp78569_c0_seq1|g.9617 ORF comp78569_c0_seq1|g.9617 comp78569_c0_seq1|m.9617 type:5prime_partial len:448 (+) comp78569_c0_seq1:2-1345(+)	47.83	4.4	26.6	100
ENSORLP00000000097	cds.comp78569_c0_seq1|m.9617	comp78569_c0_seq1|g.9617 ORF comp78569_c0_seq1|g.9617 comp78569_c0_seq1|m.9617 type:5prime_partial len:448 (+) comp78569_c0_seq1:2-1345(+)	45.45	6.4	26.2	100
ENSORLP00000000097	cds.comp78569_c0_seq1|m.9617	comp78569_c0_seq1|g.9617 ORF comp78569_c0_seq1|g.9617 comp78569_c0_seq1|m.9617 type:5prime_partial len:448 (+) comp78569_c0_seq1:2-1345(+)	46.67	8.3	25.8	100
ENSORLP00000000099	cds.comp88704_c0_seq1|m.18855	comp88704_c0_seq1|g.18855 ORF comp88704_c0_seq1|g.18855 comp88704_c0_seq1|m.18855 type:complete len:362 (+) comp88704_c0_seq1:174-1259(+)	55.11	2.00E-120	357	98
ENSORLP00000000101	cds.comp101255_c0_seq1|m.96869	comp101255_c0_seq1|g.96869 ORF comp101255_c0_seq1|g.96869 comp101255_c0_seq1|m.96869 type:complete len:379 (+) comp101255_c0_seq1:3459-4595(+)	93.39	0	711	100
ENSORLP00000000102	cds.comp101255_c0_seq1|m.96869	comp101255_c0_seq1|g.96869 ORF comp101255_c0_seq1|g.96869 comp101255_c0_seq1|m.96869 type:complete len:379 (+) comp101255_c0_seq1:3459-4595(+)	87.04	0	645	100
ENSORLP00000000103	cds.comp88704_c0_seq1|m.18856	comp88704_c0_seq1|g.18856 ORF comp88704_c0_seq1|g.18856 comp88704_c0_seq1|m.18856 type:complete len:309 (-) comp88704_c0_seq1:1392-2318(-)	80.79	0	521	100
ENSORLP00000000104	cds.comp88704_c0_seq1|m.18856	comp88704_c0_seq1|g.18856 ORF comp88704_c0_seq1|g.18856 comp88704_c0_seq1|m.18856 type:complete len:309 (-) comp88704_c0_seq1:1392-2318(-)	79.93	1.00E-176	496	97
ENSORLP00000000106	cds.comp88704_c0_seq1|m.18856	comp88704_c0_seq1|g.18856 ORF comp88704_c0_seq1|g.18856 comp88704_c0_seq1|m.18856 type:complete len:309 (-) comp88704_c0_seq1:1392-2318(-)	79.54	0	508	100
ENSORLP00000000105	cds.comp101255_c0_seq1|m.96870	comp101255_c0_seq1|g.96870 ORF comp101255_c0_seq1|g.96870 comp101255_c0_seq1|m.96870 type:complete len:354 (-) comp101255_c0_seq1:1662-2723(-)	84.31	1.00E-171	486	86
ENSORLP00000000111	cds.comp100733_c2_seq10|m.86591	comp100733_c2_seq10|g.86591 ORF comp100733_c2_seq10|g.86591 comp100733_c2_seq10|m.86591 type:complete len:360 (+) comp100733_c2_seq10:233-1312(+)	86.29	0	643	100
ENSORLP00000000112	cds.comp100733_c2_seq10|m.86591	comp100733_c2_seq10|g.86591 ORF comp100733_c2_seq10|g.86591 comp100733_c2_seq10|m.86591 type:complete len:360 (+) comp100733_c2_seq10:233-1312(+)	91.27	0	620	100
ENSORLP00000000107	cds.comp47608_c0_seq1|m.3089	comp47608_c0_seq1|g.3089 ORF comp47608_c0_seq1|g.3089 comp47608_c0_seq1|m.3089 type:complete len:417 (+) comp47608_c0_seq1:179-1429(+)	28.62	4.00E-31	122	90
ENSORLP00000000108	cds.comp85898_c0_seq1|m.15800	comp85898_c0_seq1|g.15800 ORF comp85898_c0_seq1|g.15800 comp85898_c0_seq1|m.15800 type:internal len:477 (-) comp85898_c0_seq1:2-1429(-)	54.85	2.00E-148	449	99
ENSORLP00000000108	cds.comp85898_c0_seq1|m.15800	comp85898_c0_seq1|g.15800 ORF comp85898_c0_seq1|g.15800 comp85898_c0_seq1|m.15800 type:internal len:477 (-) comp85898_c0_seq1:2-1429(-)	50.52	1.00E-126	393	99
ENSORLP00000000108	cds.comp85898_c0_seq1|m.15800	comp85898_c0_seq1|g.15800 ORF comp85898_c0_seq1|g.15800 comp85898_c0_seq1|m.15800 type:internal len:477 (-) comp85898_c0_seq1:2-1429(-)	49.65	1.00E-108	345	99
ENSORLP00000000108	cds.comp85898_c0_seq1|m.15800	comp85898_c0_seq1|g.15800 ORF comp85898_c0_seq1|g.15800 comp85898_c0_seq1|m.15800 type:internal len:477 (-) comp85898_c0_seq1:2-1429(-)	32.45	1.00E-49	184	99
ENSORLP00000000108	cds.comp85898_c0_seq1|m.15800	comp85898_c0_seq1|g.15800 ORF comp85898_c0_seq1|g.15800 comp85898_c0_seq1|m.15800 type:internal len:477 (-) comp85898_c0_seq1:2-1429(-)	32.18	1.00E-14	79.7	99
ENSORLP00000000113	cds.comp95315_c0_seq1|m.38163	comp95315_c0_seq1|g.38163 ORF comp95315_c0_seq1|g.38163 comp95315_c0_seq1|m.38163 type:complete len:463 (-) comp95315_c0_seq1:748-2136(-)	82.54	0	781	100
ENSORLP00000000114	cds.comp100034_c6_seq1|m.77070	comp100034_c6_seq1|g.77070 ORF comp100034_c6_seq1|g.77070 comp100034_c6_seq1|m.77070 type:complete len:397 (-) comp100034_c6_seq1:705-1895(-)	86.15	0	532	93
ENSORLP00000000117	cds.comp100034_c6_seq1|m.77070	comp100034_c6_seq1|g.77070 ORF comp100034_c6_seq1|g.77070 comp100034_c6_seq1|m.77070 type:complete len:397 (-) comp100034_c6_seq1:705-1895(-)	90.99	1.00E-157	449	95
ENSORLP00000000116	cds.comp105773_c2_seq1|m.205091	comp105773_c2_seq1|g.205091 ORF comp105773_c2_seq1|g.205091 comp105773_c2_seq1|m.205091 type:complete len:256 (+) comp105773_c2_seq1:153-920(+)	84.31	1.00E-157	444	100
ENSORLP00000000115	cds.comp61244_c0_seq1|m.5182	comp61244_c0_seq1|g.5182 ORF comp61244_c0_seq1|g.5182 comp61244_c0_seq1|m.5182 type:5prime_partial len:868 (-) comp61244_c0_seq1:1153-3756(-)	77.51	0	1154	100
ENSORLP00000000119	cds.comp95293_c0_seq1|m.38022	comp95293_c0_seq1|g.38022 ORF comp95293_c0_seq1|g.38022 comp95293_c0_seq1|m.38022 type:complete len:490 (-) comp95293_c0_seq1:110-1579(-)	72.39	0	659	100
ENSORLP00000000120	cds.comp100324_c0_seq1|m.81722	comp100324_c0_seq1|g.81722 ORF comp100324_c0_seq1|g.81722 comp100324_c0_seq1|m.81722 type:complete len:1224 (-) comp100324_c0_seq1:1558-5229(-)	91.74	0	2157	97
ENSORLP00000000122	cds.comp99195_c0_seq2|m.65913	comp99195_c0_seq2|g.65913 ORF comp99195_c0_seq2|g.65913 comp99195_c0_seq2|m.65913 type:complete len:522 (+) comp99195_c0_seq2:892-2457(+)	89.32	0	949	98
ENSORLP00000000123	cds.comp106480_c0_seq8|m.230875	comp106480_c0_seq8|g.230875 ORF comp106480_c0_seq8|g.230875 comp106480_c0_seq8|m.230875 type:complete len:1383 (+) comp106480_c0_seq8:226-4374(+)	78.22	5.00E-163	545	48
ENSORLP00000000123	cds.comp106480_c0_seq8|m.230875	comp106480_c0_seq8|g.230875 ORF comp106480_c0_seq8|g.230875 comp106480_c0_seq8|m.230875 type:complete len:1383 (+) comp106480_c0_seq8:226-4374(+)	63.35	2.00E-104	372	48
ENSORLP00000000123	cds.comp106480_c0_seq8|m.230875	comp106480_c0_seq8|g.230875 ORF comp106480_c0_seq8|g.230875 comp106480_c0_seq8|m.230875 type:complete len:1383 (+) comp106480_c0_seq8:226-4374(+)	64.06	1.00E-98	353	48
ENSORLP00000000123	cds.comp106480_c0_seq8|m.230875	comp106480_c0_seq8|g.230875 ORF comp106480_c0_seq8|g.230875 comp106480_c0_seq8|m.230875 type:complete len:1383 (+) comp106480_c0_seq8:226-4374(+)	57.36	2.00E-65	248	48
ENSORLP00000000123	cds.comp106480_c0_seq8|m.230875	comp106480_c0_seq8|g.230875 ORF comp106480_c0_seq8|g.230875 comp106480_c0_seq8|m.230875 type:complete len:1383 (+) comp106480_c0_seq8:226-4374(+)	52.44	1.00E-64	246	48
ENSORLP00000000123	cds.comp106480_c0_seq8|m.230875	comp106480_c0_seq8|g.230875 ORF comp106480_c0_seq8|g.230875 comp106480_c0_seq8|m.230875 type:complete len:1383 (+) comp106480_c0_seq8:226-4374(+)	34.92	1.00E-09	66.2	48
ENSORLP00000000123	cds.comp106480_c0_seq8|m.230875	comp106480_c0_seq8|g.230875 ORF comp106480_c0_seq8|g.230875 comp106480_c0_seq8|m.230875 type:complete len:1383 (+) comp106480_c0_seq8:226-4374(+)	50	6.00E-06	53.9	48
ENSORLP00000000124	cds.comp106480_c0_seq7|m.230874	comp106480_c0_seq7|g.230874 ORF comp106480_c0_seq7|g.230874 comp106480_c0_seq7|m.230874 type:complete len:1406 (+) comp106480_c0_seq7:226-4443(+)	76.18	1.00E-177	535	96
ENSORLP00000000124	cds.comp106480_c0_seq7|m.230874	comp106480_c0_seq7|g.230874 ORF comp106480_c0_seq7|g.230874 comp106480_c0_seq7|m.230874 type:complete len:1406 (+) comp106480_c0_seq7:226-4443(+)	58.08	5.00E-71	244	96
ENSORLP00000000124	cds.comp106480_c0_seq7|m.230874	comp106480_c0_seq7|g.230874 ORF comp106480_c0_seq7|g.230874 comp106480_c0_seq7|m.230874 type:complete len:1406 (+) comp106480_c0_seq7:226-4443(+)	35.48	3.00E-11	67	96
ENSORLP00000000126	cds.comp103748_c0_seq1|m.148924	comp103748_c0_seq1|g.148924 ORF comp103748_c0_seq1|g.148924 comp103748_c0_seq1|m.148924 type:5prime_partial len:636 (-) comp103748_c0_seq1:2855-4762(-)	84.56	0	989	98
ENSORLP00000000127	cds.comp81496_c0_seq1|m.11318	comp81496_c0_seq1|g.11318 ORF comp81496_c0_seq1|g.11318 comp81496_c0_seq1|m.11318 type:5prime_partial len:473 (+) comp81496_c0_seq1:3-1421(+)	82.31	0	660	100
ENSORLP00000000130	cds.comp105421_c3_seq2|m.193246	comp105421_c3_seq2|g.193246 ORF comp105421_c3_seq2|g.193246 comp105421_c3_seq2|m.193246 type:complete len:1444 (-) comp105421_c3_seq2:4637-8968(-)	78.96	0	1339	82
ENSORLP00000000130	cds.comp105421_c3_seq2|m.193246	comp105421_c3_seq2|g.193246 ORF comp105421_c3_seq2|g.193246 comp105421_c3_seq2|m.193246 type:complete len:1444 (-) comp105421_c3_seq2:4637-8968(-)	79.64	0	863	82
ENSORLP00000000131	cds.comp98377_c2_seq4|m.58675	comp98377_c2_seq4|g.58675 ORF comp98377_c2_seq4|g.58675 comp98377_c2_seq4|m.58675 type:5prime_partial len:522 (+) comp98377_c2_seq4:3-1568(+)	82.93	0	655	67
ENSORLP00000000132	cds.comp92169_c0_seq1|m.26644	comp92169_c0_seq1|g.26644 ORF comp92169_c0_seq1|g.26644 comp92169_c0_seq1|m.26644 type:complete len:316 (-) comp92169_c0_seq1:287-1234(-)	81.59	0	554	100
ENSORLP00000000133	cds.comp92169_c0_seq1|m.26644	comp92169_c0_seq1|g.26644 ORF comp92169_c0_seq1|g.26644 comp92169_c0_seq1|m.26644 type:complete len:316 (-) comp92169_c0_seq1:287-1234(-)	85.51	0	523	89
ENSORLP00000000134	cds.comp105532_c0_seq1|m.197444	comp105532_c0_seq1|g.197444 ORF comp105532_c0_seq1|g.197444 comp105532_c0_seq1|m.197444 type:complete len:1366 (-) comp105532_c0_seq1:2136-6233(-)	92.58	0	2314	99
ENSORLP00000000136	cds.comp105532_c0_seq2|m.197448	comp105532_c0_seq2|g.197448 ORF comp105532_c0_seq2|g.197448 comp105532_c0_seq2|m.197448 type:complete len:1345 (-) comp105532_c0_seq2:2136-6170(-)	92.92	0	2281	99
ENSORLP00000000138	cds.comp105949_c0_seq4|m.211646	comp105949_c0_seq4|g.211646 ORF comp105949_c0_seq4|g.211646 comp105949_c0_seq4|m.211646 type:complete len:953 (-) comp105949_c0_seq4:1364-4222(-)	87.74	0	1655	99
ENSORLP00000000135	cds.comp100078_c1_seq15|m.77399	comp100078_c1_seq15|g.77399 ORF comp100078_c1_seq15|g.77399 comp100078_c1_seq15|m.77399 type:complete len:833 (-) comp100078_c1_seq15:484-2982(-)	92.32	0	1575	98
ENSORLP00000000137	cds.comp100078_c1_seq10|m.77371	comp100078_c1_seq10|g.77371 ORF comp100078_c1_seq10|g.77371 comp100078_c1_seq10|m.77371 type:complete len:720 (-) comp100078_c1_seq10:1325-3484(-)	93.2	0	1314	98
ENSORLP00000000139	cds.comp104277_c0_seq1|m.164051	comp104277_c0_seq1|g.164051 ORF comp104277_c0_seq1|g.164051 comp104277_c0_seq1|m.164051 type:complete len:592 (-) comp104277_c0_seq1:51-1826(-)	47.03	2.00E-170	510	70
ENSORLP00000000144	cds.comp103447_c2_seq1|m.142140	comp103447_c2_seq1|g.142140 ORF comp103447_c2_seq1|g.142140 comp103447_c2_seq1|m.142140 type:complete len:874 (-) comp103447_c2_seq1:779-3400(-)	94.96	0	1749	98
ENSORLP00000000140	cds.comp34920_c0_seq1|m.1639	comp34920_c0_seq1|g.1639 ORF comp34920_c0_seq1|g.1639 comp34920_c0_seq1|m.1639 type:internal len:161 (-) comp34920_c0_seq1:1-480(-)	84.4	1.00E-61	202	23
ENSORLP00000000143	cds.comp106523_c0_seq3|m.233024	comp106523_c0_seq3|g.233024 ORF comp106523_c0_seq3|g.233024 comp106523_c0_seq3|m.233024 type:complete len:507 (+) comp106523_c0_seq3:760-2280(+)	81.96	0	788	22
ENSORLP00000000142	cds.comp99393_c0_seq2|m.68756	comp99393_c0_seq2|g.68756 ORF comp99393_c0_seq2|g.68756 comp99393_c0_seq2|m.68756 type:5prime_partial len:673 (-) comp99393_c0_seq2:112-2130(-)	71.05	4.00E-178	535	47
ENSORLP00000000142	cds.comp99393_c0_seq2|m.68756	comp99393_c0_seq2|g.68756 ORF comp99393_c0_seq2|g.68756 comp99393_c0_seq2|m.68756 type:5prime_partial len:673 (-) comp99393_c0_seq2:112-2130(-)	32.84	4.00E-26	117	47
ENSORLP00000000142	cds.comp99393_c0_seq2|m.68756	comp99393_c0_seq2|g.68756 ORF comp99393_c0_seq2|g.68756 comp99393_c0_seq2|m.68756 type:5prime_partial len:673 (-) comp99393_c0_seq2:112-2130(-)	53.33	9.8	32	47
ENSORLP00000000145	cds.comp106556_c0_seq7|m.234018	comp106556_c0_seq7|g.234018 ORF comp106556_c0_seq7|g.234018 comp106556_c0_seq7|m.234018 type:complete len:1717 (+) comp106556_c0_seq7:173-5323(+)	72.83	0	806	99
ENSORLP00000000146	cds.comp106556_c0_seq9|m.234032	comp106556_c0_seq9|g.234032 ORF comp106556_c0_seq9|g.234032 comp106556_c0_seq9|m.234032 type:complete len:1660 (+) comp106556_c0_seq9:173-5152(+)	80.08	3.00E-139	434	89
ENSORLP00000000149	cds.comp59856_c0_seq1|m.4677	comp59856_c0_seq1|g.4677 ORF comp59856_c0_seq1|g.4677 comp59856_c0_seq1|m.4677 type:complete len:420 (+) comp59856_c0_seq1:147-1406(+)	95.81	0	798	97
ENSORLP00000000151	cds.comp106388_c1_seq1|m.226768	comp106388_c1_seq1|g.226768 ORF comp106388_c1_seq1|g.226768 comp106388_c1_seq1|m.226768 type:complete len:1443 (-) comp106388_c1_seq1:613-4941(-)	76.67	0	2273	99
ENSORLP00000000147	cds.comp96804_c0_seq1|m.46105	comp96804_c0_seq1|g.46105 ORF comp96804_c0_seq1|g.46105 comp96804_c0_seq1|m.46105 type:complete len:186 (-) comp96804_c0_seq1:2834-3391(-)	78.74	1.00E-94	279	91
ENSORLP00000000148	cds.comp96804_c0_seq1|m.46104	comp96804_c0_seq1|g.46104 ORF comp96804_c0_seq1|g.46104 comp96804_c0_seq1|m.46104 type:complete len:203 (+) comp96804_c0_seq1:1-609(+)	75.71	6.00E-66	204	100
ENSORLP00000000150	cds.comp107174_c4_seq3|m.257637	comp107174_c4_seq3|g.257637 ORF comp107174_c4_seq3|g.257637 comp107174_c4_seq3|m.257637 type:complete len:877 (-) comp107174_c4_seq3:238-2868(-)	33.26	4.00E-127	408	93
ENSORLP00000000154	cds.comp98495_c0_seq1|m.59783	comp98495_c0_seq1|g.59783 ORF comp98495_c0_seq1|g.59783 comp98495_c0_seq1|m.59783 type:complete len:667 (+) comp98495_c0_seq1:91-2091(+)	86.69	0	1134	99
ENSORLP00000000160	cds.comp103294_c1_seq8|m.138726	comp103294_c1_seq8|g.138726 ORF comp103294_c1_seq8|g.138726 comp103294_c1_seq8|m.138726 type:complete len:1325 (+) comp103294_c1_seq8:86-4060(+)	79.89	0	2215	100
ENSORLP00000000155	cds.comp102431_c0_seq2|m.117440	comp102431_c0_seq2|g.117440 ORF comp102431_c0_seq2|g.117440 comp102431_c0_seq2|m.117440 type:complete len:321 (-) comp102431_c0_seq2:1153-2115(-)	83.68	3.00E-114	342	80
ENSORLP00000000155	cds.comp102431_c0_seq2|m.117440	comp102431_c0_seq2|g.117440 ORF comp102431_c0_seq2|g.117440 comp102431_c0_seq2|m.117440 type:complete len:321 (-) comp102431_c0_seq2:1153-2115(-)	69.84	8.00E-51	177	80
ENSORLP00000000156	cds.comp102295_c1_seq20|m.114416	comp102295_c1_seq20|g.114416 ORF comp102295_c1_seq20|g.114416 comp102295_c1_seq20|m.114416 type:5prime_partial len:169 (+) comp102295_c1_seq20:1-507(+)	42.5	5.7	28.1	33
ENSORLP00000000158	cds.comp90905_c0_seq6|m.22863	comp90905_c0_seq6|g.22863 ORF comp90905_c0_seq6|g.22863 comp90905_c0_seq6|m.22863 type:5prime_partial len:557 (+) comp90905_c0_seq6:3-1673(+)	59.45	0	635	84
ENSORLP00000000162	cds.comp90905_c0_seq6|m.22863	comp90905_c0_seq6|g.22863 ORF comp90905_c0_seq6|g.22863 comp90905_c0_seq6|m.22863 type:5prime_partial len:557 (+) comp90905_c0_seq6:3-1673(+)	59	0	641	83
ENSORLP00000000157	cds.comp81735_c0_seq1|m.11469	comp81735_c0_seq1|g.11469 ORF comp81735_c0_seq1|g.11469 comp81735_c0_seq1|m.11469 type:5prime_partial len:135 (+) comp81735_c0_seq1:2-406(+)	90.55	6.00E-75	224	100
ENSORLP00000000164	cds.comp84370_c0_seq1|m.13963	comp84370_c0_seq1|g.13963 ORF comp84370_c0_seq1|g.13963 comp84370_c0_seq1|m.13963 type:complete len:586 (-) comp84370_c0_seq1:191-1948(-)	71.31	0	778	95
ENSORLP00000000161	cds.comp106153_c0_seq26|m.218494	comp106153_c0_seq26|g.218494 ORF comp106153_c0_seq26|g.218494 comp106153_c0_seq26|m.218494 type:complete len:567 (+) comp106153_c0_seq26:1785-3485(+)	34.92	1.4	31.2	36
ENSORLP00000000163	cds.comp105430_c0_seq4|m.193487	comp105430_c0_seq4|g.193487 ORF comp105430_c0_seq4|g.193487 comp105430_c0_seq4|m.193487 type:complete len:953 (-) comp105430_c0_seq4:917-3775(-)	81.66	0	1619	100
ENSORLP00000000166	cds.comp94961_c0_seq1|m.36116	comp94961_c0_seq1|g.36116 ORF comp94961_c0_seq1|g.36116 comp94961_c0_seq1|m.36116 type:complete len:915 (+) comp94961_c0_seq1:421-3165(+)	52.28	0	595	63
ENSORLP00000000167	cds.comp90541_c0_seq2|m.22112	comp90541_c0_seq2|g.22112 ORF comp90541_c0_seq2|g.22112 comp90541_c0_seq2|m.22112 type:complete len:376 (-) comp90541_c0_seq2:569-1696(-)	93.85	0	743	99
ENSORLP00000000168	cds.comp94961_c0_seq1|m.36116	comp94961_c0_seq1|g.36116 ORF comp94961_c0_seq1|g.36116 comp94961_c0_seq1|m.36116 type:complete len:915 (+) comp94961_c0_seq1:421-3165(+)	50.28	1.00E-163	506	60
ENSORLP00000000174	cds.comp83802_c0_seq2|m.13008	comp83802_c0_seq2|g.13008 ORF comp83802_c0_seq2|g.13008 comp83802_c0_seq2|m.13008 type:complete len:903 (+) comp83802_c0_seq2:224-2932(+)	78.25	0	635	80
ENSORLP00000000174	cds.comp83802_c0_seq2|m.13008	comp83802_c0_seq2|g.13008 ORF comp83802_c0_seq2|g.13008 comp83802_c0_seq2|m.13008 type:complete len:903 (+) comp83802_c0_seq2:224-2932(+)	70.16	1.00E-84	295	80
ENSORLP00000000169	cds.comp103515_c0_seq3|m.143706	comp103515_c0_seq3|g.143706 ORF comp103515_c0_seq3|g.143706 comp103515_c0_seq3|m.143706 type:3prime_partial len:334 (+) comp103515_c0_seq3:850-1848(+)	55.78	1.00E-53	177	100
ENSORLP00000000170	cds.comp99987_c0_seq2|m.76538	comp99987_c0_seq2|g.76538 ORF comp99987_c0_seq2|g.76538 comp99987_c0_seq2|m.76538 type:complete len:765 (-) comp99987_c0_seq2:111-2405(-)	70.5	0	1036	98
ENSORLP00000000173	cds.comp104190_c1_seq1|m.161268	comp104190_c1_seq1|g.161268 ORF comp104190_c1_seq1|g.161268 comp104190_c1_seq1|m.161268 type:complete len:174 (-) comp104190_c1_seq1:863-1384(-)	82.08	2.00E-85	254	100
ENSORLP00000000175	cds.comp99104_c0_seq2|m.65306	comp99104_c0_seq2|g.65306 ORF comp99104_c0_seq2|g.65306 comp99104_c0_seq2|m.65306 type:complete len:496 (+) comp99104_c0_seq2:368-1855(+)	92.77	0	947	100
ENSORLP00000000178	cds.comp101867_c0_seq3|m.106625	comp101867_c0_seq3|g.106625 ORF comp101867_c0_seq3|g.106625 comp101867_c0_seq3|m.106625 type:complete len:645 (-) comp101867_c0_seq3:1072-3006(-)	45.28	0	545	98
ENSORLP00000000183	cds.comp89492_c0_seq1|m.20190	comp89492_c0_seq1|g.20190 ORF comp89492_c0_seq1|g.20190 comp89492_c0_seq1|m.20190 type:complete len:1139 (+) comp89492_c0_seq1:213-3629(+)	85.24	0	2003	99
ENSORLP00000000176	cds.comp83232_c0_seq1|m.12363	comp83232_c0_seq1|g.12363 ORF comp83232_c0_seq1|g.12363 comp83232_c0_seq1|m.12363 type:complete len:197 (-) comp83232_c0_seq1:176-766(-)	89.95	2.00E-123	352	100
ENSORLP00000000177	cds.comp85750_c1_seq2|m.15647	comp85750_c1_seq2|g.15647 ORF comp85750_c1_seq2|g.15647 comp85750_c1_seq2|m.15647 type:complete len:378 (+) comp85750_c1_seq2:109-1242(+)	46.67	1.7	28.5	40
ENSORLP00000000201	cds.comp103680_c0_seq1|m.147843	comp103680_c0_seq1|g.147843 ORF comp103680_c0_seq1|g.147843 comp103680_c0_seq1|m.147843 type:complete len:1654 (+) comp103680_c0_seq1:396-5357(+)	92.26	0	3159	99
ENSORLP00000000181	cds.comp104144_c1_seq8|m.160193	comp104144_c1_seq8|g.160193 ORF comp104144_c1_seq8|g.160193 comp104144_c1_seq8|m.160193 type:complete len:619 (-) comp104144_c1_seq8:144-2000(-)	96.62	0	1087	100
ENSORLP00000000180	cds.comp101859_c3_seq29|m.106506	comp101859_c3_seq29|g.106506 ORF comp101859_c3_seq29|g.106506 comp101859_c3_seq29|m.106506 type:complete len:306 (+) comp101859_c3_seq29:189-1106(+)	84.11	0	527	99
ENSORLP00000000180	cds.comp101859_c3_seq29|m.106506	comp101859_c3_seq29|g.106506 ORF comp101859_c3_seq29|g.106506 comp101859_c3_seq29|m.106506 type:complete len:306 (+) comp101859_c3_seq29:189-1106(+)	41.35	8.00E-25	103	99
ENSORLP00000000182	cds.comp101859_c3_seq29|m.106506	comp101859_c3_seq29|g.106506 ORF comp101859_c3_seq29|g.106506 comp101859_c3_seq29|m.106506 type:complete len:306 (+) comp101859_c3_seq29:189-1106(+)	84.59	0	532	99
ENSORLP00000000184	cds.comp101859_c3_seq29|m.106506	comp101859_c3_seq29|g.106506 ORF comp101859_c3_seq29|g.106506 comp101859_c3_seq29|m.106506 type:complete len:306 (+) comp101859_c3_seq29:189-1106(+)	84.59	0	533	99
ENSORLP00000000188	cds.comp88261_c0_seq1|m.18024	comp88261_c0_seq1|g.18024 ORF comp88261_c0_seq1|g.18024 comp88261_c0_seq1|m.18024 type:complete len:1029 (-) comp88261_c0_seq1:1720-4806(-)	94.18	0	1590	99
ENSORLP00000000190	cds.comp88261_c0_seq1|m.18024	comp88261_c0_seq1|g.18024 ORF comp88261_c0_seq1|g.18024 comp88261_c0_seq1|m.18024 type:complete len:1029 (-) comp88261_c0_seq1:1720-4806(-)	89.33	0	1902	100
ENSORLP00000000185	cds.comp92919_c1_seq2|m.28383	comp92919_c1_seq2|g.28383 ORF comp92919_c1_seq2|g.28383 comp92919_c1_seq2|m.28383 type:complete len:273 (-) comp92919_c1_seq2:32-850(-)	97.41	0	544	99
ENSORLP00000000187	cds.comp92919_c1_seq2|m.28383	comp92919_c1_seq2|g.28383 ORF comp92919_c1_seq2|g.28383 comp92919_c1_seq2|m.28383 type:complete len:273 (-) comp92919_c1_seq2:32-850(-)	92.19	0	515	99
ENSORLP00000000186	cds.comp98459_c0_seq4|m.59337	comp98459_c0_seq4|g.59337 ORF comp98459_c0_seq4|g.59337 comp98459_c0_seq4|m.59337 type:complete len:137 (+) comp98459_c0_seq4:3133-3543(+)	97.06	7.00E-92	268	96
ENSORLP00000000195	cds.comp94873_c0_seq2|m.35838	comp94873_c0_seq2|g.35838 ORF comp94873_c0_seq2|g.35838 comp94873_c0_seq2|m.35838 type:complete len:491 (-) comp94873_c0_seq2:630-2102(-)	77.17	0	739	100
ENSORLP00000000191	cds.comp94892_c0_seq1|m.35890	comp94892_c0_seq1|g.35890 ORF comp94892_c0_seq1|g.35890 comp94892_c0_seq1|m.35890 type:complete len:218 (-) comp94892_c0_seq1:158-811(-)	78.05	3.00E-36	130	41
ENSORLP00000000192	cds.comp84079_c0_seq4|m.13557	comp84079_c0_seq4|g.13557 ORF comp84079_c0_seq4|g.13557 comp84079_c0_seq4|m.13557 type:complete len:351 (-) comp84079_c0_seq4:662-1714(-)	90.8	0	634	100
ENSORLP00000000194	cds.comp104141_c0_seq5|m.160108	comp104141_c0_seq5|g.160108 ORF comp104141_c0_seq5|g.160108 comp104141_c0_seq5|m.160108 type:complete len:141 (+) comp104141_c0_seq5:1086-1508(+)	100	1.00E-66	202	100
ENSORLP00000000200	cds.comp105429_c0_seq34|m.193436	comp105429_c0_seq34|g.193436 ORF comp105429_c0_seq34|g.193436 comp105429_c0_seq34|m.193436 type:complete len:771 (+) comp105429_c0_seq34:175-2487(+)	84.15	0	1245	99
ENSORLP00000000196	cds.comp104141_c0_seq5|m.160108	comp104141_c0_seq5|g.160108 ORF comp104141_c0_seq5|g.160108 comp104141_c0_seq5|m.160108 type:complete len:141 (+) comp104141_c0_seq5:1086-1508(+)	100	1.00E-66	202	100
ENSORLP00000000197	cds.comp74100_c1_seq1|m.7856	comp74100_c1_seq1|g.7856 ORF comp74100_c1_seq1|g.7856 comp74100_c1_seq1|m.7856 type:internal len:170 (-) comp74100_c1_seq1:1-507(-)	93.49	2.00E-119	347	50
ENSORLP00000000198	cds.comp101112_c0_seq2|m.94072	comp101112_c0_seq2|g.94072 ORF comp101112_c0_seq2|g.94072 comp101112_c0_seq2|m.94072 type:5prime_partial len:119 (-) comp101112_c0_seq2:346-702(-)	99.15	4.00E-79	234	95
ENSORLP00000000199	cds.comp98459_c0_seq4|m.59337	comp98459_c0_seq4|g.59337 ORF comp98459_c0_seq4|g.59337 comp98459_c0_seq4|m.59337 type:complete len:137 (+) comp98459_c0_seq4:3133-3543(+)	97.06	6.00E-92	268	95
ENSORLP00000000202	cds.comp106872_c0_seq9|m.244093	comp106872_c0_seq9|g.244093 ORF comp106872_c0_seq9|g.244093 comp106872_c0_seq9|m.244093 type:3prime_partial len:291 (+) comp106872_c0_seq9:177-1046(+)	46.39	4.00E-13	65.1	88
ENSORLP00000000203	cds.comp102913_c0_seq1|m.129346	comp102913_c0_seq1|g.129346 ORF comp102913_c0_seq1|g.129346 comp102913_c0_seq1|m.129346 type:5prime_partial len:140 (+) comp102913_c0_seq1:2-421(+)	99.22	1.00E-85	251	93
ENSORLP00000000205	cds.comp102306_c2_seq4|m.114849	comp102306_c2_seq4|g.114849 ORF comp102306_c2_seq4|g.114849 comp102306_c2_seq4|m.114849 type:complete len:160 (-) comp102306_c2_seq4:260-739(-)	36.77	2.00E-20	86.3	89
ENSORLP00000000208	cds.comp59867_c0_seq1|m.4685	comp59867_c0_seq1|g.4685 ORF comp59867_c0_seq1|g.4685 comp59867_c0_seq1|m.4685 type:complete len:311 (+) comp59867_c0_seq1:38-970(+)	92.23	0	561	97
ENSORLP00000000209	cds.comp59867_c0_seq1|m.4685	comp59867_c0_seq1|g.4685 ORF comp59867_c0_seq1|g.4685 comp59867_c0_seq1|m.4685 type:complete len:311 (+) comp59867_c0_seq1:38-970(+)	92.93	0	568	100
ENSORLP00000000210	cds.comp59867_c0_seq1|m.4685	comp59867_c0_seq1|g.4685 ORF comp59867_c0_seq1|g.4685 comp59867_c0_seq1|m.4685 type:complete len:311 (+) comp59867_c0_seq1:38-970(+)	92.81	0	558	99
ENSORLP00000000206	cds.comp104143_c1_seq3|m.160170	comp104143_c1_seq3|g.160170 ORF comp104143_c1_seq3|g.160170 comp104143_c1_seq3|m.160170 type:internal len:587 (+) comp104143_c1_seq3:3-1760(+)	64.29	1.00E-95	297	91
ENSORLP00000000207	cds.comp101112_c0_seq2|m.94072	comp101112_c0_seq2|g.94072 ORF comp101112_c0_seq2|g.94072 comp101112_c0_seq2|m.94072 type:5prime_partial len:119 (-) comp101112_c0_seq2:346-702(-)	99.15	4.00E-79	234	95
ENSORLP00000000212	cds.comp103620_c0_seq2|m.145693	comp103620_c0_seq2|g.145693 ORF comp103620_c0_seq2|g.145693 comp103620_c0_seq2|m.145693 type:complete len:626 (-) comp103620_c0_seq2:2415-4292(-)	78.87	0	797	98
ENSORLP00000000213	cds.comp103620_c0_seq2|m.145693	comp103620_c0_seq2|g.145693 ORF comp103620_c0_seq2|g.145693 comp103620_c0_seq2|m.145693 type:complete len:626 (-) comp103620_c0_seq2:2415-4292(-)	74.18	0	737	100
ENSORLP00000000211	cds.comp104141_c0_seq5|m.160108	comp104141_c0_seq5|g.160108 ORF comp104141_c0_seq5|g.160108 comp104141_c0_seq5|m.160108 type:complete len:141 (+) comp104141_c0_seq5:1086-1508(+)	100	1.00E-66	202	100
ENSORLP00000000214	cds.comp94892_c0_seq1|m.35890	comp94892_c0_seq1|g.35890 ORF comp94892_c0_seq1|g.35890 comp94892_c0_seq1|m.35890 type:complete len:218 (-) comp94892_c0_seq1:158-811(-)	78.69	8.00E-25	95.9	74
ENSORLP00000000217	cds.comp106551_c0_seq6|m.233918	comp106551_c0_seq6|g.233918 ORF comp106551_c0_seq6|g.233918 comp106551_c0_seq6|m.233918 type:internal len:374 (-) comp106551_c0_seq6:3-1121(-)	64.48	1.00E-62	211	98
ENSORLP00000000217	cds.comp106551_c0_seq6|m.233918	comp106551_c0_seq6|g.233918 ORF comp106551_c0_seq6|g.233918 comp106551_c0_seq6|m.233918 type:internal len:374 (-) comp106551_c0_seq6:3-1121(-)	50.83	7.00E-57	196	98
ENSORLP00000000217	cds.comp106551_c0_seq6|m.233918	comp106551_c0_seq6|g.233918 ORF comp106551_c0_seq6|g.233918 comp106551_c0_seq6|m.233918 type:internal len:374 (-) comp106551_c0_seq6:3-1121(-)	45.83	2.00E-41	154	98
ENSORLP00000000217	cds.comp106551_c0_seq6|m.233918	comp106551_c0_seq6|g.233918 ORF comp106551_c0_seq6|g.233918 comp106551_c0_seq6|m.233918 type:internal len:374 (-) comp106551_c0_seq6:3-1121(-)	46.32	2.00E-39	149	98
ENSORLP00000000218	cds.comp98277_c0_seq3|m.57977	comp98277_c0_seq3|g.57977 ORF comp98277_c0_seq3|g.57977 comp98277_c0_seq3|m.57977 type:internal len:184 (-) comp98277_c0_seq3:3-551(-)	60.54	4.00E-57	187	93
ENSORLP00000000218	cds.comp98277_c0_seq3|m.57977	comp98277_c0_seq3|g.57977 ORF comp98277_c0_seq3|g.57977 comp98277_c0_seq3|m.57977 type:internal len:184 (-) comp98277_c0_seq3:3-551(-)	58.38	3.00E-53	177	93
ENSORLP00000000218	cds.comp98277_c0_seq3|m.57977	comp98277_c0_seq3|g.57977 ORF comp98277_c0_seq3|g.57977 comp98277_c0_seq3|m.57977 type:internal len:184 (-) comp98277_c0_seq3:3-551(-)	58.72	3.00E-51	172	93
ENSORLP00000000218	cds.comp98277_c0_seq3|m.57977	comp98277_c0_seq3|g.57977 ORF comp98277_c0_seq3|g.57977 comp98277_c0_seq3|m.57977 type:internal len:184 (-) comp98277_c0_seq3:3-551(-)	61.07	5.00E-36	132	93
ENSORLP00000000218	cds.comp98277_c0_seq3|m.57977	comp98277_c0_seq3|g.57977 ORF comp98277_c0_seq3|g.57977 comp98277_c0_seq3|m.57977 type:internal len:184 (-) comp98277_c0_seq3:3-551(-)	61.33	1.00E-14	73.2	93
ENSORLP00000000215	cds.comp106736_c0_seq8|m.239036	comp106736_c0_seq8|g.239036 ORF comp106736_c0_seq8|g.239036 comp106736_c0_seq8|m.239036 type:complete len:565 (-) comp106736_c0_seq8:447-2141(-)	71.84	0	724	100
ENSORLP00000000216	cds.comp106736_c0_seq8|m.239036	comp106736_c0_seq8|g.239036 ORF comp106736_c0_seq8|g.239036 comp106736_c0_seq8|m.239036 type:complete len:565 (-) comp106736_c0_seq8:447-2141(-)	83.62	0	530	90
ENSORLP00000000220	cds.comp99301_c0_seq1|m.67407	comp99301_c0_seq1|g.67407 ORF comp99301_c0_seq1|g.67407 comp99301_c0_seq1|m.67407 type:complete len:289 (+) comp99301_c0_seq1:965-1831(+)	94.59	0	506	85
ENSORLP00000000222	cds.comp99301_c0_seq1|m.67407	comp99301_c0_seq1|g.67407 ORF comp99301_c0_seq1|g.67407 comp99301_c0_seq1|m.67407 type:complete len:289 (+) comp99301_c0_seq1:965-1831(+)	83.12	1.00E-134	384	100
ENSORLP00000000219	cds.comp85256_c0_seq1|m.15267	comp85256_c0_seq1|g.15267 ORF comp85256_c0_seq1|g.15267 comp85256_c0_seq1|m.15267 type:complete len:323 (+) comp85256_c0_seq1:146-1114(+)	57.37	3.00E-106	319	91
ENSORLP00000000227	cds.comp103405_c2_seq1|m.141346	comp103405_c2_seq1|g.141346 ORF comp103405_c2_seq1|g.141346 comp103405_c2_seq1|m.141346 type:complete len:441 (+) comp103405_c2_seq1:2055-3377(+)	97.53	0	742	92
ENSORLP00000000238	cds.comp103405_c2_seq1|m.141346	comp103405_c2_seq1|g.141346 ORF comp103405_c2_seq1|g.141346 comp103405_c2_seq1|m.141346 type:complete len:441 (+) comp103405_c2_seq1:2055-3377(+)	96.31	0	828	53
ENSORLP00000000241	cds.comp104481_c0_seq2|m.169303	comp104481_c0_seq2|g.169303 ORF comp104481_c0_seq2|g.169303 comp104481_c0_seq2|m.169303 type:5prime_partial len:1721 (+) comp104481_c0_seq2:3-5165(+)	85.17	0	3044	62
ENSORLP00000000251	cds.comp104481_c0_seq3|m.169308	comp104481_c0_seq3|g.169308 ORF comp104481_c0_seq3|g.169308 comp104481_c0_seq3|m.169308 type:5prime_partial len:1719 (+) comp104481_c0_seq3:3-5159(+)	86.98	0	2846	60
ENSORLP00000000221	cds.comp53699_c0_seq1|m.3547	comp53699_c0_seq1|g.3547 ORF comp53699_c0_seq1|g.3547 comp53699_c0_seq1|m.3547 type:internal len:351 (-) comp53699_c0_seq1:1-1050(-)	84.24	1.00E-122	357	99
ENSORLP00000000244	cds.comp91420_c0_seq1|m.24061	comp91420_c0_seq1|g.24061 ORF comp91420_c0_seq1|g.24061 comp91420_c0_seq1|m.24061 type:5prime_partial len:699 (+) comp91420_c0_seq1:3-2099(+)	79.76	0	1075	98
ENSORLP00000000249	cds.comp91420_c0_seq1|m.24061	comp91420_c0_seq1|g.24061 ORF comp91420_c0_seq1|g.24061 comp91420_c0_seq1|m.24061 type:5prime_partial len:699 (+) comp91420_c0_seq1:3-2099(+)	80.72	0	1061	99
ENSORLP00000000225	cds.comp93719_c0_seq4|m.31159	comp93719_c0_seq4|g.31159 ORF comp93719_c0_seq4|g.31159 comp93719_c0_seq4|m.31159 type:5prime_partial len:188 (+) comp93719_c0_seq4:1-564(+)	69.43	1.00E-69	213	99
ENSORLP00000000230	cds.comp106486_c0_seq2|m.231012	comp106486_c0_seq2|g.231012 ORF comp106486_c0_seq2|g.231012 comp106486_c0_seq2|m.231012 type:5prime_partial len:370 (+) comp106486_c0_seq2:3-1112(+)	51.36	4.00E-102	313	72
ENSORLP00000000228	cds.comp94907_c0_seq2|m.35943	comp94907_c0_seq2|g.35943 ORF comp94907_c0_seq2|g.35943 comp94907_c0_seq2|m.35943 type:complete len:394 (-) comp94907_c0_seq2:1440-2621(-)	89.95	0	705	61
ENSORLP00000000229	cds.comp88006_c3_seq1|m.17659	comp88006_c3_seq1|g.17659 ORF comp88006_c3_seq1|g.17659 comp88006_c3_seq1|m.17659 type:5prime_partial len:243 (+) comp88006_c3_seq1:3-731(+)	51.79	4.00E-56	181	100
ENSORLP00000000229	cds.comp88006_c3_seq1|m.17659	comp88006_c3_seq1|g.17659 ORF comp88006_c3_seq1|g.17659 comp88006_c3_seq1|m.17659 type:5prime_partial len:243 (+) comp88006_c3_seq1:3-731(+)	51.27	4.00E-49	163	100
ENSORLP00000000229	cds.comp88006_c3_seq1|m.17659	comp88006_c3_seq1|g.17659 ORF comp88006_c3_seq1|g.17659 comp88006_c3_seq1|m.17659 type:5prime_partial len:243 (+) comp88006_c3_seq1:3-731(+)	48.45	3.00E-46	155	100
ENSORLP00000000234	cds.comp98277_c0_seq3|m.57977	comp98277_c0_seq3|g.57977 ORF comp98277_c0_seq3|g.57977 comp98277_c0_seq3|m.57977 type:internal len:184 (-) comp98277_c0_seq3:3-551(-)	65.7	1.00E-64	204	99
ENSORLP00000000234	cds.comp98277_c0_seq3|m.57977	comp98277_c0_seq3|g.57977 ORF comp98277_c0_seq3|g.57977 comp98277_c0_seq3|m.57977 type:internal len:184 (-) comp98277_c0_seq3:3-551(-)	58.15	2.00E-54	177	99
ENSORLP00000000234	cds.comp98277_c0_seq3|m.57977	comp98277_c0_seq3|g.57977 ORF comp98277_c0_seq3|g.57977 comp98277_c0_seq3|m.57977 type:internal len:184 (-) comp98277_c0_seq3:3-551(-)	62.31	4.00E-37	133	99
ENSORLP00000000235	cds.comp42285_c0_seq1|m.2183	comp42285_c0_seq1|g.2183 ORF comp42285_c0_seq1|g.2183 comp42285_c0_seq1|m.2183 type:complete len:303 (-) comp42285_c0_seq1:986-1894(-)	73.54	4.00E-97	289	98
ENSORLP00000000236	cds.comp101905_c2_seq26|m.107458	comp101905_c2_seq26|g.107458 ORF comp101905_c2_seq26|g.107458 comp101905_c2_seq26|m.107458 type:internal len:172 (+) comp101905_c2_seq26:3-515(+)	56.55	5.00E-61	191	100
ENSORLP00000000236	cds.comp101905_c2_seq26|m.107458	comp101905_c2_seq26|g.107458 ORF comp101905_c2_seq26|g.107458 comp101905_c2_seq26|m.107458 type:internal len:172 (+) comp101905_c2_seq26:3-515(+)	54.23	4.00E-47	156	100
ENSORLP00000000236	cds.comp101905_c2_seq26|m.107458	comp101905_c2_seq26|g.107458 ORF comp101905_c2_seq26|g.107458 comp101905_c2_seq26|m.107458 type:internal len:172 (+) comp101905_c2_seq26:3-515(+)	52.48	2.00E-46	154	100
ENSORLP00000000250	cds.comp105569_c0_seq2|m.198995	comp105569_c0_seq2|g.198995 ORF comp105569_c0_seq2|g.198995 comp105569_c0_seq2|m.198995 type:complete len:769 (+) comp105569_c0_seq2:236-2542(+)	59.93	0	926	94
ENSORLP00000000253	cds.comp105569_c0_seq2|m.198995	comp105569_c0_seq2|g.198995 ORF comp105569_c0_seq2|g.198995 comp105569_c0_seq2|m.198995 type:complete len:769 (+) comp105569_c0_seq2:236-2542(+)	64.41	0	684	90
ENSORLP00000000237	cds.comp105554_c0_seq1|m.198407	comp105554_c0_seq1|g.198407 ORF comp105554_c0_seq1|g.198407 comp105554_c0_seq1|m.198407 type:complete len:386 (-) comp105554_c0_seq1:1038-2195(-)	36.67	3.00E-49	169	95
ENSORLP00000000237	cds.comp105554_c0_seq1|m.198407	comp105554_c0_seq1|g.198407 ORF comp105554_c0_seq1|g.198407 comp105554_c0_seq1|m.198407 type:complete len:386 (-) comp105554_c0_seq1:1038-2195(-)	45.56	4.00E-20	89.4	95
ENSORLP00000000243	cds.comp101809_c9_seq3|m.105479	comp101809_c9_seq3|g.105479 ORF comp101809_c9_seq3|g.105479 comp101809_c9_seq3|m.105479 type:complete len:303 (-) comp101809_c9_seq3:6079-6987(-)	67.64	1.00E-134	388	99
ENSORLP00000000239	cds.comp60429_c0_seq2|m.4952	comp60429_c0_seq2|g.4952 ORF comp60429_c0_seq2|g.4952 comp60429_c0_seq2|m.4952 type:complete len:100 (+) comp60429_c0_seq2:338-637(+)	90.91	1.00E-62	190	100
ENSORLP00000000240	cds.comp60429_c0_seq2|m.4952	comp60429_c0_seq2|g.4952 ORF comp60429_c0_seq2|g.4952 comp60429_c0_seq2|m.4952 type:complete len:100 (+) comp60429_c0_seq2:338-637(+)	86.87	1.00E-59	182	100
ENSORLP00000000242	cds.comp101905_c2_seq12|m.107437	comp101905_c2_seq12|g.107437 ORF comp101905_c2_seq12|g.107437 comp101905_c2_seq12|m.107437 type:5prime_partial len:373 (+) comp101905_c2_seq12:3-1121(+)	50.74	6.00E-86	271	69
ENSORLP00000000242	cds.comp101905_c2_seq12|m.107437	comp101905_c2_seq12|g.107437 ORF comp101905_c2_seq12|g.107437 comp101905_c2_seq12|m.107437 type:5prime_partial len:373 (+) comp101905_c2_seq12:3-1121(+)	51.95	3.00E-84	266	69
ENSORLP00000000242	cds.comp101905_c2_seq12|m.107437	comp101905_c2_seq12|g.107437 ORF comp101905_c2_seq12|g.107437 comp101905_c2_seq12|m.107437 type:5prime_partial len:373 (+) comp101905_c2_seq12:3-1121(+)	48.16	2.00E-77	249	69
ENSORLP00000000242	cds.comp101905_c2_seq12|m.107437	comp101905_c2_seq12|g.107437 ORF comp101905_c2_seq12|g.107437 comp101905_c2_seq12|m.107437 type:5prime_partial len:373 (+) comp101905_c2_seq12:3-1121(+)	51.22	2.00E-74	241	69
ENSORLP00000000245	cds.comp94523_c2_seq8|m.34299	comp94523_c2_seq8|g.34299 ORF comp94523_c2_seq8|g.34299 comp94523_c2_seq8|m.34299 type:3prime_partial len:450 (-) comp94523_c2_seq8:3-1349(-)	43.57	4.00E-104	318	99
ENSORLP00000000245	cds.comp94523_c2_seq8|m.34299	comp94523_c2_seq8|g.34299 ORF comp94523_c2_seq8|g.34299 comp94523_c2_seq8|m.34299 type:3prime_partial len:450 (-) comp94523_c2_seq8:3-1349(-)	43.36	2.00E-98	304	99
ENSORLP00000000254	cds.comp89811_c0_seq1|m.20745	comp89811_c0_seq1|g.20745 ORF comp89811_c0_seq1|g.20745 comp89811_c0_seq1|m.20745 type:5prime_partial len:318 (+) comp89811_c0_seq1:2-955(+)	85.71	0	555	100
ENSORLP00000000256	cds.comp89811_c0_seq1|m.20745	comp89811_c0_seq1|g.20745 ORF comp89811_c0_seq1|g.20745 comp89811_c0_seq1|m.20745 type:5prime_partial len:318 (+) comp89811_c0_seq1:2-955(+)	84.39	0	538	100
ENSORLP00000000246	cds.comp95931_c1_seq1|m.41251	comp95931_c1_seq1|g.41251 ORF comp95931_c1_seq1|g.41251 comp95931_c1_seq1|m.41251 type:complete len:476 (+) comp95931_c1_seq1:559-1986(+)	98.89	0	736	94
ENSORLP00000000247	cds.comp101167_c0_seq1|m.95068	comp101167_c0_seq1|g.95068 ORF comp101167_c0_seq1|g.95068 comp101167_c0_seq1|m.95068 type:complete len:393 (+) comp101167_c0_seq1:985-2163(+)	41.9	8.00E-77	246	92
ENSORLP00000000248	cds.comp101167_c0_seq1|m.95068	comp101167_c0_seq1|g.95068 ORF comp101167_c0_seq1|g.95068 comp101167_c0_seq1|m.95068 type:complete len:393 (+) comp101167_c0_seq1:985-2163(+)	42.48	2.00E-76	244	97
ENSORLP00000000257	cds.comp97942_c1_seq18|m.55271	comp97942_c1_seq18|g.55271 ORF comp97942_c1_seq18|g.55271 comp97942_c1_seq18|m.55271 type:complete len:814 (+) comp97942_c1_seq18:433-2874(+)	71	0	1120	85
ENSORLP00000000255	cds.comp94666_c0_seq1|m.34914	comp94666_c0_seq1|g.34914 ORF comp94666_c0_seq1|g.34914 comp94666_c0_seq1|m.34914 type:complete len:159 (+) comp94666_c0_seq1:158-634(+)	67.72	9.00E-68	207	99
ENSORLP00000000258	cds.comp94666_c0_seq1|m.34914	comp94666_c0_seq1|g.34914 ORF comp94666_c0_seq1|g.34914 comp94666_c0_seq1|m.34914 type:complete len:159 (+) comp94666_c0_seq1:158-634(+)	74.21	1.00E-80	240	100
ENSORLP00000000259	cds.comp103673_c3_seq4|m.147599	comp103673_c3_seq4|g.147599 ORF comp103673_c3_seq4|g.147599 comp103673_c3_seq4|m.147599 type:3prime_partial len:900 (-) comp103673_c3_seq4:1-2697(-)	41.34	5.00E-141	439	100
ENSORLP00000000259	cds.comp103673_c3_seq4|m.147599	comp103673_c3_seq4|g.147599 ORF comp103673_c3_seq4|g.147599 comp103673_c3_seq4|m.147599 type:3prime_partial len:900 (-) comp103673_c3_seq4:1-2697(-)	42.47	3.00E-139	435	100
ENSORLP00000000259	cds.comp103673_c3_seq4|m.147599	comp103673_c3_seq4|g.147599 ORF comp103673_c3_seq4|g.147599 comp103673_c3_seq4|m.147599 type:3prime_partial len:900 (-) comp103673_c3_seq4:1-2697(-)	41.12	3.00E-139	434	100
ENSORLP00000000259	cds.comp103673_c3_seq4|m.147599	comp103673_c3_seq4|g.147599 ORF comp103673_c3_seq4|g.147599 comp103673_c3_seq4|m.147599 type:3prime_partial len:900 (-) comp103673_c3_seq4:1-2697(-)	39.72	6.00E-123	392	100
ENSORLP00000000259	cds.comp103673_c3_seq4|m.147599	comp103673_c3_seq4|g.147599 ORF comp103673_c3_seq4|g.147599 comp103673_c3_seq4|m.147599 type:3prime_partial len:900 (-) comp103673_c3_seq4:1-2697(-)	39.73	2.00E-108	353	100
ENSORLP00000000259	cds.comp103673_c3_seq4|m.147599	comp103673_c3_seq4|g.147599 ORF comp103673_c3_seq4|g.147599 comp103673_c3_seq4|m.147599 type:3prime_partial len:900 (-) comp103673_c3_seq4:1-2697(-)	36.7	1.00E-42	167	100
ENSORLP00000000260	cds.comp101905_c2_seq12|m.107437	comp101905_c2_seq12|g.107437 ORF comp101905_c2_seq12|g.107437 comp101905_c2_seq12|m.107437 type:5prime_partial len:373 (+) comp101905_c2_seq12:3-1121(+)	53.91	9.00E-131	387	99
ENSORLP00000000260	cds.comp101905_c2_seq12|m.107437	comp101905_c2_seq12|g.107437 ORF comp101905_c2_seq12|g.107437 comp101905_c2_seq12|m.107437 type:5prime_partial len:373 (+) comp101905_c2_seq12:3-1121(+)	51.48	4.00E-125	373	99
ENSORLP00000000260	cds.comp101905_c2_seq12|m.107437	comp101905_c2_seq12|g.107437 ORF comp101905_c2_seq12|g.107437 comp101905_c2_seq12|m.107437 type:5prime_partial len:373 (+) comp101905_c2_seq12:3-1121(+)	52.99	3.00E-121	363	99
ENSORLP00000000261	cds.comp101060_c3_seq6|m.92364	comp101060_c3_seq6|g.92364 ORF comp101060_c3_seq6|g.92364 comp101060_c3_seq6|m.92364 type:complete len:463 (-) comp101060_c3_seq6:5-1393(-)	97.73	7.00E-148	426	100
ENSORLP00000000262	cds.comp101060_c3_seq6|m.92364	comp101060_c3_seq6|g.92364 ORF comp101060_c3_seq6|g.92364 comp101060_c3_seq6|m.92364 type:complete len:463 (-) comp101060_c3_seq6:5-1393(-)	66.75	2.00E-173	496	100
ENSORLP00000000262	cds.comp101060_c3_seq6|m.92364	comp101060_c3_seq6|g.92364 ORF comp101060_c3_seq6|g.92364 comp101060_c3_seq6|m.92364 type:complete len:463 (-) comp101060_c3_seq6:5-1393(-)	24.71	3.00E-11	66.2	100
ENSORLP00000000263	cds.comp84496_c1_seq1|m.14117	comp84496_c1_seq1|g.14117 ORF comp84496_c1_seq1|g.14117 comp84496_c1_seq1|m.14117 type:5prime_partial len:400 (+) comp84496_c1_seq1:3-1202(+)	64.02	4.00E-64	207	100
ENSORLP00000000263	cds.comp84496_c1_seq1|m.14117	comp84496_c1_seq1|g.14117 ORF comp84496_c1_seq1|g.14117 comp84496_c1_seq1|m.14117 type:5prime_partial len:400 (+) comp84496_c1_seq1:3-1202(+)	34.38	4.00E-09	57	100
ENSORLP00000000265	cds.comp107155_c5_seq2|m.256612	comp107155_c5_seq2|g.256612 ORF comp107155_c5_seq2|g.256612 comp107155_c5_seq2|m.256612 type:complete len:357 (-) comp107155_c5_seq2:1470-2540(-)	84.32	0	625	93
ENSORLP00000000264	cds.comp89947_c0_seq1|m.21026	comp89947_c0_seq1|g.21026 ORF comp89947_c0_seq1|g.21026 comp89947_c0_seq1|m.21026 type:complete len:300 (+) comp89947_c0_seq1:166-1065(+)	75.64	1.00E-81	249	86
ENSORLP00000000268	cds.comp105711_c5_seq2|m.202781	comp105711_c5_seq2|g.202781 ORF comp105711_c5_seq2|g.202781 comp105711_c5_seq2|m.202781 type:complete len:607 (-) comp105711_c5_seq2:1202-3022(-)	90.08	0	1091	100
ENSORLP00000000266	cds.comp107174_c4_seq2|m.257632	comp107174_c4_seq2|g.257632 ORF comp107174_c4_seq2|g.257632 comp107174_c4_seq2|m.257632 type:complete len:869 (-) comp107174_c4_seq2:349-2955(-)	76.22	6.00E-93	293	100
ENSORLP00000000267	cds.comp43027_c0_seq1|m.2587	comp43027_c0_seq1|g.2587 ORF comp43027_c0_seq1|g.2587 comp43027_c0_seq1|m.2587 type:complete len:209 (-) comp43027_c0_seq1:654-1280(-)	93.27	2.00E-143	404	100
ENSORLP00000000269	cds.comp94332_c0_seq1|m.33677	comp94332_c0_seq1|g.33677 ORF comp94332_c0_seq1|g.33677 comp94332_c0_seq1|m.33677 type:5prime_partial len:265 (+) comp94332_c0_seq1:2-796(+)	64.92	4.00E-111	326	97
ENSORLP00000000272	cds.comp101058_c3_seq2|m.92312	comp101058_c3_seq2|g.92312 ORF comp101058_c3_seq2|g.92312 comp101058_c3_seq2|m.92312 type:complete len:213 (-) comp101058_c3_seq2:811-1449(-)	87.26	1.00E-136	387	100
ENSORLP00000000276	cds.comp99763_c3_seq1|m.73629	comp99763_c3_seq1|g.73629 ORF comp99763_c3_seq1|g.73629 comp99763_c3_seq1|m.73629 type:complete len:927 (+) comp99763_c3_seq1:987-3767(+)	90.31	0	1736	98
ENSORLP00000000273	cds.comp42632_c0_seq1|m.2442	comp42632_c0_seq1|g.2442 ORF comp42632_c0_seq1|g.2442 comp42632_c0_seq1|m.2442 type:complete len:293 (-) comp42632_c0_seq1:218-1096(-)	77.74	1.00E-151	431	96
ENSORLP00000000274	cds.comp42632_c0_seq1|m.2442	comp42632_c0_seq1|g.2442 ORF comp42632_c0_seq1|g.2442 comp42632_c0_seq1|m.2442 type:complete len:293 (-) comp42632_c0_seq1:218-1096(-)	78.55	1.00E-158	449	99
ENSORLP00000000275	cds.comp42632_c0_seq1|m.2442	comp42632_c0_seq1|g.2442 ORF comp42632_c0_seq1|g.2442 comp42632_c0_seq1|m.2442 type:complete len:293 (-) comp42632_c0_seq1:218-1096(-)	84.1	4.00E-153	434	90
ENSORLP00000000271	cds.comp42285_c0_seq1|m.2183	comp42285_c0_seq1|g.2183 ORF comp42285_c0_seq1|g.2183 comp42285_c0_seq1|m.2183 type:complete len:303 (-) comp42285_c0_seq1:986-1894(-)	89.4	3.00E-154	441	84
ENSORLP00000000271	cds.comp42285_c0_seq1|m.2183	comp42285_c0_seq1|g.2183 ORF comp42285_c0_seq1|g.2183 comp42285_c0_seq1|m.2183 type:complete len:303 (-) comp42285_c0_seq1:986-1894(-)	26.57	2.00E-07	53.9	84
ENSORLP00000000270	cds.comp97727_c0_seq1|m.53553	comp97727_c0_seq1|g.53553 ORF comp97727_c0_seq1|g.53553 comp97727_c0_seq1|m.53553 type:complete len:750 (-) comp97727_c0_seq1:1053-3302(-)	73.02	1.00E-124	377	99
ENSORLP00000000279	cds.comp107254_c0_seq5|m.261381	comp107254_c0_seq5|g.261381 ORF comp107254_c0_seq5|g.261381 comp107254_c0_seq5|m.261381 type:complete len:420 (-) comp107254_c0_seq5:587-1846(-)	91.53	0	746	77
ENSORLP00000000277	cds.comp107186_c0_seq8|m.258013	comp107186_c0_seq8|g.258013 ORF comp107186_c0_seq8|g.258013 comp107186_c0_seq8|m.258013 type:complete len:518 (+) comp107186_c0_seq8:2215-3768(+)	74.36	0	659	100
ENSORLP00000000278	cds.comp106757_c0_seq2|m.239475	comp106757_c0_seq2|g.239475 ORF comp106757_c0_seq2|g.239475 comp106757_c0_seq2|m.239475 type:complete len:356 (-) comp106757_c0_seq2:771-1838(-)	42.9	1.00E-65	216	87
ENSORLP00000000280	cds.comp106757_c0_seq2|m.239475	comp106757_c0_seq2|g.239475 ORF comp106757_c0_seq2|g.239475 comp106757_c0_seq2|m.239475 type:complete len:356 (-) comp106757_c0_seq2:771-1838(-)	42.45	2.00E-67	220	93
ENSORLP00000000282	cds.comp106757_c0_seq9|m.239492	comp106757_c0_seq9|g.239492 ORF comp106757_c0_seq9|g.239492 comp106757_c0_seq9|m.239492 type:complete len:388 (+) comp106757_c0_seq9:1908-3071(+)	36.03	1.00E-60	204	95
ENSORLP00000000283	cds.comp106489_c2_seq7|m.231059	comp106489_c2_seq7|g.231059 ORF comp106489_c2_seq7|g.231059 comp106489_c2_seq7|m.231059 type:3prime_partial len:823 (+) comp106489_c2_seq7:579-3044(+)	85.44	0	1414	86
ENSORLP00000000284	cds.comp103624_c8_seq1|m.145727	comp103624_c8_seq1|g.145727 ORF comp103624_c8_seq1|g.145727 comp103624_c8_seq1|m.145727 type:complete len:621 (-) comp103624_c8_seq1:1241-3103(-)	82.91	0	1012	97
ENSORLP00000000285	cds.comp85088_c0_seq1|m.15034	comp85088_c0_seq1|g.15034 ORF comp85088_c0_seq1|g.15034 comp85088_c0_seq1|m.15034 type:complete len:397 (-) comp85088_c0_seq1:1590-2780(-)	97.73	0	811	100
ENSORLP00000000288	cds.comp86739_c1_seq1|m.16585	comp86739_c1_seq1|g.16585 ORF comp86739_c1_seq1|g.16585 comp86739_c1_seq1|m.16585 type:complete len:162 (+) comp86739_c1_seq1:208-693(+)	75.46	1.00E-78	236	100
ENSORLP00000000287	cds.comp85014_c0_seq1|m.14919	comp85014_c0_seq1|g.14919 ORF comp85014_c0_seq1|g.14919 comp85014_c0_seq1|m.14919 type:complete len:648 (-) comp85014_c0_seq1:317-2260(-)	81.58	0	1106	99
ENSORLP00000000290	cds.comp103624_c5_seq1|m.145705	comp103624_c5_seq1|g.145705 ORF comp103624_c5_seq1|g.145705 comp103624_c5_seq1|m.145705 type:complete len:288 (+) comp103624_c5_seq1:82-945(+)	65.7	5.00E-107	317	86
ENSORLP00000000291	cds.comp105921_c2_seq7|m.210236	comp105921_c2_seq7|g.210236 ORF comp105921_c2_seq7|g.210236 comp105921_c2_seq7|m.210236 type:complete len:359 (-) comp105921_c2_seq7:697-1773(-)	28.33	3.9	27.3	70
ENSORLP00000000292	cds.comp74004_c0_seq1|m.7833	comp74004_c0_seq1|g.7833 ORF comp74004_c0_seq1|g.7833 comp74004_c0_seq1|m.7833 type:5prime_partial len:300 (+) comp74004_c0_seq1:1-900(+)	55.08	2.00E-80	248	100
ENSORLP00000000293	cds.comp106301_c0_seq8|m.223135	comp106301_c0_seq8|g.223135 ORF comp106301_c0_seq8|g.223135 comp106301_c0_seq8|m.223135 type:complete len:269 (+) comp106301_c0_seq8:107-913(+)	86.89	2.00E-160	452	96
ENSORLP00000000294	cds.comp106301_c0_seq8|m.223135	comp106301_c0_seq8|g.223135 ORF comp106301_c0_seq8|g.223135 comp106301_c0_seq8|m.223135 type:complete len:269 (+) comp106301_c0_seq8:107-913(+)	85.82	3.00E-176	492	100
ENSORLP00000000296	cds.comp84520_c1_seq1|m.14181	comp84520_c1_seq1|g.14181 ORF comp84520_c1_seq1|g.14181 comp84520_c1_seq1|m.14181 type:complete len:382 (-) comp84520_c1_seq1:1680-2825(-)	66.32	1.00E-169	485	97
ENSORLP00000000300	cds.comp84520_c1_seq1|m.14181	comp84520_c1_seq1|g.14181 ORF comp84520_c1_seq1|g.14181 comp84520_c1_seq1|m.14181 type:complete len:382 (-) comp84520_c1_seq1:1680-2825(-)	64.99	2.00E-160	459	98
ENSORLP00000000297	cds.comp74004_c0_seq1|m.7833	comp74004_c0_seq1|g.7833 ORF comp74004_c0_seq1|g.7833 comp74004_c0_seq1|m.7833 type:5prime_partial len:300 (+) comp74004_c0_seq1:1-900(+)	54.73	1.00E-85	263	84
ENSORLP00000000299	cds.comp74004_c0_seq1|m.7833	comp74004_c0_seq1|g.7833 ORF comp74004_c0_seq1|g.7833 comp74004_c0_seq1|m.7833 type:5prime_partial len:300 (+) comp74004_c0_seq1:1-900(+)	53.39	5.00E-83	257	85
ENSORLP00000000298	cds.comp84496_c1_seq1|m.14117	comp84496_c1_seq1|g.14117 ORF comp84496_c1_seq1|g.14117 comp84496_c1_seq1|m.14117 type:5prime_partial len:400 (+) comp84496_c1_seq1:3-1202(+)	60.11	3.00E-61	200	100
ENSORLP00000000298	cds.comp84496_c1_seq1|m.14117	comp84496_c1_seq1|g.14117 ORF comp84496_c1_seq1|g.14117 comp84496_c1_seq1|m.14117 type:5prime_partial len:400 (+) comp84496_c1_seq1:3-1202(+)	44.44	1.00E-05	46.6	100
ENSORLP00000000313	cds.comp102958_c3_seq29|m.130300	comp102958_c3_seq29|g.130300 ORF comp102958_c3_seq29|g.130300 comp102958_c3_seq29|m.130300 type:complete len:1161 (+) comp102958_c3_seq29:420-3902(+)	75.02	0	1751	98
ENSORLP00000000302	cds.comp106985_c0_seq4|m.250636	comp106985_c0_seq4|g.250636 ORF comp106985_c0_seq4|g.250636 comp106985_c0_seq4|m.250636 type:complete len:193 (+) comp106985_c0_seq4:458-1036(+)	59.57	2.00E-68	213	96
ENSORLP00000000303	cds.comp106985_c0_seq4|m.250636	comp106985_c0_seq4|g.250636 ORF comp106985_c0_seq4|g.250636 comp106985_c0_seq4|m.250636 type:complete len:193 (+) comp106985_c0_seq4:458-1036(+)	59.16	5.00E-69	214	99
ENSORLP00000000306	cds.comp107059_c0_seq31|m.253293	comp107059_c0_seq31|g.253293 ORF comp107059_c0_seq31|g.253293 comp107059_c0_seq31|m.253293 type:5prime_partial len:695 (-) comp107059_c0_seq31:925-3009(-)	63.37	0	752	98
ENSORLP00000000304	cds.comp101905_c2_seq12|m.107437	comp101905_c2_seq12|g.107437 ORF comp101905_c2_seq12|g.107437 comp101905_c2_seq12|m.107437 type:5prime_partial len:373 (+) comp101905_c2_seq12:3-1121(+)	50.29	9.00E-111	335	86
ENSORLP00000000304	cds.comp101905_c2_seq12|m.107437	comp101905_c2_seq12|g.107437 ORF comp101905_c2_seq12|g.107437 comp101905_c2_seq12|m.107437 type:5prime_partial len:373 (+) comp101905_c2_seq12:3-1121(+)	48	4.00E-100	308	86
ENSORLP00000000304	cds.comp101905_c2_seq12|m.107437	comp101905_c2_seq12|g.107437 ORF comp101905_c2_seq12|g.107437 comp101905_c2_seq12|m.107437 type:5prime_partial len:373 (+) comp101905_c2_seq12:3-1121(+)	48.55	3.00E-98	303	86
ENSORLP00000000304	cds.comp101905_c2_seq12|m.107437	comp101905_c2_seq12|g.107437 ORF comp101905_c2_seq12|g.107437 comp101905_c2_seq12|m.107437 type:5prime_partial len:373 (+) comp101905_c2_seq12:3-1121(+)	45.42	5.00E-77	248	86
ENSORLP00000000305	cds.comp111553_c0_seq1|m.266768	comp111553_c0_seq1|g.266768 ORF comp111553_c0_seq1|g.266768 comp111553_c0_seq1|m.266768 type:complete len:437 (+) comp111553_c0_seq1:127-1437(+)	88.94	0	803	99
ENSORLP00000000310	cds.comp101007_c0_seq1|m.91600	comp101007_c0_seq1|g.91600 ORF comp101007_c0_seq1|g.91600 comp101007_c0_seq1|m.91600 type:complete len:554 (+) comp101007_c0_seq1:144-1805(+)	88.97	0	1049	100
ENSORLP00000000308	cds.comp101510_c1_seq8|m.100305	comp101510_c1_seq8|g.100305 ORF comp101510_c1_seq8|g.100305 comp101510_c1_seq8|m.100305 type:complete len:337 (-) comp101510_c1_seq8:11219-12229(-)	78.07	0	534	100
ENSORLP00000000309	cds.comp74004_c0_seq1|m.7833	comp74004_c0_seq1|g.7833 ORF comp74004_c0_seq1|g.7833 comp74004_c0_seq1|m.7833 type:5prime_partial len:300 (+) comp74004_c0_seq1:1-900(+)	55.74	7.00E-86	265	76
ENSORLP00000000311	cds.comp103673_c3_seq4|m.147599	comp103673_c3_seq4|g.147599 ORF comp103673_c3_seq4|g.147599 comp103673_c3_seq4|m.147599 type:3prime_partial len:900 (-) comp103673_c3_seq4:1-2697(-)	39.27	5.00E-120	380	100
ENSORLP00000000311	cds.comp103673_c3_seq4|m.147599	comp103673_c3_seq4|g.147599 ORF comp103673_c3_seq4|g.147599 comp103673_c3_seq4|m.147599 type:3prime_partial len:900 (-) comp103673_c3_seq4:1-2697(-)	39.82	3.00E-119	378	100
ENSORLP00000000311	cds.comp103673_c3_seq4|m.147599	comp103673_c3_seq4|g.147599 ORF comp103673_c3_seq4|g.147599 comp103673_c3_seq4|m.147599 type:3prime_partial len:900 (-) comp103673_c3_seq4:1-2697(-)	39.86	4.00E-119	378	100
ENSORLP00000000314	cds.comp101905_c2_seq12|m.107437	comp101905_c2_seq12|g.107437 ORF comp101905_c2_seq12|g.107437 comp101905_c2_seq12|m.107437 type:5prime_partial len:373 (+) comp101905_c2_seq12:3-1121(+)	46.88	1.00E-100	310	93
ENSORLP00000000314	cds.comp101905_c2_seq12|m.107437	comp101905_c2_seq12|g.107437 ORF comp101905_c2_seq12|g.107437 comp101905_c2_seq12|m.107437 type:5prime_partial len:373 (+) comp101905_c2_seq12:3-1121(+)	45.45	3.00E-99	306	93
ENSORLP00000000314	cds.comp101905_c2_seq12|m.107437	comp101905_c2_seq12|g.107437 ORF comp101905_c2_seq12|g.107437 comp101905_c2_seq12|m.107437 type:5prime_partial len:373 (+) comp101905_c2_seq12:3-1121(+)	43.06	3.00E-83	265	93
ENSORLP00000000312	cds.comp107222_c0_seq2|m.259399	comp107222_c0_seq2|g.259399 ORF comp107222_c0_seq2|g.259399 comp107222_c0_seq2|m.259399 type:complete len:472 (-) comp107222_c0_seq2:518-1933(-)	65.46	0	629	98
ENSORLP00000000315	cds.comp91260_c0_seq1|m.23724	comp91260_c0_seq1|g.23724 ORF comp91260_c0_seq1|g.23724 comp91260_c0_seq1|m.23724 type:complete len:343 (+) comp91260_c0_seq1:385-1413(+)	42.11	4.00E-75	241	89
ENSORLP00000000316	cds.comp74004_c0_seq1|m.7833	comp74004_c0_seq1|g.7833 ORF comp74004_c0_seq1|g.7833 comp74004_c0_seq1|m.7833 type:5prime_partial len:300 (+) comp74004_c0_seq1:1-900(+)	56.85	1.00E-87	269	83
ENSORLP00000000317	cds.comp104920_c1_seq1|m.180499	comp104920_c1_seq1|g.180499 ORF comp104920_c1_seq1|g.180499 comp104920_c1_seq1|m.180499 type:complete len:1956 (+) comp104920_c1_seq1:292-6159(+)	39.13	4.9	27.7	51
ENSORLP00000000318	cds.comp62979_c0_seq1|m.5647	comp62979_c0_seq1|g.5647 ORF comp62979_c0_seq1|g.5647 comp62979_c0_seq1|m.5647 type:complete len:150 (-) comp62979_c0_seq1:191-640(-)	92.62	5.00E-101	295	69
ENSORLP00000000321	cds.comp102560_c3_seq9|m.120665	comp102560_c3_seq9|g.120665 ORF comp102560_c3_seq9|g.120665 comp102560_c3_seq9|m.120665 type:complete len:446 (+) comp102560_c3_seq9:473-1810(+)	80.54	0	743	99
ENSORLP00000000319	cds.comp105962_c1_seq5|m.212295	comp105962_c1_seq5|g.212295 ORF comp105962_c1_seq5|g.212295 comp105962_c1_seq5|m.212295 type:3prime_partial len:579 (+) comp105962_c1_seq5:226-1959(+)	81.27	5.00E-126	377	85
ENSORLP00000000322	cds.comp103673_c3_seq4|m.147599	comp103673_c3_seq4|g.147599 ORF comp103673_c3_seq4|g.147599 comp103673_c3_seq4|m.147599 type:3prime_partial len:900 (-) comp103673_c3_seq4:1-2697(-)	41.16	2.00E-135	421	99
ENSORLP00000000322	cds.comp103673_c3_seq4|m.147599	comp103673_c3_seq4|g.147599 ORF comp103673_c3_seq4|g.147599 comp103673_c3_seq4|m.147599 type:3prime_partial len:900 (-) comp103673_c3_seq4:1-2697(-)	41.22	8.00E-129	403	99
ENSORLP00000000322	cds.comp103673_c3_seq4|m.147599	comp103673_c3_seq4|g.147599 ORF comp103673_c3_seq4|g.147599 comp103673_c3_seq4|m.147599 type:3prime_partial len:900 (-) comp103673_c3_seq4:1-2697(-)	43.24	4.00E-123	388	99
ENSORLP00000000322	cds.comp103673_c3_seq4|m.147599	comp103673_c3_seq4|g.147599 ORF comp103673_c3_seq4|g.147599 comp103673_c3_seq4|m.147599 type:3prime_partial len:900 (-) comp103673_c3_seq4:1-2697(-)	38.16	5.00E-110	353	99
ENSORLP00000000322	cds.comp103673_c3_seq4|m.147599	comp103673_c3_seq4|g.147599 ORF comp103673_c3_seq4|g.147599 comp103673_c3_seq4|m.147599 type:3prime_partial len:900 (-) comp103673_c3_seq4:1-2697(-)	40	0.32	35.8	99
ENSORLP00000000323	cds.comp99455_c0_seq8|m.69421	comp99455_c0_seq8|g.69421 ORF comp99455_c0_seq8|g.69421 comp99455_c0_seq8|m.69421 type:3prime_partial len:101 (+) comp99455_c0_seq8:203-502(+)	57.75	5.00E-18	75.1	100
ENSORLP00000000324	cds.comp105343_c0_seq6|m.191482	comp105343_c0_seq6|g.191482 ORF comp105343_c0_seq6|g.191482 comp105343_c0_seq6|m.191482 type:complete len:956 (-) comp105343_c0_seq6:236-3103(-)	86.38	8.00E-142	449	86
ENSORLP00000000324	cds.comp105343_c0_seq6|m.191482	comp105343_c0_seq6|g.191482 ORF comp105343_c0_seq6|g.191482 comp105343_c0_seq6|m.191482 type:complete len:956 (-) comp105343_c0_seq6:236-3103(-)	55.73	5.00E-124	402	86
ENSORLP00000000325	cds.comp106899_c0_seq5|m.246332	comp106899_c0_seq5|g.246332 ORF comp106899_c0_seq5|g.246332 comp106899_c0_seq5|m.246332 type:complete len:302 (+) comp106899_c0_seq5:270-1175(+)	78.88	1.00E-171	484	95
ENSORLP00000000326	cds.comp106583_c0_seq3|m.234620	comp106583_c0_seq3|g.234620 ORF comp106583_c0_seq3|g.234620 comp106583_c0_seq3|m.234620 type:3prime_partial len:142 (+) comp106583_c0_seq3:291-713(+)	88.89	6.00E-30	114	23
ENSORLP00000000328	cds.comp48294_c0_seq1|m.3154	comp48294_c0_seq1|g.3154 ORF comp48294_c0_seq1|g.3154 comp48294_c0_seq1|m.3154 type:complete len:280 (-) comp48294_c0_seq1:505-1344(-)	88.53	0	530	99
ENSORLP00000000327	cds.comp104205_c0_seq2|m.161525	comp104205_c0_seq2|g.161525 ORF comp104205_c0_seq2|g.161525 comp104205_c0_seq2|m.161525 type:complete len:267 (+) comp104205_c0_seq2:543-1343(+)	79.1	3.00E-159	449	100
ENSORLP00000000329	cds.comp104205_c0_seq2|m.161525	comp104205_c0_seq2|g.161525 ORF comp104205_c0_seq2|g.161525 comp104205_c0_seq2|m.161525 type:complete len:267 (+) comp104205_c0_seq2:543-1343(+)	70.9	6.00E-134	383	100
ENSORLP00000000330	cds.comp102682_c3_seq1|m.123768	comp102682_c3_seq1|g.123768 ORF comp102682_c3_seq1|g.123768 comp102682_c3_seq1|m.123768 type:complete len:307 (-) comp102682_c3_seq1:1505-2425(-)	95.75	0	622	50
ENSORLP00000000331	cds.comp106551_c0_seq6|m.233918	comp106551_c0_seq6|g.233918 ORF comp106551_c0_seq6|g.233918 comp106551_c0_seq6|m.233918 type:internal len:374 (-) comp106551_c0_seq6:3-1121(-)	63.33	4.00E-62	203	99
ENSORLP00000000331	cds.comp106551_c0_seq6|m.233918	comp106551_c0_seq6|g.233918 ORF comp106551_c0_seq6|g.233918 comp106551_c0_seq6|m.233918 type:internal len:374 (-) comp106551_c0_seq6:3-1121(-)	50.66	7.00E-54	181	99
ENSORLP00000000331	cds.comp106551_c0_seq6|m.233918	comp106551_c0_seq6|g.233918 ORF comp106551_c0_seq6|g.233918 comp106551_c0_seq6|m.233918 type:internal len:374 (-) comp106551_c0_seq6:3-1121(-)	48.82	2.00E-31	121	99
ENSORLP00000000332	cds.comp102528_c0_seq1|m.120159	comp102528_c0_seq1|g.120159 ORF comp102528_c0_seq1|g.120159 comp102528_c0_seq1|m.120159 type:complete len:209 (-) comp102528_c0_seq1:12-638(-)	87.05	3.00E-116	335	97
ENSORLP00000000333	cds.comp99258_c5_seq3|m.66973	comp99258_c5_seq3|g.66973 ORF comp99258_c5_seq3|g.66973 comp99258_c5_seq3|m.66973 type:5prime_partial len:373 (-) comp99258_c5_seq3:115-1233(-)	40.49	2.00E-76	245	84
ENSORLP00000000335	cds.comp99101_c0_seq2|m.65248	comp99101_c0_seq2|g.65248 ORF comp99101_c0_seq2|g.65248 comp99101_c0_seq2|m.65248 type:complete len:383 (-) comp99101_c0_seq2:475-1623(-)	95.11	0	613	96
ENSORLP00000000334	cds.comp106270_c1_seq9|m.222277	comp106270_c1_seq9|g.222277 ORF comp106270_c1_seq9|g.222277 comp106270_c1_seq9|m.222277 type:complete len:359 (+) comp106270_c1_seq9:699-1775(+)	83.96	0	623	100
ENSORLP00000000336	cds.comp84704_c0_seq1|m.14443	comp84704_c0_seq1|g.14443 ORF comp84704_c0_seq1|g.14443 comp84704_c0_seq1|m.14443 type:complete len:335 (+) comp84704_c0_seq1:67-1071(+)	52.16	6.00E-108	324	89
ENSORLP00000000338	cds.comp84704_c0_seq1|m.14443	comp84704_c0_seq1|g.14443 ORF comp84704_c0_seq1|g.14443 comp84704_c0_seq1|m.14443 type:complete len:335 (+) comp84704_c0_seq1:67-1071(+)	51.84	7.00E-108	324	88
ENSORLP00000000337	cds.comp104143_c1_seq4|m.160171	comp104143_c1_seq4|g.160171 ORF comp104143_c1_seq4|g.160171 comp104143_c1_seq4|m.160171 type:internal len:583 (+) comp104143_c1_seq4:3-1748(+)	73.83	1.00E-109	332	95
ENSORLP00000000339	cds.comp84496_c1_seq1|m.14117	comp84496_c1_seq1|g.14117 ORF comp84496_c1_seq1|g.14117 comp84496_c1_seq1|m.14117 type:5prime_partial len:400 (+) comp84496_c1_seq1:3-1202(+)	65.08	8.00E-70	222	100
ENSORLP00000000340	cds.comp76574_c0_seq2|m.8567	comp76574_c0_seq2|g.8567 ORF comp76574_c0_seq2|g.8567 comp76574_c0_seq2|m.8567 type:complete len:485 (-) comp76574_c0_seq2:1023-2477(-)	93.51	0	783	95
ENSORLP00000000345	cds.comp42331_c0_seq1|m.2232	comp42331_c0_seq1|g.2232 ORF comp42331_c0_seq1|g.2232 comp42331_c0_seq1|m.2232 type:complete len:428 (-) comp42331_c0_seq1:1022-2305(-)	94.38	0	844	100
ENSORLP00000000348	cds.comp84520_c0_seq1|m.14178	comp84520_c0_seq1|g.14178 ORF comp84520_c0_seq1|g.14178 comp84520_c0_seq1|m.14178 type:3prime_partial len:292 (-) comp84520_c0_seq1:2-874(-)	96.21	0	579	82
ENSORLP00000000342	cds.comp99915_c0_seq2|m.75427	comp99915_c0_seq2|g.75427 ORF comp99915_c0_seq2|g.75427 comp99915_c0_seq2|m.75427 type:complete len:289 (+) comp99915_c0_seq2:189-1055(+)	73.61	1.00E-146	418	100
ENSORLP00000000346	cds.comp105315_c2_seq2|m.190688	comp105315_c2_seq2|g.190688 ORF comp105315_c2_seq2|g.190688 comp105315_c2_seq2|m.190688 type:complete len:2052 (-) comp105315_c2_seq2:983-7138(-)	74.51	0	1204	71
ENSORLP00000000346	cds.comp105315_c2_seq2|m.190688	comp105315_c2_seq2|g.190688 ORF comp105315_c2_seq2|g.190688 comp105315_c2_seq2|m.190688 type:complete len:2052 (-) comp105315_c2_seq2:983-7138(-)	74.36	0	639	71
ENSORLP00000000346	cds.comp105315_c2_seq2|m.190688	comp105315_c2_seq2|g.190688 ORF comp105315_c2_seq2|g.190688 comp105315_c2_seq2|m.190688 type:complete len:2052 (-) comp105315_c2_seq2:983-7138(-)	46.35	6.00E-39	162	71
ENSORLP00000000344	cds.comp74004_c0_seq1|m.7833	comp74004_c0_seq1|g.7833 ORF comp74004_c0_seq1|g.7833 comp74004_c0_seq1|m.7833 type:5prime_partial len:300 (+) comp74004_c0_seq1:1-900(+)	45.49	3.00E-62	204	82
ENSORLP00000000347	cds.comp101975_c2_seq7|m.108624	comp101975_c2_seq7|g.108624 ORF comp101975_c2_seq7|g.108624 comp101975_c2_seq7|m.108624 type:3prime_partial len:705 (-) comp101975_c2_seq7:1-2112(-)	78.04	0	997	71
ENSORLP00000000349	cds.comp101975_c2_seq10|m.108630	comp101975_c2_seq10|g.108630 ORF comp101975_c2_seq10|g.108630 comp101975_c2_seq10|m.108630 type:3prime_partial len:745 (-) comp101975_c2_seq10:1-2232(-)	81.24	0	1016	70
ENSORLP00000000343	cds.comp78330_c1_seq1|m.9496	comp78330_c1_seq1|g.9496 ORF comp78330_c1_seq1|g.9496 comp78330_c1_seq1|m.9496 type:complete len:172 (-) comp78330_c1_seq1:575-1090(-)	63.41	2.00E-58	184	100
ENSORLP00000000350	cds.comp90353_c0_seq1|m.21821	comp90353_c0_seq1|g.21821 ORF comp90353_c0_seq1|g.21821 comp90353_c0_seq1|m.21821 type:3prime_partial len:587 (-) comp90353_c0_seq1:2-1759(-)	74.36	0	654	83
ENSORLP00000000350	cds.comp90353_c0_seq1|m.21821	comp90353_c0_seq1|g.21821 ORF comp90353_c0_seq1|g.21821 comp90353_c0_seq1|m.21821 type:3prime_partial len:587 (-) comp90353_c0_seq1:2-1759(-)	25.85	5.00E-21	99	83
ENSORLP00000000350	cds.comp90353_c0_seq1|m.21821	comp90353_c0_seq1|g.21821 ORF comp90353_c0_seq1|g.21821 comp90353_c0_seq1|m.21821 type:3prime_partial len:587 (-) comp90353_c0_seq1:2-1759(-)	23.25	2.00E-07	55.8	83
ENSORLP00000000350	cds.comp90353_c0_seq1|m.21821	comp90353_c0_seq1|g.21821 ORF comp90353_c0_seq1|g.21821 comp90353_c0_seq1|m.21821 type:3prime_partial len:587 (-) comp90353_c0_seq1:2-1759(-)	24.79	2.00E-05	49.3	83
ENSORLP00000000351	cds.comp84582_c0_seq2|m.14244	comp84582_c0_seq2|g.14244 ORF comp84582_c0_seq2|g.14244 comp84582_c0_seq2|m.14244 type:complete len:210 (+) comp84582_c0_seq2:672-1301(+)	61.15	9.00E-54	172	100
ENSORLP00000000354	cds.comp42050_c0_seq1|m.2020	comp42050_c0_seq1|g.2020 ORF comp42050_c0_seq1|g.2020 comp42050_c0_seq1|m.2020 type:complete len:226 (+) comp42050_c0_seq1:110-787(+)	94.67	2.00E-151	426	100
ENSORLP00000000355	cds.comp106854_c0_seq3|m.243398	comp106854_c0_seq3|g.243398 ORF comp106854_c0_seq3|g.243398 comp106854_c0_seq3|m.243398 type:complete len:820 (-) comp106854_c0_seq3:1258-3717(-)	64.2	0	1063	99
ENSORLP00000000357	cds.comp106854_c0_seq6|m.243401	comp106854_c0_seq6|g.243401 ORF comp106854_c0_seq6|g.243401 comp106854_c0_seq6|m.243401 type:complete len:819 (-) comp106854_c0_seq6:1258-3714(-)	64.96	0	794	98
ENSORLP00000000352	cds.comp88416_c0_seq1|m.18326	comp88416_c0_seq1|g.18326 ORF comp88416_c0_seq1|g.18326 comp88416_c0_seq1|m.18326 type:complete len:209 (-) comp88416_c0_seq1:830-1456(-)	62.5	5.00E-91	271	99
ENSORLP00000000353	cds.comp101379_c0_seq2|m.98825	comp101379_c0_seq2|g.98825 ORF comp101379_c0_seq2|g.98825 comp101379_c0_seq2|m.98825 type:complete len:986 (-) comp101379_c0_seq2:443-3400(-)	85.59	0	986	100
ENSORLP00000000358	cds.comp84603_c0_seq1|m.14315	comp84603_c0_seq1|g.14315 ORF comp84603_c0_seq1|g.14315 comp84603_c0_seq1|m.14315 type:complete len:116 (-) comp84603_c0_seq1:2790-3137(-)	98.96	4.00E-66	202	56
ENSORLP00000000360	cds.comp52400_c0_seq1|m.3456	comp52400_c0_seq1|g.3456 ORF comp52400_c0_seq1|g.3456 comp52400_c0_seq1|m.3456 type:5prime_partial len:158 (+) comp52400_c0_seq1:3-476(+)	75.8	4.00E-87	259	73
ENSORLP00000000359	cds.comp80427_c0_seq1|m.10655	comp80427_c0_seq1|g.10655 ORF comp80427_c0_seq1|g.10655 comp80427_c0_seq1|m.10655 type:complete len:390 (+) comp80427_c0_seq1:202-1371(+)	51.55	7.00E-126	372	100
ENSORLP00000000361	cds.comp78193_c0_seq1|m.9396	comp78193_c0_seq1|g.9396 ORF comp78193_c0_seq1|g.9396 comp78193_c0_seq1|m.9396 type:complete len:383 (-) comp78193_c0_seq1:1384-2532(-)	95.27	1.00E-95	286	100
ENSORLP00000000361	cds.comp78193_c0_seq1|m.9396	comp78193_c0_seq1|g.9396 ORF comp78193_c0_seq1|g.9396 comp78193_c0_seq1|m.9396 type:complete len:383 (-) comp78193_c0_seq1:1384-2532(-)	36.76	0.001	39.7	100
ENSORLP00000000362	cds.comp106920_c1_seq2|m.247783	comp106920_c1_seq2|g.247783 ORF comp106920_c1_seq2|g.247783 comp106920_c1_seq2|m.247783 type:complete len:213 (-) comp106920_c1_seq2:3143-3781(-)	60.85	2.00E-76	233	90
ENSORLP00000000363	cds.comp97836_c0_seq2|m.54559	comp97836_c0_seq2|g.54559 ORF comp97836_c0_seq2|g.54559 comp97836_c0_seq2|m.54559 type:complete len:302 (-) comp97836_c0_seq2:1069-1974(-)	56.09	9.00E-102	306	86
ENSORLP00000000364	cds.comp92068_c1_seq1|m.26419	comp92068_c1_seq1|g.26419 ORF comp92068_c1_seq1|g.26419 comp92068_c1_seq1|m.26419 type:complete len:474 (+) comp92068_c1_seq1:5413-6834(+)	94.75	0	912	98
ENSORLP00000000365	cds.comp43481_c0_seq1|m.2674	comp43481_c0_seq1|g.2674 ORF comp43481_c0_seq1|g.2674 comp43481_c0_seq1|m.2674 type:complete len:282 (+) comp43481_c0_seq1:46-891(+)	71.07	2.00E-60	191	100
ENSORLP00000000366	cds.comp10907_c0_seq1|m.772	comp10907_c0_seq1|g.772 ORF comp10907_c0_seq1|g.772 comp10907_c0_seq1|m.772 type:internal len:137 (-) comp10907_c0_seq1:1-408(-)	87.5	2.00E-85	263	29
ENSORLP00000000368	cds.comp92454_c1_seq1|m.27309	comp92454_c1_seq1|g.27309 ORF comp92454_c1_seq1|g.27309 comp92454_c1_seq1|m.27309 type:5prime_partial len:781 (+) comp92454_c1_seq1:2-2344(+)	95.55	0	996	93
ENSORLP00000000369	cds.comp92454_c1_seq2|m.27311	comp92454_c1_seq2|g.27311 ORF comp92454_c1_seq2|g.27311 comp92454_c1_seq2|m.27311 type:5prime_partial len:770 (+) comp92454_c1_seq2:2-2311(+)	95.38	0	1198	94
ENSORLP00000000367	cds.comp42405_c0_seq1|m.2304	comp42405_c0_seq1|g.2304 ORF comp42405_c0_seq1|g.2304 comp42405_c0_seq1|m.2304 type:5prime_partial len:219 (+) comp42405_c0_seq1:2-658(+)	63.84	2.00E-75	230	100
ENSORLP00000000370	cds.comp38149_c0_seq1|m.1755	comp38149_c0_seq1|g.1755 ORF comp38149_c0_seq1|g.1755 comp38149_c0_seq1|m.1755 type:complete len:248 (-) comp38149_c0_seq1:729-1472(-)	87.2	7.00E-132	378	87
ENSORLP00000000373	cds.comp92931_c0_seq1|m.28404	comp92931_c0_seq1|g.28404 ORF comp92931_c0_seq1|g.28404 comp92931_c0_seq1|m.28404 type:complete len:668 (-) comp92931_c0_seq1:2589-4592(-)	69.04	0	770	99
ENSORLP00000000371	cds.comp107222_c0_seq1|m.259398	comp107222_c0_seq1|g.259398 ORF comp107222_c0_seq1|g.259398 comp107222_c0_seq1|m.259398 type:complete len:472 (-) comp107222_c0_seq1:518-1933(-)	63.97	0	610	97
ENSORLP00000000372	cds.comp98999_c0_seq1|m.64543	comp98999_c0_seq1|g.64543 ORF comp98999_c0_seq1|g.64543 comp98999_c0_seq1|m.64543 type:complete len:496 (+) comp98999_c0_seq1:542-2029(+)	84.84	0	786	100
ENSORLP00000000374	cds.comp102267_c0_seq1|m.113797	comp102267_c0_seq1|g.113797 ORF comp102267_c0_seq1|g.113797 comp102267_c0_seq1|m.113797 type:5prime_partial len:1464 (+) comp102267_c0_seq1:2-4393(+)	44.04	9.00E-59	225	19
ENSORLP00000000376	cds.comp107318_c0_seq11|m.265199	comp107318_c0_seq11|g.265199 ORF comp107318_c0_seq11|g.265199 comp107318_c0_seq11|m.265199 type:internal len:336 (+) comp107318_c0_seq11:1-1005(+)	47.86	4.00E-43	149	97
ENSORLP00000000377	cds.comp104420_c6_seq1|m.168150	comp104420_c6_seq1|g.168150 ORF comp104420_c6_seq1|g.168150 comp104420_c6_seq1|m.168150 type:5prime_partial len:315 (-) comp104420_c6_seq1:538-1482(-)	50	1.00E-85	266	83
ENSORLP00000000377	cds.comp104420_c6_seq1|m.168150	comp104420_c6_seq1|g.168150 ORF comp104420_c6_seq1|g.168150 comp104420_c6_seq1|m.168150 type:5prime_partial len:315 (-) comp104420_c6_seq1:538-1482(-)	48.47	3.00E-83	259	83
ENSORLP00000000377	cds.comp104420_c6_seq1|m.168150	comp104420_c6_seq1|g.168150 ORF comp104420_c6_seq1|g.168150 comp104420_c6_seq1|m.168150 type:5prime_partial len:315 (-) comp104420_c6_seq1:538-1482(-)	50.19	1.00E-81	255	83
ENSORLP00000000377	cds.comp104420_c6_seq1|m.168150	comp104420_c6_seq1|g.168150 ORF comp104420_c6_seq1|g.168150 comp104420_c6_seq1|m.168150 type:5prime_partial len:315 (-) comp104420_c6_seq1:538-1482(-)	52.5	8.00E-49	170	83
ENSORLP00000000377	cds.comp104420_c6_seq1|m.168150	comp104420_c6_seq1|g.168150 ORF comp104420_c6_seq1|g.168150 comp104420_c6_seq1|m.168150 type:5prime_partial len:315 (-) comp104420_c6_seq1:538-1482(-)	46.72	2.00E-25	106	83
ENSORLP00000000378	cds.comp106050_c0_seq9|m.214830	comp106050_c0_seq9|g.214830 ORF comp106050_c0_seq9|g.214830 comp106050_c0_seq9|m.214830 type:complete len:593 (-) comp106050_c0_seq9:1870-3648(-)	74.84	0	916	99
ENSORLP00000000379	cds.comp89098_c0_seq1|m.19555	comp89098_c0_seq1|g.19555 ORF comp89098_c0_seq1|g.19555 comp89098_c0_seq1|m.19555 type:complete len:331 (+) comp89098_c0_seq1:237-1229(+)	51.67	2.00E-63	203	100
ENSORLP00000000380	cds.comp89098_c0_seq1|m.19555	comp89098_c0_seq1|g.19555 ORF comp89098_c0_seq1|g.19555 comp89098_c0_seq1|m.19555 type:complete len:331 (+) comp89098_c0_seq1:237-1229(+)	49.49	4.00E-60	196	97
ENSORLP00000000381	cds.comp94297_c1_seq2|m.33508	comp94297_c1_seq2|g.33508 ORF comp94297_c1_seq2|g.33508 comp94297_c1_seq2|m.33508 type:complete len:1934 (-) comp94297_c1_seq2:1126-6927(-)	68.92	0	2440	100
ENSORLP00000000382	cds.comp103615_c0_seq2|m.145592	comp103615_c0_seq2|g.145592 ORF comp103615_c0_seq2|g.145592 comp103615_c0_seq2|m.145592 type:complete len:204 (-) comp103615_c0_seq2:636-1247(-)	59.44	1.00E-70	218	95
ENSORLP00000000383	cds.comp103615_c0_seq2|m.145592	comp103615_c0_seq2|g.145592 ORF comp103615_c0_seq2|g.145592 comp103615_c0_seq2|m.145592 type:complete len:204 (-) comp103615_c0_seq2:636-1247(-)	59.02	1.00E-71	221	91
ENSORLP00000000384	cds.comp98459_c0_seq4|m.59337	comp98459_c0_seq4|g.59337 ORF comp98459_c0_seq4|g.59337 comp98459_c0_seq4|m.59337 type:complete len:137 (+) comp98459_c0_seq4:3133-3543(+)	91.18	5.00E-84	248	100
ENSORLP00000000385	cds.comp87877_c0_seq1|m.17501	comp87877_c0_seq1|g.17501 ORF comp87877_c0_seq1|g.17501 comp87877_c0_seq1|m.17501 type:complete len:483 (-) comp87877_c0_seq1:658-2106(-)	77.48	0	554	100
ENSORLP00000000386	cds.comp100489_c0_seq4|m.83810	comp100489_c0_seq4|g.83810 ORF comp100489_c0_seq4|g.83810 comp100489_c0_seq4|m.83810 type:complete len:316 (-) comp100489_c0_seq4:1279-2226(-)	32.7	2.00E-12	69.3	44
ENSORLP00000000387	cds.comp42074_c0_seq1|m.2032	comp42074_c0_seq1|g.2032 ORF comp42074_c0_seq1|g.2032 comp42074_c0_seq1|m.2032 type:complete len:293 (+) comp42074_c0_seq1:341-1219(+)	92.81	0	540	100
ENSORLP00000000390	cds.comp59461_c0_seq2|m.4472	comp59461_c0_seq2|g.4472 ORF comp59461_c0_seq2|g.4472 comp59461_c0_seq2|m.4472 type:complete len:806 (+) comp59461_c0_seq2:267-2684(+)	83.71	0	1352	99
ENSORLP00000000393	cds.comp59461_c0_seq2|m.4472	comp59461_c0_seq2|g.4472 ORF comp59461_c0_seq2|g.4472 comp59461_c0_seq2|m.4472 type:complete len:806 (+) comp59461_c0_seq2:267-2684(+)	83.08	0	1311	100
ENSORLP00000000389	cds.comp42047_c0_seq1|m.2016	comp42047_c0_seq1|g.2016 ORF comp42047_c0_seq1|g.2016 comp42047_c0_seq1|m.2016 type:complete len:367 (+) comp42047_c0_seq1:2-1102(+)	94.35	0	644	47
ENSORLP00000000391	cds.comp95079_c0_seq2|m.36760	comp95079_c0_seq2|g.36760 ORF comp95079_c0_seq2|g.36760 comp95079_c0_seq2|m.36760 type:complete len:834 (-) comp95079_c0_seq2:1231-3732(-)	73.94	0	982	92
ENSORLP00000000392	cds.comp103381_c0_seq3|m.140533	comp103381_c0_seq3|g.140533 ORF comp103381_c0_seq3|g.140533 comp103381_c0_seq3|m.140533 type:complete len:1049 (+) comp103381_c0_seq3:261-3407(+)	54.12	0	911	98
ENSORLP00000000394	cds.comp98468_c0_seq1|m.59493	comp98468_c0_seq1|g.59493 ORF comp98468_c0_seq1|g.59493 comp98468_c0_seq1|m.59493 type:complete len:409 (-) comp98468_c0_seq1:741-1967(-)	80.72	0	604	96
ENSORLP00000000395	cds.comp39517_c0_seq1|m.1816	comp39517_c0_seq1|g.1816 ORF comp39517_c0_seq1|g.1816 comp39517_c0_seq1|m.1816 type:complete len:295 (-) comp39517_c0_seq1:598-1482(-)	97.63	0	532	100
ENSORLP00000000400	cds.comp91689_c2_seq1|m.25045	comp91689_c2_seq1|g.25045 ORF comp91689_c2_seq1|g.25045 comp91689_c2_seq1|m.25045 type:5prime_partial len:1196 (-) comp91689_c2_seq1:536-4123(-)	71.69	0	1594	100
ENSORLP00000000396	cds.comp95336_c0_seq1|m.38274	comp95336_c0_seq1|g.38274 ORF comp95336_c0_seq1|g.38274 comp95336_c0_seq1|m.38274 type:complete len:385 (-) comp95336_c0_seq1:2280-3434(-)	79.07	7.00E-87	266	87
ENSORLP00000000399	cds.comp71423_c0_seq1|m.7377	comp71423_c0_seq1|g.7377 ORF comp71423_c0_seq1|g.7377 comp71423_c0_seq1|m.7377 type:complete len:257 (-) comp71423_c0_seq1:421-1191(-)	82.09	4.00E-123	354	97
ENSORLP00000000398	cds.comp99075_c1_seq2|m.65091	comp99075_c1_seq2|g.65091 ORF comp99075_c1_seq2|g.65091 comp99075_c1_seq2|m.65091 type:complete len:329 (+) comp99075_c1_seq2:472-1458(+)	89.45	7.00E-121	351	100
ENSORLP00000000401	cds.comp105291_c0_seq2|m.190236	comp105291_c0_seq2|g.190236 ORF comp105291_c0_seq2|g.190236 comp105291_c0_seq2|m.190236 type:complete len:813 (+) comp105291_c0_seq2:208-2646(+)	82.2	0	1200	98
ENSORLP00000000403	cds.comp97443_c1_seq1|m.50509	comp97443_c1_seq1|g.50509 ORF comp97443_c1_seq1|g.50509 comp97443_c1_seq1|m.50509 type:5prime_partial len:509 (-) comp97443_c1_seq1:1904-3430(-)	71.22	0	686	99
ENSORLP00000000405	cds.comp103673_c3_seq4|m.147599	comp103673_c3_seq4|g.147599 ORF comp103673_c3_seq4|g.147599 comp103673_c3_seq4|m.147599 type:3prime_partial len:900 (-) comp103673_c3_seq4:1-2697(-)	41.6	1.00E-142	444	99
ENSORLP00000000405	cds.comp103673_c3_seq4|m.147599	comp103673_c3_seq4|g.147599 ORF comp103673_c3_seq4|g.147599 comp103673_c3_seq4|m.147599 type:3prime_partial len:900 (-) comp103673_c3_seq4:1-2697(-)	41.94	1.00E-141	441	99
ENSORLP00000000405	cds.comp103673_c3_seq4|m.147599	comp103673_c3_seq4|g.147599 ORF comp103673_c3_seq4|g.147599 comp103673_c3_seq4|m.147599 type:3prime_partial len:900 (-) comp103673_c3_seq4:1-2697(-)	42.88	1.00E-139	436	99
ENSORLP00000000405	cds.comp103673_c3_seq4|m.147599	comp103673_c3_seq4|g.147599 ORF comp103673_c3_seq4|g.147599 comp103673_c3_seq4|m.147599 type:3prime_partial len:900 (-) comp103673_c3_seq4:1-2697(-)	40.29	4.00E-139	434	99
ENSORLP00000000405	cds.comp103673_c3_seq4|m.147599	comp103673_c3_seq4|g.147599 ORF comp103673_c3_seq4|g.147599 comp103673_c3_seq4|m.147599 type:3prime_partial len:900 (-) comp103673_c3_seq4:1-2697(-)	41.26	1.00E-137	430	99
ENSORLP00000000405	cds.comp103673_c3_seq4|m.147599	comp103673_c3_seq4|g.147599 ORF comp103673_c3_seq4|g.147599 comp103673_c3_seq4|m.147599 type:3prime_partial len:900 (-) comp103673_c3_seq4:1-2697(-)	41.37	5.00E-126	400	99
ENSORLP00000000407	cds.comp103673_c3_seq4|m.147599	comp103673_c3_seq4|g.147599 ORF comp103673_c3_seq4|g.147599 comp103673_c3_seq4|m.147599 type:3prime_partial len:900 (-) comp103673_c3_seq4:1-2697(-)	43.65	7.00E-123	385	96
ENSORLP00000000407	cds.comp103673_c3_seq4|m.147599	comp103673_c3_seq4|g.147599 ORF comp103673_c3_seq4|g.147599 comp103673_c3_seq4|m.147599 type:3prime_partial len:900 (-) comp103673_c3_seq4:1-2697(-)	40	6.00E-110	351	96
ENSORLP00000000407	cds.comp103673_c3_seq4|m.147599	comp103673_c3_seq4|g.147599 ORF comp103673_c3_seq4|g.147599 comp103673_c3_seq4|m.147599 type:3prime_partial len:900 (-) comp103673_c3_seq4:1-2697(-)	47.81	2.00E-68	238	96
ENSORLP00000000407	cds.comp103673_c3_seq4|m.147599	comp103673_c3_seq4|g.147599 ORF comp103673_c3_seq4|g.147599 comp103673_c3_seq4|m.147599 type:3prime_partial len:900 (-) comp103673_c3_seq4:1-2697(-)	48.05	5.00E-59	211	96
ENSORLP00000000404	cds.comp92084_c0_seq6|m.26455	comp92084_c0_seq6|g.26455 ORF comp92084_c0_seq6|g.26455 comp92084_c0_seq6|m.26455 type:complete len:179 (+) comp92084_c0_seq6:153-689(+)	67.61	4.00E-80	241	98
ENSORLP00000000409	cds.comp105043_c1_seq4|m.182963	comp105043_c1_seq4|g.182963 ORF comp105043_c1_seq4|g.182963 comp105043_c1_seq4|m.182963 type:5prime_partial len:1580 (+) comp105043_c1_seq4:2-4741(+)	59.39	0	1686	99
ENSORLP00000000409	cds.comp105043_c1_seq4|m.182963	comp105043_c1_seq4|g.182963 ORF comp105043_c1_seq4|g.182963 comp105043_c1_seq4|m.182963 type:5prime_partial len:1580 (+) comp105043_c1_seq4:2-4741(+)	31.7	9.00E-105	369	99
ENSORLP00000000411	cds.comp107031_c0_seq3|m.251981	comp107031_c0_seq3|g.251981 ORF comp107031_c0_seq3|g.251981 comp107031_c0_seq3|m.251981 type:internal len:1510 (+) comp107031_c0_seq3:1-4527(+)	59.52	0	1550	88
ENSORLP00000000411	cds.comp107031_c0_seq3|m.251981	comp107031_c0_seq3|g.251981 ORF comp107031_c0_seq3|g.251981 comp107031_c0_seq3|m.251981 type:internal len:1510 (+) comp107031_c0_seq3:1-4527(+)	32.14	7.00E-07	56.6	88
ENSORLP00000000411	cds.comp107031_c0_seq3|m.251981	comp107031_c0_seq3|g.251981 ORF comp107031_c0_seq3|g.251981 comp107031_c0_seq3|m.251981 type:internal len:1510 (+) comp107031_c0_seq3:1-4527(+)	31.25	9.00E-07	56.2	88
ENSORLP00000000411	cds.comp107031_c0_seq3|m.251981	comp107031_c0_seq3|g.251981 ORF comp107031_c0_seq3|g.251981 comp107031_c0_seq3|m.251981 type:internal len:1510 (+) comp107031_c0_seq3:1-4527(+)	37.84	1.00E-06	55.8	88
ENSORLP00000000411	cds.comp107031_c0_seq3|m.251981	comp107031_c0_seq3|g.251981 ORF comp107031_c0_seq3|g.251981 comp107031_c0_seq3|m.251981 type:internal len:1510 (+) comp107031_c0_seq3:1-4527(+)	39.47	2.00E-06	55.1	88
ENSORLP00000000411	cds.comp107031_c0_seq3|m.251981	comp107031_c0_seq3|g.251981 ORF comp107031_c0_seq3|g.251981 comp107031_c0_seq3|m.251981 type:internal len:1510 (+) comp107031_c0_seq3:1-4527(+)	36.89	5.00E-06	53.5	88
ENSORLP00000000411	cds.comp107031_c0_seq3|m.251981	comp107031_c0_seq3|g.251981 ORF comp107031_c0_seq3|g.251981 comp107031_c0_seq3|m.251981 type:internal len:1510 (+) comp107031_c0_seq3:1-4527(+)	31.43	6.00E-06	53.5	88
ENSORLP00000000411	cds.comp107031_c0_seq3|m.251981	comp107031_c0_seq3|g.251981 ORF comp107031_c0_seq3|g.251981 comp107031_c0_seq3|m.251981 type:internal len:1510 (+) comp107031_c0_seq3:1-4527(+)	32.73	7.00E-06	53.5	88
ENSORLP00000000411	cds.comp107031_c0_seq3|m.251981	comp107031_c0_seq3|g.251981 ORF comp107031_c0_seq3|g.251981 comp107031_c0_seq3|m.251981 type:internal len:1510 (+) comp107031_c0_seq3:1-4527(+)	42.47	2.00E-05	51.6	88
ENSORLP00000000411	cds.comp107031_c0_seq3|m.251981	comp107031_c0_seq3|g.251981 ORF comp107031_c0_seq3|g.251981 comp107031_c0_seq3|m.251981 type:internal len:1510 (+) comp107031_c0_seq3:1-4527(+)	39.13	2.00E-05	51.6	88
ENSORLP00000000411	cds.comp107031_c0_seq3|m.251981	comp107031_c0_seq3|g.251981 ORF comp107031_c0_seq3|g.251981 comp107031_c0_seq3|m.251981 type:internal len:1510 (+) comp107031_c0_seq3:1-4527(+)	35.21	0.001	46.2	88
ENSORLP00000000411	cds.comp107031_c0_seq3|m.251981	comp107031_c0_seq3|g.251981 ORF comp107031_c0_seq3|g.251981 comp107031_c0_seq3|m.251981 type:internal len:1510 (+) comp107031_c0_seq3:1-4527(+)	47.92	0.015	42.4	88
ENSORLP00000000406	cds.comp102885_c5_seq21|m.128684	comp102885_c5_seq21|g.128684 ORF comp102885_c5_seq21|g.128684 comp102885_c5_seq21|m.128684 type:complete len:234 (+) comp102885_c5_seq21:283-984(+)	92.54	1.00E-155	445	53
ENSORLP00000000408	cds.comp102814_c4_seq39|m.126680	comp102814_c4_seq39|g.126680 ORF comp102814_c4_seq39|g.126680 comp102814_c4_seq39|m.126680 type:complete len:553 (+) comp102814_c4_seq39:208-1866(+)	47.74	5.00E-144	432	96
ENSORLP00000000410	cds.comp102814_c4_seq39|m.126680	comp102814_c4_seq39|g.126680 ORF comp102814_c4_seq39|g.126680 comp102814_c4_seq39|m.126680 type:complete len:553 (+) comp102814_c4_seq39:208-1866(+)	61.34	2.00E-115	348	100
ENSORLP00000000413	cds.comp128188_c0_seq1|m.266942	comp128188_c0_seq1|g.266942 ORF comp128188_c0_seq1|g.266942 comp128188_c0_seq1|m.266942 type:5prime_partial len:397 (-) comp128188_c0_seq1:290-1480(-)	79.04	3.00E-169	481	98
ENSORLP00000000412	cds.comp106660_c2_seq4|m.236290	comp106660_c2_seq4|g.236290 ORF comp106660_c2_seq4|g.236290 comp106660_c2_seq4|m.236290 type:complete len:107 (+) comp106660_c2_seq4:349-669(+)	46.3	2.00E-09	53.1	56
ENSORLP00000000414	cds.comp92476_c0_seq1|m.27368	comp92476_c0_seq1|g.27368 ORF comp92476_c0_seq1|g.27368 comp92476_c0_seq1|m.27368 type:complete len:313 (-) comp92476_c0_seq1:844-1782(-)	75.48	3.00E-170	481	98
ENSORLP00000000415	cds.comp95332_c0_seq1|m.38255	comp95332_c0_seq1|g.38255 ORF comp95332_c0_seq1|g.38255 comp95332_c0_seq1|m.38255 type:complete len:649 (-) comp95332_c0_seq1:814-2760(-)	82.31	0	1128	98
ENSORLP00000000416	cds.comp106870_c0_seq2|m.244035	comp106870_c0_seq2|g.244035 ORF comp106870_c0_seq2|g.244035 comp106870_c0_seq2|m.244035 type:complete len:731 (+) comp106870_c0_seq2:191-2383(+)	72.58	0	568	98
ENSORLP00000000417	cds.comp93212_c0_seq1|m.29398	comp93212_c0_seq1|g.29398 ORF comp93212_c0_seq1|g.29398 comp93212_c0_seq1|m.29398 type:5prime_partial len:368 (-) comp93212_c0_seq1:171-1274(-)	63.95	1.00E-141	411	92
ENSORLP00000000418	cds.comp101870_c2_seq13|m.106975	comp101870_c2_seq13|g.106975 ORF comp101870_c2_seq13|g.106975 comp101870_c2_seq13|m.106975 type:complete len:1126 (+) comp101870_c2_seq13:144-3521(+)	84.77	0	1110	90
ENSORLP00000000418	cds.comp101870_c2_seq13|m.106975	comp101870_c2_seq13|g.106975 ORF comp101870_c2_seq13|g.106975 comp101870_c2_seq13|m.106975 type:complete len:1126 (+) comp101870_c2_seq13:144-3521(+)	82.33	1.00E-122	408	90
ENSORLP00000000418	cds.comp101870_c2_seq13|m.106975	comp101870_c2_seq13|g.106975 ORF comp101870_c2_seq13|g.106975 comp101870_c2_seq13|m.106975 type:complete len:1126 (+) comp101870_c2_seq13:144-3521(+)	33.33	1.00E-09	64.7	90
ENSORLP00000000418	cds.comp101870_c2_seq13|m.106975	comp101870_c2_seq13|g.106975 ORF comp101870_c2_seq13|g.106975 comp101870_c2_seq13|m.106975 type:complete len:1126 (+) comp101870_c2_seq13:144-3521(+)	30.17	1.00E-08	61.6	90
ENSORLP00000000418	cds.comp101870_c2_seq13|m.106975	comp101870_c2_seq13|g.106975 ORF comp101870_c2_seq13|g.106975 comp101870_c2_seq13|m.106975 type:complete len:1126 (+) comp101870_c2_seq13:144-3521(+)	28.57	7.00E-07	55.8	90
ENSORLP00000000418	cds.comp101870_c2_seq13|m.106975	comp101870_c2_seq13|g.106975 ORF comp101870_c2_seq13|g.106975 comp101870_c2_seq13|m.106975 type:complete len:1126 (+) comp101870_c2_seq13:144-3521(+)	34.95	1.00E-06	54.7	90
ENSORLP00000000418	cds.comp101870_c2_seq13|m.106975	comp101870_c2_seq13|g.106975 ORF comp101870_c2_seq13|g.106975 comp101870_c2_seq13|m.106975 type:complete len:1126 (+) comp101870_c2_seq13:144-3521(+)	23.65	1.00E-05	51.2	90
ENSORLP00000000418	cds.comp101870_c2_seq13|m.106975	comp101870_c2_seq13|g.106975 ORF comp101870_c2_seq13|g.106975 comp101870_c2_seq13|m.106975 type:complete len:1126 (+) comp101870_c2_seq13:144-3521(+)	20.99	0.002	44.7	90
ENSORLP00000000418	cds.comp101870_c2_seq13|m.106975	comp101870_c2_seq13|g.106975 ORF comp101870_c2_seq13|g.106975 comp101870_c2_seq13|m.106975 type:complete len:1126 (+) comp101870_c2_seq13:144-3521(+)	33.9	0.027	40.8	90
ENSORLP00000000419	cds.comp106958_c0_seq9|m.249551	comp106958_c0_seq9|g.249551 ORF comp106958_c0_seq9|g.249551 comp106958_c0_seq9|m.249551 type:complete len:220 (+) comp106958_c0_seq9:366-1025(+)	88.58	6.00E-146	411	100
ENSORLP00000000420	cds.comp93212_c0_seq1|m.29398	comp93212_c0_seq1|g.29398 ORF comp93212_c0_seq1|g.29398 comp93212_c0_seq1|m.29398 type:5prime_partial len:368 (-) comp93212_c0_seq1:171-1274(-)	49.38	1.00E-101	310	89
ENSORLP00000000422	cds.comp101074_c0_seq3|m.92563	comp101074_c0_seq3|g.92563 ORF comp101074_c0_seq3|g.92563 comp101074_c0_seq3|m.92563 type:3prime_partial len:156 (-) comp101074_c0_seq3:3-467(-)	50.71	2.00E-42	149	42
ENSORLP00000000425	cds.comp101074_c0_seq3|m.92563	comp101074_c0_seq3|g.92563 ORF comp101074_c0_seq3|g.92563 comp101074_c0_seq3|m.92563 type:3prime_partial len:156 (-) comp101074_c0_seq3:3-467(-)	48.7	4.00E-47	159	55
ENSORLP00000000421	cds.comp92855_c1_seq1|m.28216	comp92855_c1_seq1|g.28216 ORF comp92855_c1_seq1|g.28216 comp92855_c1_seq1|m.28216 type:complete len:165 (-) comp92855_c1_seq1:974-1468(-)	47.54	2.00E-32	117	76
ENSORLP00000000423	cds.comp92855_c1_seq1|m.28216	comp92855_c1_seq1|g.28216 ORF comp92855_c1_seq1|g.28216 comp92855_c1_seq1|m.28216 type:complete len:165 (-) comp92855_c1_seq1:974-1468(-)	47.54	2.00E-32	118	73
ENSORLP00000000424	cds.comp100023_c1_seq5|m.76989	comp100023_c1_seq5|g.76989 ORF comp100023_c1_seq5|g.76989 comp100023_c1_seq5|m.76989 type:complete len:504 (-) comp100023_c1_seq5:7032-8543(-)	93.42	0	808	100
ENSORLP00000000424	cds.comp100023_c1_seq5|m.76989	comp100023_c1_seq5|g.76989 ORF comp100023_c1_seq5|g.76989 comp100023_c1_seq5|m.76989 type:complete len:504 (-) comp100023_c1_seq5:7032-8543(-)	35.71	1.00E-07	56.2	100
ENSORLP00000000424	cds.comp100023_c1_seq5|m.76989	comp100023_c1_seq5|g.76989 ORF comp100023_c1_seq5|g.76989 comp100023_c1_seq5|m.76989 type:complete len:504 (-) comp100023_c1_seq5:7032-8543(-)	39.71	1.00E-04	46.2	100
ENSORLP00000000426	cds.comp100023_c1_seq5|m.76989	comp100023_c1_seq5|g.76989 ORF comp100023_c1_seq5|g.76989 comp100023_c1_seq5|m.76989 type:complete len:504 (-) comp100023_c1_seq5:7032-8543(-)	93.95	0	858	100
ENSORLP00000000427	cds.comp100023_c1_seq5|m.76989	comp100023_c1_seq5|g.76989 ORF comp100023_c1_seq5|g.76989 comp100023_c1_seq5|m.76989 type:complete len:504 (-) comp100023_c1_seq5:7032-8543(-)	98.73	0	931	100
ENSORLP00000000431	cds.comp95304_c1_seq4|m.38081	comp95304_c1_seq4|g.38081 ORF comp95304_c1_seq4|g.38081 comp95304_c1_seq4|m.38081 type:complete len:591 (+) comp95304_c1_seq4:145-1917(+)	83.65	0	959	100
ENSORLP00000000428	cds.comp103903_c0_seq3|m.153150	comp103903_c0_seq3|g.153150 ORF comp103903_c0_seq3|g.153150 comp103903_c0_seq3|m.153150 type:5prime_partial len:344 (-) comp103903_c0_seq3:647-1678(-)	79.81	2.00E-176	498	100
ENSORLP00000000429	cds.comp95648_c0_seq4|m.39828	comp95648_c0_seq4|g.39828 ORF comp95648_c0_seq4|g.39828 comp95648_c0_seq4|m.39828 type:5prime_partial len:514 (-) comp95648_c0_seq4:428-1969(-)	62.08	0	612	69
ENSORLP00000000430	cds.comp104143_c1_seq3|m.160170	comp104143_c1_seq3|g.160170 ORF comp104143_c1_seq3|g.160170 comp104143_c1_seq3|m.160170 type:internal len:587 (+) comp104143_c1_seq3:3-1760(+)	73.52	8.00E-103	314	100
ENSORLP00000000432	cds.comp104143_c1_seq3|m.160170	comp104143_c1_seq3|g.160170 ORF comp104143_c1_seq3|g.160170 comp104143_c1_seq3|m.160170 type:internal len:587 (+) comp104143_c1_seq3:3-1760(+)	79.25	0	648	76
ENSORLP00000000433	cds.comp84496_c1_seq1|m.14117	comp84496_c1_seq1|g.14117 ORF comp84496_c1_seq1|g.14117 comp84496_c1_seq1|m.14117 type:5prime_partial len:400 (+) comp84496_c1_seq1:3-1202(+)	63.49	6.00E-63	204	100
ENSORLP00000000433	cds.comp84496_c1_seq1|m.14117	comp84496_c1_seq1|g.14117 ORF comp84496_c1_seq1|g.14117 comp84496_c1_seq1|m.14117 type:5prime_partial len:400 (+) comp84496_c1_seq1:3-1202(+)	32.79	1.00E-07	52.4	100
ENSORLP00000000435	cds.comp104223_c3_seq1|m.162164	comp104223_c3_seq1|g.162164 ORF comp104223_c3_seq1|g.162164 comp104223_c3_seq1|m.162164 type:complete len:551 (-) comp104223_c3_seq1:2732-4384(-)	96.01	0	1070	100
ENSORLP00000000438	cds.comp104223_c3_seq1|m.162164	comp104223_c3_seq1|g.162164 ORF comp104223_c3_seq1|g.162164 comp104223_c3_seq1|m.162164 type:complete len:551 (-) comp104223_c3_seq1:2732-4384(-)	92.36	0	1013	100
ENSORLP00000000442	cds.comp104223_c3_seq1|m.162164	comp104223_c3_seq1|g.162164 ORF comp104223_c3_seq1|g.162164 comp104223_c3_seq1|m.162164 type:complete len:551 (-) comp104223_c3_seq1:2732-4384(-)	97.76	0	973	99
ENSORLP00000000448	cds.comp101360_c0_seq1|m.98695	comp101360_c0_seq1|g.98695 ORF comp101360_c0_seq1|g.98695 comp101360_c0_seq1|m.98695 type:complete len:1800 (-) comp101360_c0_seq1:489-5888(-)	79.65	0	2998	99
ENSORLP00000000434	cds.comp91177_c0_seq1|m.23537	comp91177_c0_seq1|g.23537 ORF comp91177_c0_seq1|g.23537 comp91177_c0_seq1|m.23537 type:5prime_partial len:270 (+) comp91177_c0_seq1:3-812(+)	49.07	1.00E-59	196	74
ENSORLP00000000436	cds.comp91177_c0_seq1|m.23537	comp91177_c0_seq1|g.23537 ORF comp91177_c0_seq1|g.23537 comp91177_c0_seq1|m.23537 type:5prime_partial len:270 (+) comp91177_c0_seq1:3-812(+)	50.86	1.00E-52	177	63
ENSORLP00000000437	cds.comp101260_c0_seq3|m.96901	comp101260_c0_seq3|g.96901 ORF comp101260_c0_seq3|g.96901 comp101260_c0_seq3|m.96901 type:complete len:1253 (-) comp101260_c0_seq3:1126-4884(-)	71.23	0	1742	99
ENSORLP00000000440	cds.comp101870_c1_seq3|m.106876	comp101870_c1_seq3|g.106876 ORF comp101870_c1_seq3|g.106876 comp101870_c1_seq3|m.106876 type:complete len:239 (+) comp101870_c1_seq3:172-888(+)	79.32	2.00E-137	392	99
ENSORLP00000000439	cds.comp84809_c0_seq1|m.14636	comp84809_c0_seq1|g.14636 ORF comp84809_c0_seq1|g.14636 comp84809_c0_seq1|m.14636 type:complete len:340 (-) comp84809_c0_seq1:227-1246(-)	57.25	1.00E-95	289	98
ENSORLP00000000447	cds.comp93502_c0_seq1|m.30285	comp93502_c0_seq1|g.30285 ORF comp93502_c0_seq1|g.30285 comp93502_c0_seq1|m.30285 type:5prime_partial len:726 (+) comp93502_c0_seq1:2-2179(+)	85.99	0	1259	100
ENSORLP00000000443	cds.comp80825_c0_seq1|m.10884	comp80825_c0_seq1|g.10884 ORF comp80825_c0_seq1|g.10884 comp80825_c0_seq1|m.10884 type:complete len:338 (-) comp80825_c0_seq1:291-1304(-)	69.23	2.00E-150	432	94
ENSORLP00000000444	cds.comp80825_c0_seq1|m.10884	comp80825_c0_seq1|g.10884 ORF comp80825_c0_seq1|g.10884 comp80825_c0_seq1|m.10884 type:complete len:338 (-) comp80825_c0_seq1:291-1304(-)	61.94	7.00E-128	374	98
ENSORLP00000000450	cds.comp103607_c0_seq21|m.145475	comp103607_c0_seq21|g.145475 ORF comp103607_c0_seq21|g.145475 comp103607_c0_seq21|m.145475 type:5prime_partial len:491 (+) comp103607_c0_seq21:3-1475(+)	66.73	0	690	82
ENSORLP00000000450	cds.comp103607_c0_seq21|m.145475	comp103607_c0_seq21|g.145475 ORF comp103607_c0_seq21|g.145475 comp103607_c0_seq21|m.145475 type:5prime_partial len:491 (+) comp103607_c0_seq21:3-1475(+)	27.18	2.00E-04	46.2	82
ENSORLP00000000446	cds.comp106113_c1_seq3|m.216943	comp106113_c1_seq3|g.216943 ORF comp106113_c1_seq3|g.216943 comp106113_c1_seq3|m.216943 type:complete len:1680 (-) comp106113_c1_seq3:3952-8991(-)	48.66	0	736	99
ENSORLP00000000449	cds.comp104520_c3_seq1|m.170792	comp104520_c3_seq1|g.170792 ORF comp104520_c3_seq1|g.170792 comp104520_c3_seq1|m.170792 type:complete len:1432 (+) comp104520_c3_seq1:198-4493(+)	63.79	0	1117	68
ENSORLP00000000449	cds.comp104520_c3_seq1|m.170792	comp104520_c3_seq1|g.170792 ORF comp104520_c3_seq1|g.170792 comp104520_c3_seq1|m.170792 type:complete len:1432 (+) comp104520_c3_seq1:198-4493(+)	80.33	8.00E-22	105	68
ENSORLP00000000453	cds.comp104520_c3_seq1|m.170792	comp104520_c3_seq1|g.170792 ORF comp104520_c3_seq1|g.170792 comp104520_c3_seq1|m.170792 type:complete len:1432 (+) comp104520_c3_seq1:198-4493(+)	65.38	0	1126	100
ENSORLP00000000445	cds.comp91177_c0_seq1|m.23537	comp91177_c0_seq1|g.23537 ORF comp91177_c0_seq1|g.23537 comp91177_c0_seq1|m.23537 type:5prime_partial len:270 (+) comp91177_c0_seq1:3-812(+)	44.39	5.00E-44	152	83
ENSORLP00000000451	cds.comp91177_c0_seq1|m.23537	comp91177_c0_seq1|g.23537 ORF comp91177_c0_seq1|g.23537 comp91177_c0_seq1|m.23537 type:5prime_partial len:270 (+) comp91177_c0_seq1:3-812(+)	53.97	8.00E-59	193	67
ENSORLP00000000452	cds.comp100386_c1_seq1|m.82361	comp100386_c1_seq1|g.82361 ORF comp100386_c1_seq1|g.82361 comp100386_c1_seq1|m.82361 type:internal len:558 (-) comp100386_c1_seq1:1-1671(-)	35.71	2.1	28.1	55
ENSORLP00000000455	cds.comp103038_c4_seq1|m.131997	comp103038_c4_seq1|g.131997 ORF comp103038_c4_seq1|g.131997 comp103038_c4_seq1|m.131997 type:3prime_partial len:205 (-) comp103038_c4_seq1:2-613(-)	73.53	3.00E-106	310	94
ENSORLP00000000454	cds.comp104143_c1_seq3|m.160170	comp104143_c1_seq3|g.160170 ORF comp104143_c1_seq3|g.160170 comp104143_c1_seq3|m.160170 type:internal len:587 (+) comp104143_c1_seq3:3-1760(+)	63.45	7.00E-96	298	96
ENSORLP00000000456	cds.comp95907_c0_seq1|m.41194	comp95907_c0_seq1|g.41194 ORF comp95907_c0_seq1|g.41194 comp95907_c0_seq1|m.41194 type:5prime_partial len:383 (-) comp95907_c0_seq1:913-2061(-)	80.61	5.00E-48	161	100
ENSORLP00000000458	cds.comp102892_c1_seq7|m.128754	comp102892_c1_seq7|g.128754 ORF comp102892_c1_seq7|g.128754 comp102892_c1_seq7|m.128754 type:complete len:531 (-) comp102892_c1_seq7:5534-7126(-)	79.8	0	795	100
ENSORLP00000000457	cds.comp104143_c1_seq3|m.160170	comp104143_c1_seq3|g.160170 ORF comp104143_c1_seq3|g.160170 comp104143_c1_seq3|m.160170 type:internal len:587 (+) comp104143_c1_seq3:3-1760(+)	66.31	1.00E-70	229	93
ENSORLP00000000459	cds.comp83926_c0_seq4|m.13243	comp83926_c0_seq4|g.13243 ORF comp83926_c0_seq4|g.13243 comp83926_c0_seq4|m.13243 type:complete len:354 (+) comp83926_c0_seq4:322-1383(+)	68.68	4.00E-170	484	100
ENSORLP00000000460	cds.comp91942_c0_seq1|m.25923	comp91942_c0_seq1|g.25923 ORF comp91942_c0_seq1|g.25923 comp91942_c0_seq1|m.25923 type:complete len:500 (-) comp91942_c0_seq1:2233-3732(-)	70.4	0	532	100
ENSORLP00000000461	cds.comp91177_c0_seq1|m.23537	comp91177_c0_seq1|g.23537 ORF comp91177_c0_seq1|g.23537 comp91177_c0_seq1|m.23537 type:5prime_partial len:270 (+) comp91177_c0_seq1:3-812(+)	46.01	6.00E-60	198	74
ENSORLP00000000462	cds.comp91177_c0_seq1|m.23537	comp91177_c0_seq1|g.23537 ORF comp91177_c0_seq1|g.23537 comp91177_c0_seq1|m.23537 type:5prime_partial len:270 (+) comp91177_c0_seq1:3-812(+)	47.47	5.00E-62	203	76
ENSORLP00000000463	cds.comp106551_c0_seq6|m.233918	comp106551_c0_seq6|g.233918 ORF comp106551_c0_seq6|g.233918 comp106551_c0_seq6|m.233918 type:internal len:374 (-) comp106551_c0_seq6:3-1121(-)	58.9	7.00E-69	229	96
ENSORLP00000000463	cds.comp106551_c0_seq6|m.233918	comp106551_c0_seq6|g.233918 ORF comp106551_c0_seq6|g.233918 comp106551_c0_seq6|m.233918 type:internal len:374 (-) comp106551_c0_seq6:3-1121(-)	53.56	2.00E-59	204	96
ENSORLP00000000463	cds.comp106551_c0_seq6|m.233918	comp106551_c0_seq6|g.233918 ORF comp106551_c0_seq6|g.233918 comp106551_c0_seq6|m.233918 type:internal len:374 (-) comp106551_c0_seq6:3-1121(-)	50.83	2.00E-53	187	96
ENSORLP00000000463	cds.comp106551_c0_seq6|m.233918	comp106551_c0_seq6|g.233918 ORF comp106551_c0_seq6|g.233918 comp106551_c0_seq6|m.233918 type:internal len:374 (-) comp106551_c0_seq6:3-1121(-)	51.26	4.00E-52	184	96
ENSORLP00000000464	cds.comp98683_c2_seq3|m.61377	comp98683_c2_seq3|g.61377 ORF comp98683_c2_seq3|g.61377 comp98683_c2_seq3|m.61377 type:3prime_partial len:547 (-) comp98683_c2_seq3:3-1640(-)	94.61	0	1040	88
ENSORLP00000000466	cds.comp101905_c2_seq12|m.107437	comp101905_c2_seq12|g.107437 ORF comp101905_c2_seq12|g.107437 comp101905_c2_seq12|m.107437 type:5prime_partial len:373 (+) comp101905_c2_seq12:3-1121(+)	50.68	2.00E-121	363	97
ENSORLP00000000466	cds.comp101905_c2_seq12|m.107437	comp101905_c2_seq12|g.107437 ORF comp101905_c2_seq12|g.107437 comp101905_c2_seq12|m.107437 type:5prime_partial len:373 (+) comp101905_c2_seq12:3-1121(+)	50	7.00E-117	352	97
ENSORLP00000000466	cds.comp101905_c2_seq12|m.107437	comp101905_c2_seq12|g.107437 ORF comp101905_c2_seq12|g.107437 comp101905_c2_seq12|m.107437 type:5prime_partial len:373 (+) comp101905_c2_seq12:3-1121(+)	50.44	9.00E-109	331	97
ENSORLP00000000466	cds.comp101905_c2_seq12|m.107437	comp101905_c2_seq12|g.107437 ORF comp101905_c2_seq12|g.107437 comp101905_c2_seq12|m.107437 type:5prime_partial len:373 (+) comp101905_c2_seq12:3-1121(+)	48.82	1.00E-100	310	97
ENSORLP00000000468	cds.comp91177_c0_seq1|m.23537	comp91177_c0_seq1|g.23537 ORF comp91177_c0_seq1|g.23537 comp91177_c0_seq1|m.23537 type:5prime_partial len:270 (+) comp91177_c0_seq1:3-812(+)	47.79	6.00E-71	226	79
ENSORLP00000000471	cds.comp91177_c0_seq1|m.23537	comp91177_c0_seq1|g.23537 ORF comp91177_c0_seq1|g.23537 comp91177_c0_seq1|m.23537 type:5prime_partial len:270 (+) comp91177_c0_seq1:3-812(+)	54.71	1.00E-55	184	66
ENSORLP00000000469	cds.comp106370_c0_seq2|m.226416	comp106370_c0_seq2|g.226416 ORF comp106370_c0_seq2|g.226416 comp106370_c0_seq2|m.226416 type:5prime_partial len:380 (-) comp106370_c0_seq2:119-1258(-)	36.27	6.00E-70	229	91
ENSORLP00000000470	cds.comp104143_c1_seq4|m.160171	comp104143_c1_seq4|g.160171 ORF comp104143_c1_seq4|g.160171 comp104143_c1_seq4|m.160171 type:internal len:583 (+) comp104143_c1_seq4:3-1748(+)	76.45	6.00E-130	385	100
ENSORLP00000000472	cds.comp98880_c1_seq2|m.63359	comp98880_c1_seq2|g.63359 ORF comp98880_c1_seq2|g.63359 comp98880_c1_seq2|m.63359 type:complete len:335 (+) comp98880_c1_seq2:174-1178(+)	78.42	0	536	98
ENSORLP00000000477	cds.comp104824_c0_seq6|m.178726	comp104824_c0_seq6|g.178726 ORF comp104824_c0_seq6|g.178726 comp104824_c0_seq6|m.178726 type:complete len:933 (-) comp104824_c0_seq6:1752-4550(-)	87.47	0	1672	100
ENSORLP00000000474	cds.comp106945_c1_seq2|m.249236	comp106945_c1_seq2|g.249236 ORF comp106945_c1_seq2|g.249236 comp106945_c1_seq2|m.249236 type:complete len:359 (+) comp106945_c1_seq2:251-1327(+)	96.93	0	723	100
ENSORLP00000000473	cds.comp104143_c1_seq7|m.160174	comp104143_c1_seq7|g.160174 ORF comp104143_c1_seq7|g.160174 comp104143_c1_seq7|m.160174 type:internal len:459 (+) comp104143_c1_seq7:2-1375(+)	65.81	4.00E-45	156	94
ENSORLP00000000476	cds.comp93525_c0_seq1|m.30431	comp93525_c0_seq1|g.30431 ORF comp93525_c0_seq1|g.30431 comp93525_c0_seq1|m.30431 type:complete len:429 (-) comp93525_c0_seq1:1694-2980(-)	59.24	8.00E-174	499	100
ENSORLP00000000475	cds.comp91177_c0_seq1|m.23537	comp91177_c0_seq1|g.23537 ORF comp91177_c0_seq1|g.23537 comp91177_c0_seq1|m.23537 type:5prime_partial len:270 (+) comp91177_c0_seq1:3-812(+)	46.67	2.00E-50	171	70
ENSORLP00000000478	cds.comp106551_c0_seq5|m.233916	comp106551_c0_seq5|g.233916 ORF comp106551_c0_seq5|g.233916 comp106551_c0_seq5|m.233916 type:internal len:374 (-) comp106551_c0_seq5:3-1121(-)	61.02	6.00E-59	193	97
ENSORLP00000000478	cds.comp106551_c0_seq5|m.233916	comp106551_c0_seq5|g.233916 ORF comp106551_c0_seq5|g.233916 comp106551_c0_seq5|m.233916 type:internal len:374 (-) comp106551_c0_seq5:3-1121(-)	64.34	6.00E-43	151	97
ENSORLP00000000478	cds.comp106551_c0_seq5|m.233916	comp106551_c0_seq5|g.233916 ORF comp106551_c0_seq5|g.233916 comp106551_c0_seq5|m.233916 type:internal len:374 (-) comp106551_c0_seq5:3-1121(-)	50.88	3.00E-38	139	97
ENSORLP00000000481	cds.comp91166_c0_seq3|m.23507	comp91166_c0_seq3|g.23507 ORF comp91166_c0_seq3|g.23507 comp91166_c0_seq3|m.23507 type:5prime_partial len:256 (+) comp91166_c0_seq3:2-769(+)	84.55	1.00E-153	434	92
ENSORLP00000000479	cds.comp91177_c0_seq1|m.23537	comp91177_c0_seq1|g.23537 ORF comp91177_c0_seq1|g.23537 comp91177_c0_seq1|m.23537 type:5prime_partial len:270 (+) comp91177_c0_seq1:3-812(+)	48.78	5.00E-56	187	67
ENSORLP00000000486	cds.comp94741_c1_seq1|m.35273	comp94741_c1_seq1|g.35273 ORF comp94741_c1_seq1|g.35273 comp94741_c1_seq1|m.35273 type:complete len:364 (+) comp94741_c1_seq1:171-1262(+)	88.95	0	676	99
ENSORLP00000000480	cds.comp99123_c0_seq2|m.65477	comp99123_c0_seq2|g.65477 ORF comp99123_c0_seq2|g.65477 comp99123_c0_seq2|m.65477 type:5prime_partial len:213 (-) comp99123_c0_seq2:472-1110(-)	65.89	7.00E-50	163	80
ENSORLP00000000482	cds.comp99123_c0_seq2|m.65477	comp99123_c0_seq2|g.65477 ORF comp99123_c0_seq2|g.65477 comp99123_c0_seq2|m.65477 type:5prime_partial len:213 (-) comp99123_c0_seq2:472-1110(-)	68.42	4.00E-67	207	93
ENSORLP00000000485	cds.comp99123_c0_seq2|m.65477	comp99123_c0_seq2|g.65477 ORF comp99123_c0_seq2|g.65477 comp99123_c0_seq2|m.65477 type:5prime_partial len:213 (-) comp99123_c0_seq2:472-1110(-)	63.95	3.00E-54	174	99
ENSORLP00000000484	cds.comp42285_c0_seq1|m.2183	comp42285_c0_seq1|g.2183 ORF comp42285_c0_seq1|g.2183 comp42285_c0_seq1|m.2183 type:complete len:303 (-) comp42285_c0_seq1:986-1894(-)	73.02	5.00E-95	284	99
ENSORLP00000000484	cds.comp42285_c0_seq1|m.2183	comp42285_c0_seq1|g.2183 ORF comp42285_c0_seq1|g.2183 comp42285_c0_seq1|m.2183 type:complete len:303 (-) comp42285_c0_seq1:986-1894(-)	37.5	4.00E-12	65.5	99
ENSORLP00000000490	cds.comp105076_c1_seq2|m.184534	comp105076_c1_seq2|g.184534 ORF comp105076_c1_seq2|g.184534 comp105076_c1_seq2|m.184534 type:5prime_partial len:824 (+) comp105076_c1_seq2:2-2473(+)	92.32	0	1499	99
ENSORLP00000000487	cds.comp105810_c0_seq8|m.206928	comp105810_c0_seq8|g.206928 ORF comp105810_c0_seq8|g.206928 comp105810_c0_seq8|m.206928 type:complete len:181 (-) comp105810_c0_seq8:355-897(-)	87.1	3.00E-33	116	94
ENSORLP00000000488	cds.comp98277_c0_seq3|m.57977	comp98277_c0_seq3|g.57977 ORF comp98277_c0_seq3|g.57977 comp98277_c0_seq3|m.57977 type:internal len:184 (-) comp98277_c0_seq3:3-551(-)	61.08	3.00E-54	183	95
ENSORLP00000000488	cds.comp98277_c0_seq3|m.57977	comp98277_c0_seq3|g.57977 ORF comp98277_c0_seq3|g.57977 comp98277_c0_seq3|m.57977 type:internal len:184 (-) comp98277_c0_seq3:3-551(-)	60.54	7.00E-52	177	95
ENSORLP00000000488	cds.comp98277_c0_seq3|m.57977	comp98277_c0_seq3|g.57977 ORF comp98277_c0_seq3|g.57977 comp98277_c0_seq3|m.57977 type:internal len:184 (-) comp98277_c0_seq3:3-551(-)	54.64	2.00E-46	162	95
ENSORLP00000000488	cds.comp98277_c0_seq3|m.57977	comp98277_c0_seq3|g.57977 ORF comp98277_c0_seq3|g.57977 comp98277_c0_seq3|m.57977 type:internal len:184 (-) comp98277_c0_seq3:3-551(-)	55.87	1.00E-42	152	95
ENSORLP00000000488	cds.comp98277_c0_seq3|m.57977	comp98277_c0_seq3|g.57977 ORF comp98277_c0_seq3|g.57977 comp98277_c0_seq3|m.57977 type:internal len:184 (-) comp98277_c0_seq3:3-551(-)	67.69	7.00E-41	147	95
ENSORLP00000000489	cds.comp84496_c1_seq1|m.14117	comp84496_c1_seq1|g.14117 ORF comp84496_c1_seq1|g.14117 comp84496_c1_seq1|m.14117 type:5prime_partial len:400 (+) comp84496_c1_seq1:3-1202(+)	69.68	5.00E-73	230	100
ENSORLP00000000489	cds.comp84496_c1_seq1|m.14117	comp84496_c1_seq1|g.14117 ORF comp84496_c1_seq1|g.14117 comp84496_c1_seq1|m.14117 type:5prime_partial len:400 (+) comp84496_c1_seq1:3-1202(+)	33.85	2.00E-09	57.4	100
ENSORLP00000000491	cds.comp105932_c0_seq2|m.210633	comp105932_c0_seq2|g.210633 ORF comp105932_c0_seq2|g.210633 comp105932_c0_seq2|m.210633 type:complete len:229 (+) comp105932_c0_seq2:245-931(+)	86.62	2.00E-77	235	82
ENSORLP00000000493	cds.comp42545_c0_seq1|m.2407	comp42545_c0_seq1|g.2407 ORF comp42545_c0_seq1|g.2407 comp42545_c0_seq1|m.2407 type:complete len:292 (-) comp42545_c0_seq1:151-1026(-)	57.48	4.00E-107	317	98
ENSORLP00000000492	cds.comp100057_c0_seq1|m.77173	comp100057_c0_seq1|g.77173 ORF comp100057_c0_seq1|g.77173 comp100057_c0_seq1|m.77173 type:complete len:373 (+) comp100057_c0_seq1:310-1428(+)	93.28	0	723	99
ENSORLP00000000494	cds.comp100057_c0_seq1|m.77173	comp100057_c0_seq1|g.77173 ORF comp100057_c0_seq1|g.77173 comp100057_c0_seq1|m.77173 type:complete len:373 (+) comp100057_c0_seq1:310-1428(+)	85.43	0	703	100
ENSORLP00000000496	cds.comp107192_c0_seq3|m.258491	comp107192_c0_seq3|g.258491 ORF comp107192_c0_seq3|g.258491 comp107192_c0_seq3|m.258491 type:complete len:1908 (+) comp107192_c0_seq3:691-6414(+)	67.17	0	1829	71
ENSORLP00000000495	cds.comp89467_c0_seq1|m.20164	comp89467_c0_seq1|g.20164 ORF comp89467_c0_seq1|g.20164 comp89467_c0_seq1|m.20164 type:complete len:133 (-) comp89467_c0_seq1:2149-2547(-)	94.68	2.00E-59	184	90
ENSORLP00000000499	cds.comp89467_c0_seq1|m.20164	comp89467_c0_seq1|g.20164 ORF comp89467_c0_seq1|g.20164 comp89467_c0_seq1|m.20164 type:complete len:133 (-) comp89467_c0_seq1:2149-2547(-)	90.1	2.00E-60	186	89
ENSORLP00000000497	cds.comp80789_c2_seq1|m.10866	comp80789_c2_seq1|g.10866 ORF comp80789_c2_seq1|g.10866 comp80789_c2_seq1|m.10866 type:internal len:103 (+) comp80789_c2_seq1:2-307(+)	45.28	0.1	33.5	23
ENSORLP00000000498	cds.comp106067_c0_seq13|m.215277	comp106067_c0_seq13|g.215277 ORF comp106067_c0_seq13|g.215277 comp106067_c0_seq13|m.215277 type:3prime_partial len:326 (-) comp106067_c0_seq13:1-975(-)	46.64	3.00E-73	233	87
ENSORLP00000000500	cds.comp103436_c1_seq5|m.141807	comp103436_c1_seq5|g.141807 ORF comp103436_c1_seq5|g.141807 comp103436_c1_seq5|m.141807 type:3prime_partial len:1190 (-) comp103436_c1_seq5:1-3567(-)	82.63	2.00E-114	358	84
ENSORLP00000000501	cds.comp102921_c0_seq7|m.129400	comp102921_c0_seq7|g.129400 ORF comp102921_c0_seq7|g.129400 comp102921_c0_seq7|m.129400 type:complete len:311 (-) comp102921_c0_seq7:335-1267(-)	52.38	2.00E-04	42	30
ENSORLP00000000506	cds.comp89149_c0_seq1|m.19623	comp89149_c0_seq1|g.19623 ORF comp89149_c0_seq1|g.19623 comp89149_c0_seq1|m.19623 type:5prime_partial len:423 (+) comp89149_c0_seq1:1-1269(+)	93.36	0	823	97
ENSORLP00000000502	cds.comp93480_c0_seq1|m.30160	comp93480_c0_seq1|g.30160 ORF comp93480_c0_seq1|g.30160 comp93480_c0_seq1|m.30160 type:complete len:928 (+) comp93480_c0_seq1:121-2904(+)	86.36	0	681	100
ENSORLP00000000505	cds.comp93480_c0_seq1|m.30160	comp93480_c0_seq1|g.30160 ORF comp93480_c0_seq1|g.30160 comp93480_c0_seq1|m.30160 type:complete len:928 (+) comp93480_c0_seq1:121-2904(+)	86.38	0	626	99
ENSORLP00000000503	cds.comp75945_c0_seq2|m.8223	comp75945_c0_seq2|g.8223 ORF comp75945_c0_seq2|g.8223 comp75945_c0_seq2|m.8223 type:5prime_partial len:199 (+) comp75945_c0_seq2:1-597(+)	77.32	7.00E-107	310	100
ENSORLP00000000504	cds.comp75945_c0_seq2|m.8223	comp75945_c0_seq2|g.8223 ORF comp75945_c0_seq2|g.8223 comp75945_c0_seq2|m.8223 type:5prime_partial len:199 (+) comp75945_c0_seq2:1-597(+)	67.01	1.00E-84	253	100
ENSORLP00000000507	cds.comp100326_c0_seq1|m.81738	comp100326_c0_seq1|g.81738 ORF comp100326_c0_seq1|g.81738 comp100326_c0_seq1|m.81738 type:5prime_partial len:647 (-) comp100326_c0_seq1:354-2294(-)	71.35	0	558	99
ENSORLP00000000509	cds.comp101484_c0_seq2|m.100047	comp101484_c0_seq2|g.100047 ORF comp101484_c0_seq2|g.100047 comp101484_c0_seq2|m.100047 type:complete len:1139 (+) comp101484_c0_seq2:463-3879(+)	50.25	0	963	94
ENSORLP00000000510	cds.comp78582_c0_seq1|m.9634	comp78582_c0_seq1|g.9634 ORF comp78582_c0_seq1|g.9634 comp78582_c0_seq1|m.9634 type:complete len:723 (-) comp78582_c0_seq1:1016-3184(-)	70.37	9.00E-05	45.1	12
ENSORLP00000000513	cds.comp93466_c0_seq2|m.30131	comp93466_c0_seq2|g.30131 ORF comp93466_c0_seq2|g.30131 comp93466_c0_seq2|m.30131 type:complete len:198 (+) comp93466_c0_seq2:57-650(+)	25	1.2	30.8	39
ENSORLP00000000511	cds.comp102805_c0_seq1|m.126467	comp102805_c0_seq1|g.126467 ORF comp102805_c0_seq1|g.126467 comp102805_c0_seq1|m.126467 type:complete len:681 (-) comp102805_c0_seq1:1487-3529(-)	63.17	0	834	99
ENSORLP00000000512	cds.comp106551_c0_seq6|m.233918	comp106551_c0_seq6|g.233918 ORF comp106551_c0_seq6|g.233918 comp106551_c0_seq6|m.233918 type:internal len:374 (-) comp106551_c0_seq6:3-1121(-)	65.28	2.00E-74	233	97
ENSORLP00000000512	cds.comp106551_c0_seq6|m.233918	comp106551_c0_seq6|g.233918 ORF comp106551_c0_seq6|g.233918 comp106551_c0_seq6|m.233918 type:internal len:374 (-) comp106551_c0_seq6:3-1121(-)	43.44	2.00E-18	84	97
ENSORLP00000000514	cds.comp98277_c0_seq4|m.57978	comp98277_c0_seq4|g.57978 ORF comp98277_c0_seq4|g.57978 comp98277_c0_seq4|m.57978 type:internal len:161 (-) comp98277_c0_seq4:3-482(-)	66.67	4.00E-55	175	98
ENSORLP00000000514	cds.comp98277_c0_seq4|m.57978	comp98277_c0_seq4|g.57978 ORF comp98277_c0_seq4|g.57978 comp98277_c0_seq4|m.57978 type:internal len:161 (-) comp98277_c0_seq4:3-482(-)	60.64	2.00E-25	98.6	98
ENSORLP00000000514	cds.comp98277_c0_seq4|m.57978	comp98277_c0_seq4|g.57978 ORF comp98277_c0_seq4|g.57978 comp98277_c0_seq4|m.57978 type:internal len:161 (-) comp98277_c0_seq4:3-482(-)	55.32	1.00E-22	91.3	98
ENSORLP00000000514	cds.comp98277_c0_seq4|m.57978	comp98277_c0_seq4|g.57978 ORF comp98277_c0_seq4|g.57978 comp98277_c0_seq4|m.57978 type:internal len:161 (-) comp98277_c0_seq4:3-482(-)	61.11	0.001	38.9	98
ENSORLP00000000515	cds.comp103662_c0_seq3|m.146135	comp103662_c0_seq3|g.146135 ORF comp103662_c0_seq3|g.146135 comp103662_c0_seq3|m.146135 type:complete len:219 (-) comp103662_c0_seq3:40-696(-)	76.26	5.00E-117	338	100
ENSORLP00000000516	cds.comp78582_c0_seq1|m.9634	comp78582_c0_seq1|g.9634 ORF comp78582_c0_seq1|g.9634 comp78582_c0_seq1|m.9634 type:complete len:723 (-) comp78582_c0_seq1:1016-3184(-)	66.67	2.00E-05	47	14
ENSORLP00000000517	cds.comp106163_c2_seq9|m.218642	comp106163_c2_seq9|g.218642 ORF comp106163_c2_seq9|g.218642 comp106163_c2_seq9|m.218642 type:complete len:304 (+) comp106163_c2_seq9:542-1453(+)	46.39	4.00E-86	266	94
ENSORLP00000000517	cds.comp106163_c2_seq9|m.218642	comp106163_c2_seq9|g.218642 ORF comp106163_c2_seq9|g.218642 comp106163_c2_seq9|m.218642 type:complete len:304 (+) comp106163_c2_seq9:542-1453(+)	46.85	9.00E-57	190	94
ENSORLP00000000519	cds.comp94579_c0_seq3|m.34549	comp94579_c0_seq3|g.34549 ORF comp94579_c0_seq3|g.34549 comp94579_c0_seq3|m.34549 type:complete len:725 (-) comp94579_c0_seq3:3838-6012(-)	84.63	0	1246	98
ENSORLP00000000518	cds.comp105417_c0_seq1|m.193132	comp105417_c0_seq1|g.193132 ORF comp105417_c0_seq1|g.193132 comp105417_c0_seq1|m.193132 type:complete len:1671 (+) comp105417_c0_seq1:140-5152(+)	24.32	0.82	32.3	59
ENSORLP00000000520	cds.comp103560_c0_seq1|m.144426	comp103560_c0_seq1|g.144426 ORF comp103560_c0_seq1|g.144426 comp103560_c0_seq1|m.144426 type:complete len:303 (+) comp103560_c0_seq1:412-1320(+)	91.06	0	565	100
ENSORLP00000000522	cds.comp103662_c1_seq8|m.146151	comp103662_c1_seq8|g.146151 ORF comp103662_c1_seq8|g.146151 comp103662_c1_seq8|m.146151 type:complete len:717 (-) comp103662_c1_seq8:553-2703(-)	57.74	0	800	100
ENSORLP00000000524	cds.comp101905_c2_seq12|m.107437	comp101905_c2_seq12|g.107437 ORF comp101905_c2_seq12|g.107437 comp101905_c2_seq12|m.107437 type:5prime_partial len:373 (+) comp101905_c2_seq12:3-1121(+)	47.92	1.00E-91	283	86
ENSORLP00000000524	cds.comp101905_c2_seq12|m.107437	comp101905_c2_seq12|g.107437 ORF comp101905_c2_seq12|g.107437 comp101905_c2_seq12|m.107437 type:5prime_partial len:373 (+) comp101905_c2_seq12:3-1121(+)	47.06	4.00E-90	280	86
ENSORLP00000000524	cds.comp101905_c2_seq12|m.107437	comp101905_c2_seq12|g.107437 ORF comp101905_c2_seq12|g.107437 comp101905_c2_seq12|m.107437 type:5prime_partial len:373 (+) comp101905_c2_seq12:3-1121(+)	43.71	2.00E-89	278	86
ENSORLP00000000524	cds.comp101905_c2_seq12|m.107437	comp101905_c2_seq12|g.107437 ORF comp101905_c2_seq12|g.107437 comp101905_c2_seq12|m.107437 type:5prime_partial len:373 (+) comp101905_c2_seq12:3-1121(+)	46.38	2.00E-60	202	86
ENSORLP00000000524	cds.comp101905_c2_seq12|m.107437	comp101905_c2_seq12|g.107437 ORF comp101905_c2_seq12|g.107437 comp101905_c2_seq12|m.107437 type:5prime_partial len:373 (+) comp101905_c2_seq12:3-1121(+)	55	1.00E-05	48.5	86
ENSORLP00000000525	cds.comp101905_c2_seq12|m.107437	comp101905_c2_seq12|g.107437 ORF comp101905_c2_seq12|g.107437 comp101905_c2_seq12|m.107437 type:5prime_partial len:373 (+) comp101905_c2_seq12:3-1121(+)	45.8	1.00E-100	306	99
ENSORLP00000000525	cds.comp101905_c2_seq12|m.107437	comp101905_c2_seq12|g.107437 ORF comp101905_c2_seq12|g.107437 comp101905_c2_seq12|m.107437 type:5prime_partial len:373 (+) comp101905_c2_seq12:3-1121(+)	47.18	1.00E-87	273	99
ENSORLP00000000525	cds.comp101905_c2_seq12|m.107437	comp101905_c2_seq12|g.107437 ORF comp101905_c2_seq12|g.107437 comp101905_c2_seq12|m.107437 type:5prime_partial len:373 (+) comp101905_c2_seq12:3-1121(+)	47.19	2.00E-81	257	99
ENSORLP00000000525	cds.comp101905_c2_seq12|m.107437	comp101905_c2_seq12|g.107437 ORF comp101905_c2_seq12|g.107437 comp101905_c2_seq12|m.107437 type:5prime_partial len:373 (+) comp101905_c2_seq12:3-1121(+)	42.72	2.00E-51	179	99
ENSORLP00000000525	cds.comp101905_c2_seq12|m.107437	comp101905_c2_seq12|g.107437 ORF comp101905_c2_seq12|g.107437 comp101905_c2_seq12|m.107437 type:5prime_partial len:373 (+) comp101905_c2_seq12:3-1121(+)	57.14	3.00E-04	44.3	99
ENSORLP00000000527	cds.comp99607_c0_seq1|m.71479	comp99607_c0_seq1|g.71479 ORF comp99607_c0_seq1|g.71479 comp99607_c0_seq1|m.71479 type:complete len:389 (+) comp99607_c0_seq1:187-1353(+)	81.03	0	614	100
ENSORLP00000000528	cds.comp99607_c0_seq1|m.71479	comp99607_c0_seq1|g.71479 ORF comp99607_c0_seq1|g.71479 comp99607_c0_seq1|m.71479 type:complete len:389 (+) comp99607_c0_seq1:187-1353(+)	91.27	1.00E-155	443	96
ENSORLP00000000526	cds.comp103560_c0_seq2|m.144427	comp103560_c0_seq2|g.144427 ORF comp103560_c0_seq2|g.144427 comp103560_c0_seq2|m.144427 type:complete len:594 (-) comp103560_c0_seq2:309-2090(-)	80	1.00E-98	302	100
ENSORLP00000000529	cds.comp103506_c2_seq3|m.143456	comp103506_c2_seq3|g.143456 ORF comp103506_c2_seq3|g.143456 comp103506_c2_seq3|m.143456 type:3prime_partial len:108 (-) comp103506_c2_seq3:1-321(-)	32.65	1.00E-06	45.8	70
ENSORLP00000000530	cds.comp99988_c0_seq1|m.76541	comp99988_c0_seq1|g.76541 ORF comp99988_c0_seq1|g.76541 comp99988_c0_seq1|m.76541 type:3prime_partial len:163 (+) comp99988_c0_seq1:295-780(+)	35.9	1.00E-05	44.3	54
ENSORLP00000000531	cds.comp105873_c0_seq6|m.208838	comp105873_c0_seq6|g.208838 ORF comp105873_c0_seq6|g.208838 comp105873_c0_seq6|m.208838 type:complete len:1126 (-) comp105873_c0_seq6:682-4059(-)	73.94	0	562	100
ENSORLP00000000532	cds.comp104913_c2_seq4|m.180368	comp104913_c2_seq4|g.180368 ORF comp104913_c2_seq4|g.180368 comp104913_c2_seq4|m.180368 type:complete len:494 (-) comp104913_c2_seq4:2706-4187(-)	34.33	1.9	28.5	77
ENSORLP00000000533	cds.comp107227_c2_seq11|m.259696	comp107227_c2_seq11|g.259696 ORF comp107227_c2_seq11|g.259696 comp107227_c2_seq11|m.259696 type:complete len:348 (-) comp107227_c2_seq11:143-1186(-)	90.91	8.00E-43	146	87
ENSORLP00000000534	cds.comp101647_c0_seq1|m.102476	comp101647_c0_seq1|g.102476 ORF comp101647_c0_seq1|g.102476 comp101647_c0_seq1|m.102476 type:complete len:854 (-) comp101647_c0_seq1:21-2582(-)	71.95	0	1171	98
ENSORLP00000000535	cds.comp91146_c0_seq2|m.23456	comp91146_c0_seq2|g.23456 ORF comp91146_c0_seq2|g.23456 comp91146_c0_seq2|m.23456 type:complete len:454 (-) comp91146_c0_seq2:418-1779(-)	68.93	0	610	97
ENSORLP00000000536	cds.comp106824_c0_seq51|m.241740	comp106824_c0_seq51|g.241740 ORF comp106824_c0_seq51|g.241740 comp106824_c0_seq51|m.241740 type:complete len:541 (+) comp106824_c0_seq51:141-1763(+)	85.87	5.00E-52	174	100
ENSORLP00000000536	cds.comp106824_c0_seq51|m.241740	comp106824_c0_seq51|g.241740 ORF comp106824_c0_seq51|g.241740 comp106824_c0_seq51|m.241740 type:complete len:541 (+) comp106824_c0_seq51:141-1763(+)	34.62	0.036	33.9	100
ENSORLP00000000537	cds.comp103673_c3_seq4|m.147599	comp103673_c3_seq4|g.147599 ORF comp103673_c3_seq4|g.147599 comp103673_c3_seq4|m.147599 type:3prime_partial len:900 (-) comp103673_c3_seq4:1-2697(-)	41.16	4.00E-124	389	100
ENSORLP00000000537	cds.comp103673_c3_seq4|m.147599	comp103673_c3_seq4|g.147599 ORF comp103673_c3_seq4|g.147599 comp103673_c3_seq4|m.147599 type:3prime_partial len:900 (-) comp103673_c3_seq4:1-2697(-)	39.51	4.00E-119	376	100
ENSORLP00000000537	cds.comp103673_c3_seq4|m.147599	comp103673_c3_seq4|g.147599 ORF comp103673_c3_seq4|g.147599 comp103673_c3_seq4|m.147599 type:3prime_partial len:900 (-) comp103673_c3_seq4:1-2697(-)	38.55	1.00E-115	367	100
ENSORLP00000000537	cds.comp103673_c3_seq4|m.147599	comp103673_c3_seq4|g.147599 ORF comp103673_c3_seq4|g.147599 comp103673_c3_seq4|m.147599 type:3prime_partial len:900 (-) comp103673_c3_seq4:1-2697(-)	37.85	6.00E-109	350	100
ENSORLP00000000538	cds.comp73564_c0_seq1|m.7767	comp73564_c0_seq1|g.7767 ORF comp73564_c0_seq1|g.7767 comp73564_c0_seq1|m.7767 type:complete len:507 (-) comp73564_c0_seq1:653-2173(-)	69.38	0	637	100
ENSORLP00000000539	cds.comp68789_c0_seq1|m.6941	comp68789_c0_seq1|g.6941 ORF comp68789_c0_seq1|g.6941 comp68789_c0_seq1|m.6941 type:complete len:468 (-) comp68789_c0_seq1:256-1659(-)	87.65	0	687	97
ENSORLP00000000545	cds.comp99452_c2_seq22|m.69380	comp99452_c2_seq22|g.69380 ORF comp99452_c2_seq22|g.69380 comp99452_c2_seq22|m.69380 type:complete len:980 (+) comp99452_c2_seq22:1315-4254(+)	59.17	0	967	69
ENSORLP00000000541	cds.comp100133_c1_seq1|m.78577	comp100133_c1_seq1|g.78577 ORF comp100133_c1_seq1|g.78577 comp100133_c1_seq1|m.78577 type:complete len:1059 (+) comp100133_c1_seq1:164-3340(+)	44.31	0	840	97
ENSORLP00000000544	cds.comp100133_c1_seq1|m.78577	comp100133_c1_seq1|g.78577 ORF comp100133_c1_seq1|g.78577 comp100133_c1_seq1|m.78577 type:complete len:1059 (+) comp100133_c1_seq1:164-3340(+)	42.84	0	811	98
ENSORLP00000000546	cds.comp100133_c1_seq1|m.78577	comp100133_c1_seq1|g.78577 ORF comp100133_c1_seq1|g.78577 comp100133_c1_seq1|m.78577 type:complete len:1059 (+) comp100133_c1_seq1:164-3340(+)	42.9	0	748	98
ENSORLP00000000543	cds.comp77230_c0_seq2|m.8947	comp77230_c0_seq2|g.8947 ORF comp77230_c0_seq2|g.8947 comp77230_c0_seq2|m.8947 type:complete len:254 (-) comp77230_c0_seq2:583-1344(-)	90.91	9.00E-170	474	100
ENSORLP00000000542	cds.comp98778_c0_seq2|m.62837	comp98778_c0_seq2|g.62837 ORF comp98778_c0_seq2|g.62837 comp98778_c0_seq2|m.62837 type:complete len:227 (+) comp98778_c0_seq2:101-781(+)	78.12	7.00E-67	206	100
ENSORLP00000000547	cds.comp91603_c0_seq1|m.24675	comp91603_c0_seq1|g.24675 ORF comp91603_c0_seq1|g.24675 comp91603_c0_seq1|m.24675 type:5prime_partial len:389 (+) comp91603_c0_seq1:2-1168(+)	57.74	2.00E-42	149	96
ENSORLP00000000548	cds.comp102826_c5_seq75|m.127170	comp102826_c5_seq75|g.127170 ORF comp102826_c5_seq75|g.127170 comp102826_c5_seq75|m.127170 type:5prime_partial len:780 (+) comp102826_c5_seq75:2-2341(+)	83.31	0	1302	99
ENSORLP00000000549	cds.comp98778_c0_seq2|m.62837	comp98778_c0_seq2|g.62837 ORF comp98778_c0_seq2|g.62837 comp98778_c0_seq2|m.62837 type:complete len:227 (+) comp98778_c0_seq2:101-781(+)	76.61	5.00E-94	278	100
ENSORLP00000000550	cds.comp102653_c5_seq1|m.123067	comp102653_c5_seq1|g.123067 ORF comp102653_c5_seq1|g.123067 comp102653_c5_seq1|m.123067 type:5prime_partial len:603 (+) comp102653_c5_seq1:3-1811(+)	89.97	0	704	94
ENSORLP00000000550	cds.comp102653_c5_seq1|m.123067	comp102653_c5_seq1|g.123067 ORF comp102653_c5_seq1|g.123067 comp102653_c5_seq1|m.123067 type:5prime_partial len:603 (+) comp102653_c5_seq1:3-1811(+)	53.62	7.00E-18	87	94
ENSORLP00000000551	cds.comp102653_c5_seq1|m.123067	comp102653_c5_seq1|g.123067 ORF comp102653_c5_seq1|g.123067 comp102653_c5_seq1|m.123067 type:5prime_partial len:603 (+) comp102653_c5_seq1:3-1811(+)	88.97	0	982	96
ENSORLP00000000552	cds.comp88107_c0_seq2|m.17796	comp88107_c0_seq2|g.17796 ORF comp88107_c0_seq2|g.17796 comp88107_c0_seq2|m.17796 type:complete len:227 (+) comp88107_c0_seq2:877-1557(+)	70.87	1.00E-45	153	65
ENSORLP00000000553	cds.comp42318_c0_seq1|m.2222	comp42318_c0_seq1|g.2222 ORF comp42318_c0_seq1|g.2222 comp42318_c0_seq1|m.2222 type:complete len:382 (-) comp42318_c0_seq1:454-1599(-)	80.58	0	657	100
ENSORLP00000000554	cds.comp455907_c0_seq1|m.267922	comp455907_c0_seq1|g.267922 ORF comp455907_c0_seq1|g.267922 comp455907_c0_seq1|m.267922 type:3prime_partial len:423 (+) comp455907_c0_seq1:277-1542(+)	76.39	0	558	99
ENSORLP00000000555	cds.comp103006_c0_seq3|m.131506	comp103006_c0_seq3|g.131506 ORF comp103006_c0_seq3|g.131506 comp103006_c0_seq3|m.131506 type:5prime_partial len:337 (+) comp103006_c0_seq3:2-1012(+)	98.51	0	692	91
ENSORLP00000000556	cds.comp103006_c0_seq3|m.131506	comp103006_c0_seq3|g.131506 ORF comp103006_c0_seq3|g.131506 comp103006_c0_seq3|m.131506 type:5prime_partial len:337 (+) comp103006_c0_seq3:2-1012(+)	98.51	0	692	89
ENSORLP00000000558	cds.comp103006_c0_seq3|m.131506	comp103006_c0_seq3|g.131506 ORF comp103006_c0_seq3|g.131506 comp103006_c0_seq3|m.131506 type:5prime_partial len:337 (+) comp103006_c0_seq3:2-1012(+)	98.48	0	680	96
ENSORLP00000000559	cds.comp84002_c0_seq1|m.13414	comp84002_c0_seq1|g.13414 ORF comp84002_c0_seq1|g.13414 comp84002_c0_seq1|m.13414 type:5prime_partial len:322 (+) comp84002_c0_seq1:3-968(+)	82.91	2.00E-168	474	100
ENSORLP00000000560	cds.comp104284_c0_seq2|m.164209	comp104284_c0_seq2|g.164209 ORF comp104284_c0_seq2|g.164209 comp104284_c0_seq2|m.164209 type:5prime_partial len:915 (+) comp104284_c0_seq2:3-2747(+)	88.3	0	1452	99
ENSORLP00000000561	cds.comp104197_c0_seq2|m.161363	comp104197_c0_seq2|g.161363 ORF comp104197_c0_seq2|g.161363 comp104197_c0_seq2|m.161363 type:complete len:1203 (-) comp104197_c0_seq2:1589-5197(-)	52.94	0	997	100
ENSORLP00000000562	cds.comp107174_c4_seq3|m.257638	comp107174_c4_seq3|g.257638 ORF comp107174_c4_seq3|g.257638 comp107174_c4_seq3|m.257638 type:complete len:296 (-) comp107174_c4_seq3:3391-4278(-)	67.55	1.00E-117	344	96
ENSORLP00000000563	cds.comp76121_c1_seq1|m.8342	comp76121_c1_seq1|g.8342 ORF comp76121_c1_seq1|g.8342 comp76121_c1_seq1|m.8342 type:complete len:192 (-) comp76121_c1_seq1:237-812(-)	50	8.00E-24	97.8	47
ENSORLP00000000565	cds.comp63668_c0_seq1|m.5868	comp63668_c0_seq1|g.5868 ORF comp63668_c0_seq1|g.5868 comp63668_c0_seq1|m.5868 type:complete len:234 (+) comp63668_c0_seq1:128-829(+)	79.65	1.00E-139	397	99
ENSORLP00000000568	cds.comp106874_c0_seq2|m.244105	comp106874_c0_seq2|g.244105 ORF comp106874_c0_seq2|g.244105 comp106874_c0_seq2|m.244105 type:complete len:529 (-) comp106874_c0_seq2:153-1739(-)	73.72	0	835	98
ENSORLP00000000566	cds.comp102001_c4_seq1|m.109155	comp102001_c4_seq1|g.109155 ORF comp102001_c4_seq1|g.109155 comp102001_c4_seq1|m.109155 type:complete len:509 (-) comp102001_c4_seq1:2646-4172(-)	92.95	0	766	100
ENSORLP00000000569	cds.comp103711_c0_seq2|m.148315	comp103711_c0_seq2|g.148315 ORF comp103711_c0_seq2|g.148315 comp103711_c0_seq2|m.148315 type:complete len:586 (-) comp103711_c0_seq2:840-2597(-)	68.02	0	834	100
ENSORLP00000000567	cds.comp101052_c0_seq1|m.92243	comp101052_c0_seq1|g.92243 ORF comp101052_c0_seq1|g.92243 comp101052_c0_seq1|m.92243 type:5prime_partial len:275 (+) comp101052_c0_seq1:2-826(+)	77.24	9.00E-60	196	44
ENSORLP00000000570	cds.comp93493_c0_seq1|m.30209	comp93493_c0_seq1|g.30209 ORF comp93493_c0_seq1|g.30209 comp93493_c0_seq1|m.30209 type:complete len:442 (-) comp93493_c0_seq1:351-1676(-)	81.4	7.00E-67	214	88
ENSORLP00000000572	cds.comp85441_c0_seq1|m.15417	comp85441_c0_seq1|g.15417 ORF comp85441_c0_seq1|g.15417 comp85441_c0_seq1|m.15417 type:complete len:113 (-) comp85441_c0_seq1:1782-2120(-)	90.18	4.00E-69	207	100
ENSORLP00000000573	cds.comp62122_c0_seq1|m.5402	comp62122_c0_seq1|g.5402 ORF comp62122_c0_seq1|g.5402 comp62122_c0_seq1|m.5402 type:complete len:249 (+) comp62122_c0_seq1:161-907(+)	88.84	3.00E-164	460	100
ENSORLP00000000574	cds.comp98349_c1_seq1|m.58441	comp98349_c1_seq1|g.58441 ORF comp98349_c1_seq1|g.58441 comp98349_c1_seq1|m.58441 type:complete len:324 (-) comp98349_c1_seq1:313-1284(-)	23.53	1.00E-08	58.5	54
ENSORLP00000000576	cds.comp105069_c0_seq22|m.184340	comp105069_c0_seq22|g.184340 ORF comp105069_c0_seq22|g.184340 comp105069_c0_seq22|m.184340 type:5prime_partial len:417 (+) comp105069_c0_seq22:2-1252(+)	74.52	0	578	75
ENSORLP00000000575	cds.comp106381_c0_seq2|m.226612	comp106381_c0_seq2|g.226612 ORF comp106381_c0_seq2|g.226612 comp106381_c0_seq2|m.226612 type:complete len:603 (+) comp106381_c0_seq2:443-2251(+)	86.17	0	692	98
ENSORLP00000000578	cds.comp77128_c0_seq2|m.8867	comp77128_c0_seq2|g.8867 ORF comp77128_c0_seq2|g.8867 comp77128_c0_seq2|m.8867 type:5prime_partial len:143 (+) comp77128_c0_seq2:1-429(+)	95.19	2.00E-59	184	100
ENSORLP00000000579	cds.comp217876_c0_seq1|m.267084	comp217876_c0_seq1|g.267084 ORF comp217876_c0_seq1|g.267084 comp217876_c0_seq1|m.267084 type:complete len:102 (+) comp217876_c0_seq1:168-473(+)	59.41	6.00E-39	130	100
ENSORLP00000000581	cds.comp91842_c0_seq1|m.25515	comp91842_c0_seq1|g.25515 ORF comp91842_c0_seq1|g.25515 comp91842_c0_seq1|m.25515 type:3prime_partial len:904 (-) comp91842_c0_seq1:1-2709(-)	80.51	0	1521	98
ENSORLP00000000580	cds.comp95127_c0_seq1|m.37007	comp95127_c0_seq1|g.37007 ORF comp95127_c0_seq1|g.37007 comp95127_c0_seq1|m.37007 type:5prime_partial len:564 (+) comp95127_c0_seq1:1-1692(+)	77.74	0	790	99
ENSORLP00000000582	cds.comp95127_c0_seq1|m.37007	comp95127_c0_seq1|g.37007 ORF comp95127_c0_seq1|g.37007 comp95127_c0_seq1|m.37007 type:5prime_partial len:564 (+) comp95127_c0_seq1:1-1692(+)	80.91	0	692	98
ENSORLP00000000585	cds.comp102669_c1_seq1|m.123224	comp102669_c1_seq1|g.123224 ORF comp102669_c1_seq1|g.123224 comp102669_c1_seq1|m.123224 type:complete len:580 (+) comp102669_c1_seq1:312-2051(+)	85.32	0	1006	99
ENSORLP00000000583	cds.comp95063_c0_seq1|m.36680	comp95063_c0_seq1|g.36680 ORF comp95063_c0_seq1|g.36680 comp95063_c0_seq1|m.36680 type:complete len:801 (+) comp95063_c0_seq1:347-2749(+)	77.01	2.00E-78	253	100
ENSORLP00000000584	cds.comp90944_c2_seq1|m.22997	comp90944_c2_seq1|g.22997 ORF comp90944_c2_seq1|g.22997 comp90944_c2_seq1|m.22997 type:complete len:910 (+) comp90944_c2_seq1:618-3347(+)	61.21	0	1103	99
ENSORLP00000000607	cds.comp102054_c0_seq6|m.109869	comp102054_c0_seq6|g.109869 ORF comp102054_c0_seq6|g.109869 comp102054_c0_seq6|m.109869 type:complete len:1969 (+) comp102054_c0_seq6:300-6206(+)	79.19	0	3098	98
ENSORLP00000000587	cds.comp102863_c2_seq1|m.128328	comp102863_c2_seq1|g.128328 ORF comp102863_c2_seq1|g.128328 comp102863_c2_seq1|m.128328 type:5prime_partial len:213 (-) comp102863_c2_seq1:1213-1851(-)	98.01	3.00E-146	411	100
ENSORLP00000000606	cds.comp96620_c0_seq1|m.44652	comp96620_c0_seq1|g.44652 ORF comp96620_c0_seq1|g.44652 comp96620_c0_seq1|m.44652 type:complete len:2517 (+) comp96620_c0_seq1:167-7717(+)	97.14	0	4983	99
ENSORLP00000000608	cds.comp96620_c0_seq1|m.44652	comp96620_c0_seq1|g.44652 ORF comp96620_c0_seq1|g.44652 comp96620_c0_seq1|m.44652 type:complete len:2517 (+) comp96620_c0_seq1:167-7717(+)	97.89	0	1951	97
ENSORLP00000000590	cds.comp101616_c1_seq2|m.102211	comp101616_c1_seq2|g.102211 ORF comp101616_c1_seq2|g.102211 comp101616_c1_seq2|m.102211 type:complete len:223 (+) comp101616_c1_seq2:688-1356(+)	73.74	8.00E-101	297	89
ENSORLP00000000592	cds.comp101616_c1_seq2|m.102211	comp101616_c1_seq2|g.102211 ORF comp101616_c1_seq2|g.102211 comp101616_c1_seq2|m.102211 type:complete len:223 (+) comp101616_c1_seq2:688-1356(+)	67.71	4.00E-103	303	99
ENSORLP00000000594	cds.comp101616_c1_seq2|m.102211	comp101616_c1_seq2|g.102211 ORF comp101616_c1_seq2|g.102211 comp101616_c1_seq2|m.102211 type:complete len:223 (+) comp101616_c1_seq2:688-1356(+)	67.12	6.00E-61	191	100
ENSORLP00000000591	cds.comp102440_c0_seq5|m.117546	comp102440_c0_seq5|g.117546 ORF comp102440_c0_seq5|g.117546 comp102440_c0_seq5|m.117546 type:complete len:247 (-) comp102440_c0_seq5:505-1245(-)	84.79	2.00E-138	394	89
ENSORLP00000000593	cds.comp102440_c0_seq5|m.117546	comp102440_c0_seq5|g.117546 ORF comp102440_c0_seq5|g.117546 comp102440_c0_seq5|m.117546 type:complete len:247 (-) comp102440_c0_seq5:505-1245(-)	84.79	1.00E-138	395	90
ENSORLP00000000598	cds.comp93129_c0_seq2|m.29169	comp93129_c0_seq2|g.29169 ORF comp93129_c0_seq2|g.29169 comp93129_c0_seq2|m.29169 type:3prime_partial len:670 (+) comp93129_c0_seq2:244-2250(+)	39.57	1.00E-138	424	99
ENSORLP00000000595	cds.comp78095_c0_seq1|m.9349	comp78095_c0_seq1|g.9349 ORF comp78095_c0_seq1|g.9349 comp78095_c0_seq1|m.9349 type:complete len:429 (-) comp78095_c0_seq1:747-2033(-)	88.12	0	558	99
ENSORLP00000000597	cds.comp78095_c0_seq1|m.9349	comp78095_c0_seq1|g.9349 ORF comp78095_c0_seq1|g.9349 comp78095_c0_seq1|m.9349 type:complete len:429 (-) comp78095_c0_seq1:747-2033(-)	82.63	0	698	96
ENSORLP00000000596	cds.comp96679_c3_seq1|m.44919	comp96679_c3_seq1|g.44919 ORF comp96679_c3_seq1|g.44919 comp96679_c3_seq1|m.44919 type:complete len:619 (+) comp96679_c3_seq1:306-2162(+)	85.32	0	845	93
ENSORLP00000000599	cds.comp103038_c4_seq1|m.131997	comp103038_c4_seq1|g.131997 ORF comp103038_c4_seq1|g.131997 comp103038_c4_seq1|m.131997 type:3prime_partial len:205 (-) comp103038_c4_seq1:2-613(-)	74.02	3.00E-105	307	94
ENSORLP00000000601	cds.comp103038_c4_seq1|m.131997	comp103038_c4_seq1|g.131997 ORF comp103038_c4_seq1|g.131997 comp103038_c4_seq1|m.131997 type:3prime_partial len:205 (-) comp103038_c4_seq1:2-613(-)	73.63	5.00E-102	300	88
ENSORLP00000000600	cds.comp106087_c0_seq4|m.216004	comp106087_c0_seq4|g.216004 ORF comp106087_c0_seq4|g.216004 comp106087_c0_seq4|m.216004 type:complete len:1221 (+) comp106087_c0_seq4:225-3887(+)	78.1	0	789	93
ENSORLP00000000605	cds.comp92180_c0_seq2|m.26674	comp92180_c0_seq2|g.26674 ORF comp92180_c0_seq2|g.26674 comp92180_c0_seq2|m.26674 type:complete len:661 (+) comp92180_c0_seq2:87-2069(+)	88.14	0	1094	84
ENSORLP00000000604	cds.comp98007_c1_seq3|m.55588	comp98007_c1_seq3|g.55588 ORF comp98007_c1_seq3|g.55588 comp98007_c1_seq3|m.55588 type:complete len:804 (+) comp98007_c1_seq3:231-2642(+)	58.78	0	633	99
ENSORLP00000000602	cds.comp1042522_c0_seq1|m.270648	comp1042522_c0_seq1|g.270648 ORF comp1042522_c0_seq1|g.270648 comp1042522_c0_seq1|m.270648 type:internal len:131 (+) comp1042522_c0_seq1:2-391(+)	21.31	0.83	30	49
ENSORLP00000000609	cds.comp91698_c0_seq16|m.25140	comp91698_c0_seq16|g.25140 ORF comp91698_c0_seq16|g.25140 comp91698_c0_seq16|m.25140 type:complete len:425 (+) comp91698_c0_seq16:153-1427(+)	55.23	5.00E-143	419	99
ENSORLP00000000610	cds.comp97652_c0_seq1|m.52737	comp97652_c0_seq1|g.52737 ORF comp97652_c0_seq1|g.52737 comp97652_c0_seq1|m.52737 type:complete len:573 (+) comp97652_c0_seq1:374-2092(+)	81.99	3.00E-174	501	100
ENSORLP00000000611	cds.comp104262_c4_seq1|m.163765	comp104262_c4_seq1|g.163765 ORF comp104262_c4_seq1|g.163765 comp104262_c4_seq1|m.163765 type:5prime_partial len:270 (+) comp104262_c4_seq1:1-810(+)	88.5	1.00E-126	364	84
ENSORLP00000000613	cds.comp104262_c4_seq1|m.163765	comp104262_c4_seq1|g.163765 ORF comp104262_c4_seq1|g.163765 comp104262_c4_seq1|m.163765 type:5prime_partial len:270 (+) comp104262_c4_seq1:1-810(+)	83.26	2.00E-137	394	83
ENSORLP00000000612	cds.comp105891_c1_seq1|m.209399	comp105891_c1_seq1|g.209399 ORF comp105891_c1_seq1|g.209399 comp105891_c1_seq1|m.209399 type:complete len:270 (-) comp105891_c1_seq1:2242-3051(-)	94.42	0	513	99
ENSORLP00000000614	cds.comp38410_c0_seq1|m.1773	comp38410_c0_seq1|g.1773 ORF comp38410_c0_seq1|g.1773 comp38410_c0_seq1|m.1773 type:5prime_partial len:453 (+) comp38410_c0_seq1:3-1361(+)	77.29	0	712	99
ENSORLP00000000616	cds.comp48998_c0_seq1|m.3187	comp48998_c0_seq1|g.3187 ORF comp48998_c0_seq1|g.3187 comp48998_c0_seq1|m.3187 type:complete len:341 (-) comp48998_c0_seq1:223-1245(-)	82.88	0	598	99
ENSORLP00000000620	cds.comp101899_c0_seq1|m.107375	comp101899_c0_seq1|g.107375 ORF comp101899_c0_seq1|g.107375 comp101899_c0_seq1|m.107375 type:5prime_partial len:727 (-) comp101899_c0_seq1:370-2550(-)	77.99	0	1165	99
ENSORLP00000000621	cds.comp101899_c0_seq1|m.107375	comp101899_c0_seq1|g.107375 ORF comp101899_c0_seq1|g.107375 comp101899_c0_seq1|m.107375 type:5prime_partial len:727 (-) comp101899_c0_seq1:370-2550(-)	77.46	0	1100	95
ENSORLP00000000617	cds.comp106018_c0_seq4|m.213679	comp106018_c0_seq4|g.213679 ORF comp106018_c0_seq4|g.213679 comp106018_c0_seq4|m.213679 type:5prime_partial len:242 (-) comp106018_c0_seq4:782-1507(-)	47.46	7.00E-11	59.7	42
ENSORLP00000000619	cds.comp101016_c0_seq7|m.91841	comp101016_c0_seq7|g.91841 ORF comp101016_c0_seq7|g.91841 comp101016_c0_seq7|m.91841 type:5prime_partial len:1991 (-) comp101016_c0_seq7:216-6188(-)	98.18	4.00E-31	118	86
ENSORLP00000000622	cds.comp93285_c0_seq1|m.29602	comp93285_c0_seq1|g.29602 ORF comp93285_c0_seq1|g.29602 comp93285_c0_seq1|m.29602 type:complete len:308 (-) comp93285_c0_seq1:1677-2600(-)	90.21	0	540	100
ENSORLP00000000623	cds.comp93285_c0_seq1|m.29602	comp93285_c0_seq1|g.29602 ORF comp93285_c0_seq1|g.29602 comp93285_c0_seq1|m.29602 type:complete len:308 (-) comp93285_c0_seq1:1677-2600(-)	89.47	0	533	96
ENSORLP00000000624	cds.comp106888_c0_seq7|m.244940	comp106888_c0_seq7|g.244940 ORF comp106888_c0_seq7|g.244940 comp106888_c0_seq7|m.244940 type:complete len:589 (+) comp106888_c0_seq7:3956-5722(+)	55.03	0	533	100
ENSORLP00000000625	cds.comp97956_c0_seq1|m.55337	comp97956_c0_seq1|g.55337 ORF comp97956_c0_seq1|g.55337 comp97956_c0_seq1|m.55337 type:complete len:600 (+) comp97956_c0_seq1:77-1876(+)	67.37	0	842	94
ENSORLP00000000626	cds.comp87621_c0_seq2|m.17270	comp87621_c0_seq2|g.17270 ORF comp87621_c0_seq2|g.17270 comp87621_c0_seq2|m.17270 type:3prime_partial len:1014 (-) comp87621_c0_seq2:1-3039(-)	90.16	0	1574	69
ENSORLP00000000629	cds.comp60335_c0_seq1|m.4907	comp60335_c0_seq1|g.4907 ORF comp60335_c0_seq1|g.4907 comp60335_c0_seq1|m.4907 type:complete len:488 (+) comp60335_c0_seq1:281-1744(+)	84.08	0	759	93
ENSORLP00000000627	cds.comp521681_c0_seq1|m.268337	comp521681_c0_seq1|g.268337 ORF comp521681_c0_seq1|g.268337 comp521681_c0_seq1|m.268337 type:5prime_partial len:135 (+) comp521681_c0_seq1:3-407(+)	50.7	1.00E-19	80.1	99
ENSORLP00000000628	cds.comp101905_c2_seq6|m.107428	comp101905_c2_seq6|g.107428 ORF comp101905_c2_seq6|g.107428 comp101905_c2_seq6|m.107428 type:complete len:553 (+) comp101905_c2_seq6:266-1924(+)	44.57	3.00E-96	303	99
ENSORLP00000000628	cds.comp101905_c2_seq6|m.107428	comp101905_c2_seq6|g.107428 ORF comp101905_c2_seq6|g.107428 comp101905_c2_seq6|m.107428 type:complete len:553 (+) comp101905_c2_seq6:266-1924(+)	40.04	8.00E-93	295	99
ENSORLP00000000628	cds.comp101905_c2_seq6|m.107428	comp101905_c2_seq6|g.107428 ORF comp101905_c2_seq6|g.107428 comp101905_c2_seq6|m.107428 type:complete len:553 (+) comp101905_c2_seq6:266-1924(+)	49.61	5.00E-76	250	99
ENSORLP00000000630	cds.comp94523_c2_seq9|m.34302	comp94523_c2_seq9|g.34302 ORF comp94523_c2_seq9|g.34302 comp94523_c2_seq9|m.34302 type:3prime_partial len:475 (-) comp94523_c2_seq9:3-1424(-)	45.16	6.00E-82	261	85
ENSORLP00000000630	cds.comp94523_c2_seq9|m.34302	comp94523_c2_seq9|g.34302 ORF comp94523_c2_seq9|g.34302 comp94523_c2_seq9|m.34302 type:3prime_partial len:475 (-) comp94523_c2_seq9:3-1424(-)	44.32	3.00E-78	251	85
ENSORLP00000000630	cds.comp94523_c2_seq9|m.34302	comp94523_c2_seq9|g.34302 ORF comp94523_c2_seq9|g.34302 comp94523_c2_seq9|m.34302 type:3prime_partial len:475 (-) comp94523_c2_seq9:3-1424(-)	43.3	2.00E-72	236	85
ENSORLP00000000630	cds.comp94523_c2_seq9|m.34302	comp94523_c2_seq9|g.34302 ORF comp94523_c2_seq9|g.34302 comp94523_c2_seq9|m.34302 type:3prime_partial len:475 (-) comp94523_c2_seq9:3-1424(-)	43.58	3.00E-71	233	85
ENSORLP00000000630	cds.comp94523_c2_seq9|m.34302	comp94523_c2_seq9|g.34302 ORF comp94523_c2_seq9|g.34302 comp94523_c2_seq9|m.34302 type:3prime_partial len:475 (-) comp94523_c2_seq9:3-1424(-)	42.91	2.00E-68	226	85
ENSORLP00000000630	cds.comp94523_c2_seq9|m.34302	comp94523_c2_seq9|g.34302 ORF comp94523_c2_seq9|g.34302 comp94523_c2_seq9|m.34302 type:3prime_partial len:475 (-) comp94523_c2_seq9:3-1424(-)	40.64	1.00E-52	184	85
ENSORLP00000000631	cds.comp106060_c0_seq9|m.214981	comp106060_c0_seq9|g.214981 ORF comp106060_c0_seq9|g.214981 comp106060_c0_seq9|m.214981 type:complete len:441 (-) comp106060_c0_seq9:3673-4995(-)	43.66	2.00E-120	364	90
ENSORLP00000000632	cds.comp106060_c0_seq9|m.214981	comp106060_c0_seq9|g.214981 ORF comp106060_c0_seq9|g.214981 comp106060_c0_seq9|m.214981 type:complete len:441 (-) comp106060_c0_seq9:3673-4995(-)	43.64	7.00E-117	354	90
ENSORLP00000000635	cds.comp36767_c0_seq1|m.1689	comp36767_c0_seq1|g.1689 ORF comp36767_c0_seq1|g.1689 comp36767_c0_seq1|m.1689 type:internal len:191 (-) comp36767_c0_seq1:3-572(-)	86.13	9.00E-86	259	51
ENSORLP00000000634	cds.comp103132_c0_seq3|m.134319	comp103132_c0_seq3|g.134319 ORF comp103132_c0_seq3|g.134319 comp103132_c0_seq3|m.134319 type:3prime_partial len:163 (-) comp103132_c0_seq3:2-487(-)	70.51	3.00E-29	117	11
ENSORLP00000000636	cds.comp96524_c1_seq2|m.43971	comp96524_c1_seq2|g.43971 ORF comp96524_c1_seq2|g.43971 comp96524_c1_seq2|m.43971 type:complete len:379 (+) comp96524_c1_seq2:54-1190(+)	29.11	3.00E-20	89.4	99
ENSORLP00000000636	cds.comp96524_c1_seq2|m.43971	comp96524_c1_seq2|g.43971 ORF comp96524_c1_seq2|g.43971 comp96524_c1_seq2|m.43971 type:complete len:379 (+) comp96524_c1_seq2:54-1190(+)	26.91	1.00E-15	76.3	99
ENSORLP00000000638	cds.comp96524_c1_seq2|m.43971	comp96524_c1_seq2|g.43971 ORF comp96524_c1_seq2|g.43971 comp96524_c1_seq2|m.43971 type:complete len:379 (+) comp96524_c1_seq2:54-1190(+)	26.55	3.00E-28	115	98
ENSORLP00000000637	cds.comp105312_c1_seq1|m.190628	comp105312_c1_seq1|g.190628 ORF comp105312_c1_seq1|g.190628 comp105312_c1_seq1|m.190628 type:5prime_partial len:226 (+) comp105312_c1_seq1:1-678(+)	39.64	4.00E-11	60.1	78
ENSORLP00000000639	cds.comp102959_c0_seq5|m.130335	comp102959_c0_seq5|g.130335 ORF comp102959_c0_seq5|g.130335 comp102959_c0_seq5|m.130335 type:complete len:815 (+) comp102959_c0_seq5:319-2763(+)	90.27	0	1473	99
ENSORLP00000000641	cds.comp105161_c2_seq2|m.187271	comp105161_c2_seq2|g.187271 ORF comp105161_c2_seq2|g.187271 comp105161_c2_seq2|m.187271 type:complete len:1211 (+) comp105161_c2_seq2:2781-6413(+)	72.71	0	595	100
ENSORLP00000000642	cds.comp103673_c3_seq4|m.147599	comp103673_c3_seq4|g.147599 ORF comp103673_c3_seq4|g.147599 comp103673_c3_seq4|m.147599 type:3prime_partial len:900 (-) comp103673_c3_seq4:1-2697(-)	39.54	3.00E-132	419	100
ENSORLP00000000642	cds.comp103673_c3_seq4|m.147599	comp103673_c3_seq4|g.147599 ORF comp103673_c3_seq4|g.147599 comp103673_c3_seq4|m.147599 type:3prime_partial len:900 (-) comp103673_c3_seq4:1-2697(-)	39.1	2.00E-129	412	100
ENSORLP00000000642	cds.comp103673_c3_seq4|m.147599	comp103673_c3_seq4|g.147599 ORF comp103673_c3_seq4|g.147599 comp103673_c3_seq4|m.147599 type:3prime_partial len:900 (-) comp103673_c3_seq4:1-2697(-)	40.97	9.00E-127	405	100
ENSORLP00000000642	cds.comp103673_c3_seq4|m.147599	comp103673_c3_seq4|g.147599 ORF comp103673_c3_seq4|g.147599 comp103673_c3_seq4|m.147599 type:3prime_partial len:900 (-) comp103673_c3_seq4:1-2697(-)	41.46	6.00E-124	397	100
ENSORLP00000000642	cds.comp103673_c3_seq4|m.147599	comp103673_c3_seq4|g.147599 ORF comp103673_c3_seq4|g.147599 comp103673_c3_seq4|m.147599 type:3prime_partial len:900 (-) comp103673_c3_seq4:1-2697(-)	41.36	4.00E-119	385	100
ENSORLP00000000642	cds.comp103673_c3_seq4|m.147599	comp103673_c3_seq4|g.147599 ORF comp103673_c3_seq4|g.147599 comp103673_c3_seq4|m.147599 type:3prime_partial len:900 (-) comp103673_c3_seq4:1-2697(-)	38.36	4.00E-118	382	100
ENSORLP00000000642	cds.comp103673_c3_seq4|m.147599	comp103673_c3_seq4|g.147599 ORF comp103673_c3_seq4|g.147599 comp103673_c3_seq4|m.147599 type:3prime_partial len:900 (-) comp103673_c3_seq4:1-2697(-)	36.45	1.00E-28	124	100
ENSORLP00000000642	cds.comp103673_c3_seq4|m.147599	comp103673_c3_seq4|g.147599 ORF comp103673_c3_seq4|g.147599 comp103673_c3_seq4|m.147599 type:3prime_partial len:900 (-) comp103673_c3_seq4:1-2697(-)	30.77	4.00E-07	55.8	100
ENSORLP00000000644	cds.comp106550_c0_seq6|m.233895	comp106550_c0_seq6|g.233895 ORF comp106550_c0_seq6|g.233895 comp106550_c0_seq6|m.233895 type:complete len:592 (+) comp106550_c0_seq6:327-2102(+)	88.02	0	1015	100
ENSORLP00000000643	cds.comp106060_c0_seq9|m.214981	comp106060_c0_seq9|g.214981 ORF comp106060_c0_seq9|g.214981 comp106060_c0_seq9|m.214981 type:complete len:441 (-) comp106060_c0_seq9:3673-4995(-)	48.52	1.00E-139	413	90
ENSORLP00000000645	cds.comp104143_c1_seq4|m.160171	comp104143_c1_seq4|g.160171 ORF comp104143_c1_seq4|g.160171 comp104143_c1_seq4|m.160171 type:internal len:583 (+) comp104143_c1_seq4:3-1748(+)	67.87	2.00E-86	271	97
ENSORLP00000000646	cds.comp105479_c1_seq88|m.195902	comp105479_c1_seq88|g.195902 ORF comp105479_c1_seq88|g.195902 comp105479_c1_seq88|m.195902 type:complete len:573 (+) comp105479_c1_seq88:374-2092(+)	74.83	0	858	99
ENSORLP00000000656	cds.comp105963_c0_seq2|m.212312	comp105963_c0_seq2|g.212312 ORF comp105963_c0_seq2|g.212312 comp105963_c0_seq2|m.212312 type:complete len:728 (+) comp105963_c0_seq2:261-2444(+)	95.46	0	1390	100
ENSORLP00000000647	cds.comp99513_c0_seq1|m.70323	comp99513_c0_seq1|g.70323 ORF comp99513_c0_seq1|g.70323 comp99513_c0_seq1|m.70323 type:complete len:214 (+) comp99513_c0_seq1:91-732(+)	91.12	5.00E-142	401	100
ENSORLP00000000648	cds.comp99513_c0_seq1|m.70323	comp99513_c0_seq1|g.70323 ORF comp99513_c0_seq1|g.70323 comp99513_c0_seq1|m.70323 type:complete len:214 (+) comp99513_c0_seq1:91-732(+)	89.86	9.00E-140	395	99
ENSORLP00000000653	cds.comp99513_c0_seq1|m.70323	comp99513_c0_seq1|g.70323 ORF comp99513_c0_seq1|g.70323 comp99513_c0_seq1|m.70323 type:complete len:214 (+) comp99513_c0_seq1:91-732(+)	87.32	2.00E-132	377	100
ENSORLP00000000649	cds.comp101016_c0_seq9|m.91857	comp101016_c0_seq9|g.91857 ORF comp101016_c0_seq9|g.91857 comp101016_c0_seq9|m.91857 type:5prime_partial len:1980 (-) comp101016_c0_seq9:216-6155(-)	68.76	0	1850	100
ENSORLP00000000649	cds.comp101016_c0_seq9|m.91857	comp101016_c0_seq9|g.91857 ORF comp101016_c0_seq9|g.91857 comp101016_c0_seq9|m.91857 type:5prime_partial len:1980 (-) comp101016_c0_seq9:216-6155(-)	27.97	2.00E-15	84	100
ENSORLP00000000649	cds.comp101016_c0_seq9|m.91857	comp101016_c0_seq9|g.91857 ORF comp101016_c0_seq9|g.91857 comp101016_c0_seq9|m.91857 type:5prime_partial len:1980 (-) comp101016_c0_seq9:216-6155(-)	27.34	3.00E-10	67.4	100
ENSORLP00000000649	cds.comp101016_c0_seq9|m.91857	comp101016_c0_seq9|g.91857 ORF comp101016_c0_seq9|g.91857 comp101016_c0_seq9|m.91857 type:5prime_partial len:1980 (-) comp101016_c0_seq9:216-6155(-)	25.86	1.00E-09	65.5	100
ENSORLP00000000649	cds.comp101016_c0_seq9|m.91857	comp101016_c0_seq9|g.91857 ORF comp101016_c0_seq9|g.91857 comp101016_c0_seq9|m.91857 type:5prime_partial len:1980 (-) comp101016_c0_seq9:216-6155(-)	24.35	4.00E-05	50.4	100
ENSORLP00000000649	cds.comp101016_c0_seq9|m.91857	comp101016_c0_seq9|g.91857 ORF comp101016_c0_seq9|g.91857 comp101016_c0_seq9|m.91857 type:5prime_partial len:1980 (-) comp101016_c0_seq9:216-6155(-)	35.06	0.001	45.8	100
ENSORLP00000000649	cds.comp101016_c0_seq9|m.91857	comp101016_c0_seq9|g.91857 ORF comp101016_c0_seq9|g.91857 comp101016_c0_seq9|m.91857 type:5prime_partial len:1980 (-) comp101016_c0_seq9:216-6155(-)	36.11	9.4	32.7	100
ENSORLP00000000655	cds.comp101016_c0_seq1|m.91795	comp101016_c0_seq1|g.91795 ORF comp101016_c0_seq1|g.91795 comp101016_c0_seq1|m.91795 type:5prime_partial len:1904 (-) comp101016_c0_seq1:1918-7629(-)	80.73	8.00E-164	505	100
ENSORLP00000000655	cds.comp101016_c0_seq1|m.91795	comp101016_c0_seq1|g.91795 ORF comp101016_c0_seq1|g.91795 comp101016_c0_seq1|m.91795 type:5prime_partial len:1904 (-) comp101016_c0_seq1:1918-7629(-)	26.71	1.00E-20	95.5	100
ENSORLP00000000655	cds.comp101016_c0_seq1|m.91795	comp101016_c0_seq1|g.91795 ORF comp101016_c0_seq1|g.91795 comp101016_c0_seq1|m.91795 type:5prime_partial len:1904 (-) comp101016_c0_seq1:1918-7629(-)	23.65	5.00E-05	47	100
ENSORLP00000000655	cds.comp101016_c0_seq1|m.91795	comp101016_c0_seq1|g.91795 ORF comp101016_c0_seq1|g.91795 comp101016_c0_seq1|m.91795 type:5prime_partial len:1904 (-) comp101016_c0_seq1:1918-7629(-)	28.81	0.004	41.2	100
ENSORLP00000000652	cds.comp42455_c0_seq1|m.2346	comp42455_c0_seq1|g.2346 ORF comp42455_c0_seq1|g.2346 comp42455_c0_seq1|m.2346 type:complete len:330 (-) comp42455_c0_seq1:303-1292(-)	80.98	0	555	98
ENSORLP00000000654	cds.comp109448_c0_seq1|m.266647	comp109448_c0_seq1|g.266647 ORF comp109448_c0_seq1|g.266647 comp109448_c0_seq1|m.266647 type:complete len:101 (-) comp109448_c0_seq1:78-380(-)	84.62	7.00E-50	157	91
ENSORLP00000000650	cds.comp107159_c0_seq9|m.256727	comp107159_c0_seq9|g.256727 ORF comp107159_c0_seq9|g.256727 comp107159_c0_seq9|m.256727 type:complete len:435 (-) comp107159_c0_seq9:1940-3244(-)	72.73	0	593	100
ENSORLP00000000651	cds.comp86659_c0_seq1|m.16501	comp86659_c0_seq1|g.16501 ORF comp86659_c0_seq1|g.16501 comp86659_c0_seq1|m.16501 type:complete len:752 (-) comp86659_c0_seq1:321-2576(-)	65.71	0	593	100
ENSORLP00000000657	cds.comp84496_c1_seq1|m.14117	comp84496_c1_seq1|g.14117 ORF comp84496_c1_seq1|g.14117 comp84496_c1_seq1|m.14117 type:5prime_partial len:400 (+) comp84496_c1_seq1:3-1202(+)	67.02	8.00E-72	227	100
ENSORLP00000000657	cds.comp84496_c1_seq1|m.14117	comp84496_c1_seq1|g.14117 ORF comp84496_c1_seq1|g.14117 comp84496_c1_seq1|m.14117 type:5prime_partial len:400 (+) comp84496_c1_seq1:3-1202(+)	32.03	9.00E-07	50.1	100
ENSORLP00000000658	cds.comp104012_c0_seq5|m.156637	comp104012_c0_seq5|g.156637 ORF comp104012_c0_seq5|g.156637 comp104012_c0_seq5|m.156637 type:5prime_partial len:552 (+) comp104012_c0_seq5:3-1658(+)	65.22	3.00E-134	400	99
ENSORLP00000000659	cds.comp106688_c2_seq1|m.237858	comp106688_c2_seq1|g.237858 ORF comp106688_c2_seq1|g.237858 comp106688_c2_seq1|m.237858 type:complete len:103 (-) comp106688_c2_seq1:112-420(-)	43.84	8.00E-10	60.1	18
ENSORLP00000000659	cds.comp106688_c2_seq1|m.237858	comp106688_c2_seq1|g.237858 ORF comp106688_c2_seq1|g.237858 comp106688_c2_seq1|m.237858 type:complete len:103 (-) comp106688_c2_seq1:112-420(-)	45.83	1.00E-09	60.1	18
ENSORLP00000000660	cds.comp116277_c0_seq1|m.266879	comp116277_c0_seq1|g.266879 ORF comp116277_c0_seq1|g.266879 comp116277_c0_seq1|m.266879 type:5prime_partial len:108 (+) comp116277_c0_seq1:2-325(+)	68.69	2.00E-44	144	86
ENSORLP00000000662	cds.comp856979_c0_seq1|m.270103	comp856979_c0_seq1|g.270103 ORF comp856979_c0_seq1|g.270103 comp856979_c0_seq1|m.270103 type:internal len:107 (-) comp856979_c0_seq1:2-319(-)	81.65	1.00E-45	155	35
ENSORLP00000000663	cds.comp100622_c0_seq1|m.85265	comp100622_c0_seq1|g.85265 ORF comp100622_c0_seq1|g.85265 comp100622_c0_seq1|m.85265 type:5prime_partial len:548 (+) comp100622_c0_seq1:1-1644(+)	68.39	3.00E-77	253	61
ENSORLP00000000663	cds.comp100622_c0_seq1|m.85265	comp100622_c0_seq1|g.85265 ORF comp100622_c0_seq1|g.85265 comp100622_c0_seq1|m.85265 type:5prime_partial len:548 (+) comp100622_c0_seq1:1-1644(+)	80.33	4.00E-21	97.1	61
ENSORLP00000000665	cds.comp101567_c0_seq2|m.101086	comp101567_c0_seq2|g.101086 ORF comp101567_c0_seq2|g.101086 comp101567_c0_seq2|m.101086 type:complete len:414 (+) comp101567_c0_seq2:272-1513(+)	71.93	0	522	98
ENSORLP00000000666	cds.comp101567_c0_seq3|m.101089	comp101567_c0_seq3|g.101089 ORF comp101567_c0_seq3|g.101089 comp101567_c0_seq3|m.101089 type:complete len:416 (+) comp101567_c0_seq3:272-1519(+)	85.11	0	656	98
ENSORLP00000000668	cds.comp101567_c0_seq2|m.101086	comp101567_c0_seq2|g.101086 ORF comp101567_c0_seq2|g.101086 comp101567_c0_seq2|m.101086 type:complete len:414 (+) comp101567_c0_seq2:272-1513(+)	81.47	0	645	100
ENSORLP00000000669	cds.comp105073_c4_seq6|m.184473	comp105073_c4_seq6|g.184473 ORF comp105073_c4_seq6|g.184473 comp105073_c4_seq6|m.184473 type:5prime_partial len:1115 (-) comp105073_c4_seq6:884-4228(-)	55.96	0	1113	99
ENSORLP00000000667	cds.comp104420_c6_seq8|m.168159	comp104420_c6_seq8|g.168159 ORF comp104420_c6_seq8|g.168159 comp104420_c6_seq8|m.168159 type:internal len:268 (-) comp104420_c6_seq8:2-802(-)	43.68	4.00E-06	45.8	73
ENSORLP00000000670	cds.comp106164_c1_seq1|m.218668	comp106164_c1_seq1|g.218668 ORF comp106164_c1_seq1|g.218668 comp106164_c1_seq1|m.218668 type:complete len:1271 (-) comp106164_c1_seq1:830-4642(-)	29.96	3.00E-101	345	96
ENSORLP00000000670	cds.comp106164_c1_seq1|m.218668	comp106164_c1_seq1|g.218668 ORF comp106164_c1_seq1|g.218668 comp106164_c1_seq1|m.218668 type:complete len:1271 (-) comp106164_c1_seq1:830-4642(-)	29.06	5.00E-93	322	96
ENSORLP00000000670	cds.comp106164_c1_seq1|m.218668	comp106164_c1_seq1|g.218668 ORF comp106164_c1_seq1|g.218668 comp106164_c1_seq1|m.218668 type:complete len:1271 (-) comp106164_c1_seq1:830-4642(-)	30.2	2.00E-85	299	96
ENSORLP00000000670	cds.comp106164_c1_seq1|m.218668	comp106164_c1_seq1|g.218668 ORF comp106164_c1_seq1|g.218668 comp106164_c1_seq1|m.218668 type:complete len:1271 (-) comp106164_c1_seq1:830-4642(-)	30.46	3.00E-33	140	96
ENSORLP00000000672	cds.comp94095_c2_seq2|m.32558	comp94095_c2_seq2|g.32558 ORF comp94095_c2_seq2|g.32558 comp94095_c2_seq2|m.32558 type:complete len:172 (+) comp94095_c2_seq2:44-559(+)	68.57	1.00E-69	214	98
ENSORLP00000000671	cds.comp106551_c0_seq6|m.233918	comp106551_c0_seq6|g.233918 ORF comp106551_c0_seq6|g.233918 comp106551_c0_seq6|m.233918 type:internal len:374 (-) comp106551_c0_seq6:3-1121(-)	67.02	2.00E-74	233	100
ENSORLP00000000671	cds.comp106551_c0_seq6|m.233918	comp106551_c0_seq6|g.233918 ORF comp106551_c0_seq6|g.233918 comp106551_c0_seq6|m.233918 type:internal len:374 (-) comp106551_c0_seq6:3-1121(-)	40.65	3.00E-13	69.3	100
ENSORLP00000000673	cds.comp104146_c6_seq1|m.160371	comp104146_c6_seq1|g.160371 ORF comp104146_c6_seq1|g.160371 comp104146_c6_seq1|m.160371 type:5prime_partial len:529 (-) comp104146_c6_seq1:552-2138(-)	93.13	0	993	100
ENSORLP00000000675	cds.comp104146_c6_seq1|m.160371	comp104146_c6_seq1|g.160371 ORF comp104146_c6_seq1|g.160371 comp104146_c6_seq1|m.160371 type:5prime_partial len:529 (-) comp104146_c6_seq1:552-2138(-)	94.44	4.00E-28	107	89
ENSORLP00000000676	cds.comp75986_c0_seq1|m.8254	comp75986_c0_seq1|g.8254 ORF comp75986_c0_seq1|g.8254 comp75986_c0_seq1|m.8254 type:5prime_partial len:322 (+) comp75986_c0_seq1:2-967(+)	78.28	7.00E-166	469	97
ENSORLP00000000678	cds.comp99363_c1_seq14|m.68458	comp99363_c1_seq14|g.68458 ORF comp99363_c1_seq14|g.68458 comp99363_c1_seq14|m.68458 type:complete len:118 (+) comp99363_c1_seq14:210-563(+)	97.44	4.00E-80	236	100
ENSORLP00000000677	cds.comp94095_c2_seq2|m.32558	comp94095_c2_seq2|g.32558 ORF comp94095_c2_seq2|g.32558 comp94095_c2_seq2|m.32558 type:complete len:172 (+) comp94095_c2_seq2:44-559(+)	58.72	4.00E-59	187	99
ENSORLP00000000680	cds.comp100311_c0_seq1|m.81619	comp100311_c0_seq1|g.81619 ORF comp100311_c0_seq1|g.81619 comp100311_c0_seq1|m.81619 type:complete len:521 (+) comp100311_c0_seq1:351-1913(+)	90.83	0	850	100
ENSORLP00000000681	cds.comp97910_c0_seq2|m.54895	comp97910_c0_seq2|g.54895 ORF comp97910_c0_seq2|g.54895 comp97910_c0_seq2|m.54895 type:complete len:317 (-) comp97910_c0_seq2:345-1295(-)	96.91	0	652	100
ENSORLP00000000682	cds.comp105909_c0_seq29|m.210018	comp105909_c0_seq29|g.210018 ORF comp105909_c0_seq29|g.210018 comp105909_c0_seq29|m.210018 type:complete len:642 (-) comp105909_c0_seq29:1467-3392(-)	73.89	0	870	100
ENSORLP00000000683	cds.comp89388_c2_seq1|m.20066	comp89388_c2_seq1|g.20066 ORF comp89388_c2_seq1|g.20066 comp89388_c2_seq1|m.20066 type:complete len:388 (+) comp89388_c2_seq1:368-1531(+)	80.61	0	637	100
ENSORLP00000000684	cds.comp103673_c3_seq4|m.147599	comp103673_c3_seq4|g.147599 ORF comp103673_c3_seq4|g.147599 comp103673_c3_seq4|m.147599 type:3prime_partial len:900 (-) comp103673_c3_seq4:1-2697(-)	40.34	4.00E-140	436	98
ENSORLP00000000684	cds.comp103673_c3_seq4|m.147599	comp103673_c3_seq4|g.147599 ORF comp103673_c3_seq4|g.147599 comp103673_c3_seq4|m.147599 type:3prime_partial len:900 (-) comp103673_c3_seq4:1-2697(-)	39.08	5.00E-130	409	98
ENSORLP00000000684	cds.comp103673_c3_seq4|m.147599	comp103673_c3_seq4|g.147599 ORF comp103673_c3_seq4|g.147599 comp103673_c3_seq4|m.147599 type:3prime_partial len:900 (-) comp103673_c3_seq4:1-2697(-)	43.91	1.00E-104	342	98
ENSORLP00000000684	cds.comp103673_c3_seq4|m.147599	comp103673_c3_seq4|g.147599 ORF comp103673_c3_seq4|g.147599 comp103673_c3_seq4|m.147599 type:3prime_partial len:900 (-) comp103673_c3_seq4:1-2697(-)	39.78	2.00E-104	342	98
ENSORLP00000000684	cds.comp103673_c3_seq4|m.147599	comp103673_c3_seq4|g.147599 ORF comp103673_c3_seq4|g.147599 comp103673_c3_seq4|m.147599 type:3prime_partial len:900 (-) comp103673_c3_seq4:1-2697(-)	38.46	8.00E-54	200	98
ENSORLP00000000685	cds.comp101905_c2_seq12|m.107437	comp101905_c2_seq12|g.107437 ORF comp101905_c2_seq12|g.107437 comp101905_c2_seq12|m.107437 type:5prime_partial len:373 (+) comp101905_c2_seq12:3-1121(+)	47.71	7.00E-119	356	96
ENSORLP00000000685	cds.comp101905_c2_seq12|m.107437	comp101905_c2_seq12|g.107437 ORF comp101905_c2_seq12|g.107437 comp101905_c2_seq12|m.107437 type:5prime_partial len:373 (+) comp101905_c2_seq12:3-1121(+)	48.64	8.00E-118	353	96
ENSORLP00000000685	cds.comp101905_c2_seq12|m.107437	comp101905_c2_seq12|g.107437 ORF comp101905_c2_seq12|g.107437 comp101905_c2_seq12|m.107437 type:5prime_partial len:373 (+) comp101905_c2_seq12:3-1121(+)	48.84	8.00E-113	341	96
ENSORLP00000000686	cds.comp98785_c0_seq1|m.62856	comp98785_c0_seq1|g.62856 ORF comp98785_c0_seq1|g.62856 comp98785_c0_seq1|m.62856 type:complete len:640 (-) comp98785_c0_seq1:1462-3381(-)	96.23	0	1088	96
ENSORLP00000000690	cds.comp98785_c0_seq1|m.62856	comp98785_c0_seq1|g.62856 ORF comp98785_c0_seq1|g.62856 comp98785_c0_seq1|m.62856 type:complete len:640 (-) comp98785_c0_seq1:1462-3381(-)	96.61	0	895	94
ENSORLP00000000688	cds.comp94095_c2_seq2|m.32558	comp94095_c2_seq2|g.32558 ORF comp94095_c2_seq2|g.32558 comp94095_c2_seq2|m.32558 type:complete len:172 (+) comp94095_c2_seq2:44-559(+)	91.6	2.00E-82	244	100
ENSORLP00000000692	cds.comp94095_c2_seq2|m.32558	comp94095_c2_seq2|g.32558 ORF comp94095_c2_seq2|g.32558 comp94095_c2_seq2|m.32558 type:complete len:172 (+) comp94095_c2_seq2:44-559(+)	88.3	9.00E-107	308	100
ENSORLP00000000687	cds.comp102528_c0_seq1|m.120159	comp102528_c0_seq1|g.120159 ORF comp102528_c0_seq1|g.120159 comp102528_c0_seq1|m.120159 type:complete len:209 (-) comp102528_c0_seq1:12-638(-)	82.45	2.00E-106	309	99
ENSORLP00000000689	cds.comp443219_c0_seq1|m.267872	comp443219_c0_seq1|g.267872 ORF comp443219_c0_seq1|g.267872 comp443219_c0_seq1|m.267872 type:complete len:316 (+) comp443219_c0_seq1:1-948(+)	39.93	5.00E-60	197	96
ENSORLP00000000691	cds.comp97910_c0_seq2|m.54894	comp97910_c0_seq2|g.54894 ORF comp97910_c0_seq2|g.54894 comp97910_c0_seq2|m.54894 type:complete len:408 (+) comp97910_c0_seq2:1621-2844(+)	74.2	0	514	99
ENSORLP00000000693	cds.comp104143_c1_seq3|m.160170	comp104143_c1_seq3|g.160170 ORF comp104143_c1_seq3|g.160170 comp104143_c1_seq3|m.160170 type:internal len:587 (+) comp104143_c1_seq3:3-1760(+)	78.69	8.00E-136	400	100
ENSORLP00000000694	cds.comp79914_c0_seq1|m.10374	comp79914_c0_seq1|g.10374 ORF comp79914_c0_seq1|g.10374 comp79914_c0_seq1|m.10374 type:complete len:318 (-) comp79914_c0_seq1:1877-2830(-)	51.41	2.00E-93	286	99
ENSORLP00000000696	cds.comp90576_c0_seq1|m.22224	comp90576_c0_seq1|g.22224 ORF comp90576_c0_seq1|g.22224 comp90576_c0_seq1|m.22224 type:complete len:166 (-) comp90576_c0_seq1:110-607(-)	78.53	6.00E-90	265	100
ENSORLP00000000695	cds.comp88709_c0_seq1|m.18864	comp88709_c0_seq1|g.18864 ORF comp88709_c0_seq1|g.18864 comp88709_c0_seq1|m.18864 type:internal len:477 (+) comp88709_c0_seq1:1-1428(+)	56.85	4.00E-101	311	88
ENSORLP00000000698	cds.comp62554_c0_seq1|m.5526	comp62554_c0_seq1|g.5526 ORF comp62554_c0_seq1|g.5526 comp62554_c0_seq1|m.5526 type:5prime_partial len:596 (+) comp62554_c0_seq1:2-1789(+)	94.1	0	1032	97
ENSORLP00000000699	cds.comp62554_c0_seq1|m.5526	comp62554_c0_seq1|g.5526 ORF comp62554_c0_seq1|g.5526 comp62554_c0_seq1|m.5526 type:5prime_partial len:596 (+) comp62554_c0_seq1:2-1789(+)	93.9	0	1065	96
ENSORLP00000000704	cds.comp62554_c0_seq1|m.5526	comp62554_c0_seq1|g.5526 ORF comp62554_c0_seq1|g.5526 comp62554_c0_seq1|m.5526 type:5prime_partial len:596 (+) comp62554_c0_seq1:2-1789(+)	94.15	0	1113	100
ENSORLP00000000707	cds.comp90874_c0_seq2|m.22805	comp90874_c0_seq2|g.22805 ORF comp90874_c0_seq2|g.22805 comp90874_c0_seq2|m.22805 type:3prime_partial len:650 (+) comp90874_c0_seq2:216-2162(+)	75.08	0	995	66
ENSORLP00000000700	cds.comp94095_c2_seq1|m.32556	comp94095_c2_seq1|g.32556 ORF comp94095_c2_seq1|g.32556 comp94095_c2_seq1|m.32556 type:complete len:172 (+) comp94095_c2_seq1:146-661(+)	84.3	1.00E-98	288	100
ENSORLP00000000701	cds.comp107262_c0_seq4|m.261626	comp107262_c0_seq4|g.261626 ORF comp107262_c0_seq4|g.261626 comp107262_c0_seq4|m.261626 type:complete len:1168 (-) comp107262_c0_seq4:39-3542(-)	41.15	4.00E-90	298	99
ENSORLP00000000703	cds.comp96627_c1_seq1|m.44680	comp96627_c1_seq1|g.44680 ORF comp96627_c1_seq1|g.44680 comp96627_c1_seq1|m.44680 type:complete len:729 (+) comp96627_c1_seq1:2076-4262(+)	35.71	4.1	27.7	67
ENSORLP00000000705	cds.comp106067_c0_seq13|m.215277	comp106067_c0_seq13|g.215277 ORF comp106067_c0_seq13|g.215277 comp106067_c0_seq13|m.215277 type:3prime_partial len:326 (-) comp106067_c0_seq13:1-975(-)	41.2	1.00E-65	214	88
ENSORLP00000000706	cds.comp106164_c1_seq1|m.218668	comp106164_c1_seq1|g.218668 ORF comp106164_c1_seq1|g.218668 comp106164_c1_seq1|m.218668 type:complete len:1271 (-) comp106164_c1_seq1:830-4642(-)	30.56	1.00E-74	261	98
ENSORLP00000000706	cds.comp106164_c1_seq1|m.218668	comp106164_c1_seq1|g.218668 ORF comp106164_c1_seq1|g.218668 comp106164_c1_seq1|m.218668 type:complete len:1271 (-) comp106164_c1_seq1:830-4642(-)	31.72	1.00E-72	256	98
ENSORLP00000000706	cds.comp106164_c1_seq1|m.218668	comp106164_c1_seq1|g.218668 ORF comp106164_c1_seq1|g.218668 comp106164_c1_seq1|m.218668 type:complete len:1271 (-) comp106164_c1_seq1:830-4642(-)	30.5	5.00E-65	234	98
ENSORLP00000000706	cds.comp106164_c1_seq1|m.218668	comp106164_c1_seq1|g.218668 ORF comp106164_c1_seq1|g.218668 comp106164_c1_seq1|m.218668 type:complete len:1271 (-) comp106164_c1_seq1:830-4642(-)	30.65	4.00E-59	217	98
ENSORLP00000000706	cds.comp106164_c1_seq1|m.218668	comp106164_c1_seq1|g.218668 ORF comp106164_c1_seq1|g.218668 comp106164_c1_seq1|m.218668 type:complete len:1271 (-) comp106164_c1_seq1:830-4642(-)	29.3	9.00E-57	210	98
ENSORLP00000000706	cds.comp106164_c1_seq1|m.218668	comp106164_c1_seq1|g.218668 ORF comp106164_c1_seq1|g.218668 comp106164_c1_seq1|m.218668 type:complete len:1271 (-) comp106164_c1_seq1:830-4642(-)	30.57	1.00E-41	164	98
ENSORLP00000000708	cds.comp108639_c0_seq1|m.266579	comp108639_c0_seq1|g.266579 ORF comp108639_c0_seq1|g.266579 comp108639_c0_seq1|m.266579 type:complete len:151 (-) comp108639_c0_seq1:177-629(-)	91.8	2.00E-67	206	82
ENSORLP00000000713	cds.comp91566_c1_seq2|m.24568	comp91566_c1_seq2|g.24568 ORF comp91566_c1_seq2|g.24568 comp91566_c1_seq2|m.24568 type:complete len:1075 (-) comp91566_c1_seq2:829-4053(-)	85.25	0	1915	100
ENSORLP00000000715	cds.comp91566_c1_seq1|m.24565	comp91566_c1_seq1|g.24565 ORF comp91566_c1_seq1|g.24565 comp91566_c1_seq1|m.24565 type:complete len:900 (-) comp91566_c1_seq1:1922-4621(-)	95.52	3.00E-174	517	60
ENSORLP00000000709	cds.comp88573_c0_seq1|m.18595	comp88573_c0_seq1|g.18595 ORF comp88573_c0_seq1|g.18595 comp88573_c0_seq1|m.18595 type:complete len:380 (+) comp88573_c0_seq1:45-1184(+)	91.2	2.00E-143	411	100
ENSORLP00000000711	cds.comp88573_c0_seq1|m.18595	comp88573_c0_seq1|g.18595 ORF comp88573_c0_seq1|g.18595 comp88573_c0_seq1|m.18595 type:complete len:380 (+) comp88573_c0_seq1:45-1184(+)	83.43	0	615	99
ENSORLP00000000710	cds.comp64471_c0_seq1|m.6127	comp64471_c0_seq1|g.6127 ORF comp64471_c0_seq1|g.6127 comp64471_c0_seq1|m.6127 type:3prime_partial len:213 (+) comp64471_c0_seq1:254-889(+)	47.83	4.8	27.3	28
ENSORLP00000000712	cds.comp106370_c0_seq2|m.226416	comp106370_c0_seq2|g.226416 ORF comp106370_c0_seq2|g.226416 comp106370_c0_seq2|m.226416 type:5prime_partial len:380 (-) comp106370_c0_seq2:119-1258(-)	62.23	4.00E-155	448	94
ENSORLP00000000714	cds.comp103253_c0_seq5|m.137594	comp103253_c0_seq5|g.137594 ORF comp103253_c0_seq5|g.137594 comp103253_c0_seq5|m.137594 type:complete len:2491 (-) comp103253_c0_seq5:184-7656(-)	57.05	0	630	100
ENSORLP00000000716	cds.comp100514_c1_seq1|m.84068	comp100514_c1_seq1|g.84068 ORF comp100514_c1_seq1|g.84068 comp100514_c1_seq1|m.84068 type:complete len:620 (+) comp100514_c1_seq1:90-1949(+)	58.71	0	679	100
ENSORLP00000000719	cds.comp104919_c5_seq9|m.180450	comp104919_c5_seq9|g.180450 ORF comp104919_c5_seq9|g.180450 comp104919_c5_seq9|m.180450 type:3prime_partial len:1423 (+) comp104919_c5_seq9:100-4365(+)	88.78	0	2568	87
ENSORLP00000000725	cds.comp104919_c5_seq19|m.180483	comp104919_c5_seq19|g.180483 ORF comp104919_c5_seq19|g.180483 comp104919_c5_seq19|m.180483 type:complete len:736 (+) comp104919_c5_seq19:77-2284(+)	89.64	0	667	88
ENSORLP00000000725	cds.comp104919_c5_seq19|m.180483	comp104919_c5_seq19|g.180483 ORF comp104919_c5_seq19|g.180483 comp104919_c5_seq19|m.180483 type:complete len:736 (+) comp104919_c5_seq19:77-2284(+)	27.97	2.00E-24	108	88
ENSORLP00000000725	cds.comp104919_c5_seq19|m.180483	comp104919_c5_seq19|g.180483 ORF comp104919_c5_seq19|g.180483 comp104919_c5_seq19|m.180483 type:complete len:736 (+) comp104919_c5_seq19:77-2284(+)	41.18	0.026	38.9	88
ENSORLP00000000717	cds.comp106370_c0_seq12|m.226424	comp106370_c0_seq12|g.226424 ORF comp106370_c0_seq12|g.226424 comp106370_c0_seq12|m.226424 type:3prime_partial len:156 (-) comp106370_c0_seq12:3-467(-)	45.86	2.00E-38	133	83
ENSORLP00000000720	cds.comp93109_c4_seq1|m.29093	comp93109_c4_seq1|g.29093 ORF comp93109_c4_seq1|g.29093 comp93109_c4_seq1|m.29093 type:complete len:1207 (+) comp93109_c4_seq1:118-3738(+)	73.75	0	845	100
ENSORLP00000000720	cds.comp93109_c4_seq1|m.29093	comp93109_c4_seq1|g.29093 ORF comp93109_c4_seq1|g.29093 comp93109_c4_seq1|m.29093 type:complete len:1207 (+) comp93109_c4_seq1:118-3738(+)	83.92	0	669	100
ENSORLP00000000721	cds.comp104807_c0_seq1|m.178398	comp104807_c0_seq1|g.178398 ORF comp104807_c0_seq1|g.178398 comp104807_c0_seq1|m.178398 type:complete len:548 (+) comp104807_c0_seq1:1361-3004(+)	45.05	2.00E-67	222	100
ENSORLP00000000723	cds.comp104807_c0_seq1|m.178398	comp104807_c0_seq1|g.178398 ORF comp104807_c0_seq1|g.178398 comp104807_c0_seq1|m.178398 type:complete len:548 (+) comp104807_c0_seq1:1361-3004(+)	46.99	1.00E-21	90.5	98
ENSORLP00000000722	cds.comp104060_c0_seq1|m.157684	comp104060_c0_seq1|g.157684 ORF comp104060_c0_seq1|g.157684 comp104060_c0_seq1|m.157684 type:complete len:1332 (-) comp104060_c0_seq1:2175-6170(-)	73.27	0	580	100
ENSORLP00000000724	cds.comp83206_c0_seq2|m.12342	comp83206_c0_seq2|g.12342 ORF comp83206_c0_seq2|g.12342 comp83206_c0_seq2|m.12342 type:5prime_partial len:406 (+) comp83206_c0_seq2:1-1218(+)	65.96	1.00E-99	303	100
ENSORLP00000000726	cds.comp97475_c1_seq1|m.50771	comp97475_c1_seq1|g.50771 ORF comp97475_c1_seq1|g.50771 comp97475_c1_seq1|m.50771 type:complete len:825 (+) comp97475_c1_seq1:507-2981(+)	63.57	2.00E-172	508	99
ENSORLP00000000728	cds.comp94095_c2_seq2|m.32558	comp94095_c2_seq2|g.32558 ORF comp94095_c2_seq2|g.32558 comp94095_c2_seq2|m.32558 type:complete len:172 (+) comp94095_c2_seq2:44-559(+)	81.07	2.00E-92	272	95
ENSORLP00000000727	cds.comp95345_c0_seq1|m.38333	comp95345_c0_seq1|g.38333 ORF comp95345_c0_seq1|g.38333 comp95345_c0_seq1|m.38333 type:complete len:1343 (+) comp95345_c0_seq1:217-4245(+)	93.35	0	816	99
ENSORLP00000000729	cds.comp86287_c0_seq1|m.16184	comp86287_c0_seq1|g.16184 ORF comp86287_c0_seq1|g.16184 comp86287_c0_seq1|m.16184 type:complete len:236 (-) comp86287_c0_seq1:790-1497(-)	87.85	1.00E-157	444	89
ENSORLP00000000730	cds.comp86287_c0_seq1|m.16184	comp86287_c0_seq1|g.16184 ORF comp86287_c0_seq1|g.16184 comp86287_c0_seq1|m.16184 type:complete len:236 (-) comp86287_c0_seq1:790-1497(-)	91.91	3.00E-158	445	89
ENSORLP00000000731	cds.comp56814_c0_seq2|m.3770	comp56814_c0_seq2|g.3770 ORF comp56814_c0_seq2|g.3770 comp56814_c0_seq2|m.3770 type:complete len:287 (-) comp56814_c0_seq2:421-1281(-)	38.46	4.7	27.3	31
ENSORLP00000000732	cds.comp104143_c1_seq3|m.160170	comp104143_c1_seq3|g.160170 ORF comp104143_c1_seq3|g.160170 comp104143_c1_seq3|m.160170 type:internal len:587 (+) comp104143_c1_seq3:3-1760(+)	75.66	0	687	48
ENSORLP00000000734	cds.comp104143_c1_seq3|m.160170	comp104143_c1_seq3|g.160170 ORF comp104143_c1_seq3|g.160170 comp104143_c1_seq3|m.160170 type:internal len:587 (+) comp104143_c1_seq3:3-1760(+)	77.03	1.00E-176	528	38
ENSORLP00000000735	cds.comp105210_c2_seq4|m.188381	comp105210_c2_seq4|g.188381 ORF comp105210_c2_seq4|g.188381 comp105210_c2_seq4|m.188381 type:internal len:294 (-) comp105210_c2_seq4:3-881(-)	46.92	4.00E-65	213	100
ENSORLP00000000735	cds.comp105210_c2_seq4|m.188381	comp105210_c2_seq4|g.188381 ORF comp105210_c2_seq4|g.188381 comp105210_c2_seq4|m.188381 type:internal len:294 (-) comp105210_c2_seq4:3-881(-)	46.04	1.00E-54	186	100
ENSORLP00000000735	cds.comp105210_c2_seq4|m.188381	comp105210_c2_seq4|g.188381 ORF comp105210_c2_seq4|g.188381 comp105210_c2_seq4|m.188381 type:internal len:294 (-) comp105210_c2_seq4:3-881(-)	45.04	4.00E-45	160	100
ENSORLP00000000735	cds.comp105210_c2_seq4|m.188381	comp105210_c2_seq4|g.188381 ORF comp105210_c2_seq4|g.188381 comp105210_c2_seq4|m.188381 type:internal len:294 (-) comp105210_c2_seq4:3-881(-)	45.83	1.00E-41	151	100
ENSORLP00000000733	cds.comp105887_c0_seq1|m.209252	comp105887_c0_seq1|g.209252 ORF comp105887_c0_seq1|g.209252 comp105887_c0_seq1|m.209252 type:3prime_partial len:119 (-) comp105887_c0_seq1:1-354(-)	38.04	6.00E-07	46.2	35
ENSORLP00000000736	cds.comp104771_c0_seq1|m.177620	comp104771_c0_seq1|g.177620 ORF comp104771_c0_seq1|g.177620 comp104771_c0_seq1|m.177620 type:complete len:127 (-) comp104771_c0_seq1:2020-2400(-)	21.74	9.2	28.1	39
ENSORLP00000000738	cds.comp107236_c0_seq1|m.260104	comp107236_c0_seq1|g.260104 ORF comp107236_c0_seq1|g.260104 comp107236_c0_seq1|m.260104 type:5prime_partial len:1293 (+) comp107236_c0_seq1:1-3879(+)	50.19	0	1142	96
ENSORLP00000000737	cds.comp105887_c5_seq6|m.209315	comp105887_c5_seq6|g.209315 ORF comp105887_c5_seq6|g.209315 comp105887_c5_seq6|m.209315 type:complete len:445 (+) comp105887_c5_seq6:1401-2735(+)	76.54	4.00E-118	350	99
ENSORLP00000000740	cds.comp94085_c0_seq2|m.32539	comp94085_c0_seq2|g.32539 ORF comp94085_c0_seq2|g.32539 comp94085_c0_seq2|m.32539 type:complete len:459 (+) comp94085_c0_seq2:314-1690(+)	81.88	0	684	94
ENSORLP00000000742	cds.comp89544_c0_seq1|m.20277	comp89544_c0_seq1|g.20277 ORF comp89544_c0_seq1|g.20277 comp89544_c0_seq1|m.20277 type:complete len:203 (+) comp89544_c0_seq1:129-737(+)	76.77	3.00E-107	312	92
ENSORLP00000000743	cds.comp99428_c0_seq1|m.68960	comp99428_c0_seq1|g.68960 ORF comp99428_c0_seq1|g.68960 comp99428_c0_seq1|m.68960 type:complete len:972 (-) comp99428_c0_seq1:594-3509(-)	94.55	0	1846	100
ENSORLP00000000744	cds.comp104426_c0_seq3|m.168245	comp104426_c0_seq3|g.168245 ORF comp104426_c0_seq3|g.168245 comp104426_c0_seq3|m.168245 type:complete len:569 (-) comp104426_c0_seq3:606-2312(-)	55.44	0	665	70
ENSORLP00000000745	cds.comp83660_c0_seq1|m.12816	comp83660_c0_seq1|g.12816 ORF comp83660_c0_seq1|g.12816 comp83660_c0_seq1|m.12816 type:complete len:222 (+) comp83660_c0_seq1:360-1025(+)	92.76	2.00E-155	436	100
ENSORLP00000000746	cds.comp83660_c0_seq1|m.12816	comp83660_c0_seq1|g.12816 ORF comp83660_c0_seq1|g.12816 comp83660_c0_seq1|m.12816 type:complete len:222 (+) comp83660_c0_seq1:360-1025(+)	85.59	1.00E-140	398	100
ENSORLP00000000747	cds.comp83660_c0_seq1|m.12816	comp83660_c0_seq1|g.12816 ORF comp83660_c0_seq1|g.12816 comp83660_c0_seq1|m.12816 type:complete len:222 (+) comp83660_c0_seq1:360-1025(+)	93.1	6.00E-54	172	92
ENSORLP00000000748	cds.comp42348_c0_seq1|m.2253	comp42348_c0_seq1|g.2253 ORF comp42348_c0_seq1|g.2253 comp42348_c0_seq1|m.2253 type:complete len:246 (+) comp42348_c0_seq1:87-824(+)	98.78	2.00E-176	491	100
ENSORLP00000000749	cds.comp53427_c0_seq1|m.3525	comp53427_c0_seq1|g.3525 ORF comp53427_c0_seq1|g.3525 comp53427_c0_seq1|m.3525 type:complete len:316 (-) comp53427_c0_seq1:639-1586(-)	67.08	2.00E-146	421	96
ENSORLP00000000750	cds.comp104213_c0_seq49|m.161673	comp104213_c0_seq49|g.161673 ORF comp104213_c0_seq49|g.161673 comp104213_c0_seq49|m.161673 type:complete len:274 (-) comp104213_c0_seq49:336-1157(-)	45.39	9.00E-73	230	92
ENSORLP00000000751	cds.comp104659_c0_seq1|m.174010	comp104659_c0_seq1|g.174010 ORF comp104659_c0_seq1|g.174010 comp104659_c0_seq1|m.174010 type:5prime_partial len:1377 (-) comp104659_c0_seq1:385-4515(-)	56.21	0	674	79
ENSORLP00000000751	cds.comp104659_c0_seq1|m.174010	comp104659_c0_seq1|g.174010 ORF comp104659_c0_seq1|g.174010 comp104659_c0_seq1|m.174010 type:5prime_partial len:1377 (-) comp104659_c0_seq1:385-4515(-)	74.51	7.00E-175	565	79
ENSORLP00000000753	cds.comp91652_c0_seq1|m.24982	comp91652_c0_seq1|g.24982 ORF comp91652_c0_seq1|g.24982 comp91652_c0_seq1|m.24982 type:complete len:242 (+) comp91652_c0_seq1:132-857(+)	80.56	5.00E-79	239	100
ENSORLP00000000756	cds.comp91652_c0_seq1|m.24982	comp91652_c0_seq1|g.24982 ORF comp91652_c0_seq1|g.24982 comp91652_c0_seq1|m.24982 type:complete len:242 (+) comp91652_c0_seq1:132-857(+)	81.53	4.00E-135	385	93
ENSORLP00000000761	cds.comp98259_c0_seq1|m.57899	comp98259_c0_seq1|g.57899 ORF comp98259_c0_seq1|g.57899 comp98259_c0_seq1|m.57899 type:complete len:596 (-) comp98259_c0_seq1:3621-5408(-)	88.21	0	1078	100
ENSORLP00000000763	cds.comp98259_c0_seq1|m.57899	comp98259_c0_seq1|g.57899 ORF comp98259_c0_seq1|g.57899 comp98259_c0_seq1|m.57899 type:complete len:596 (-) comp98259_c0_seq1:3621-5408(-)	90.6	0	1049	95
ENSORLP00000000763	cds.comp98259_c0_seq1|m.57899	comp98259_c0_seq1|g.57899 ORF comp98259_c0_seq1|g.57899 comp98259_c0_seq1|m.57899 type:complete len:596 (-) comp98259_c0_seq1:3621-5408(-)	44.25	3.00E-19	93.6	95
ENSORLP00000000754	cds.comp103925_c0_seq1|m.153790	comp103925_c0_seq1|g.153790 ORF comp103925_c0_seq1|g.153790 comp103925_c0_seq1|m.153790 type:complete len:302 (-) comp103925_c0_seq1:6025-6930(-)	79.28	4.00E-167	472	100
ENSORLP00000000759	cds.comp106705_c0_seq1|m.238241	comp106705_c0_seq1|g.238241 ORF comp106705_c0_seq1|g.238241 comp106705_c0_seq1|m.238241 type:complete len:393 (+) comp106705_c0_seq1:163-1341(+)	76.15	0	599	99
ENSORLP00000000755	cds.comp84591_c0_seq1|m.14294	comp84591_c0_seq1|g.14294 ORF comp84591_c0_seq1|g.14294 comp84591_c0_seq1|m.14294 type:complete len:247 (-) comp84591_c0_seq1:124-864(-)	39.76	5.00E-58	189	99
ENSORLP00000000762	cds.comp536272_c0_seq1|m.268415	comp536272_c0_seq1|g.268415 ORF comp536272_c0_seq1|g.268415 comp536272_c0_seq1|m.268415 type:5prime_partial len:260 (+) comp536272_c0_seq1:3-782(+)	83.73	2.00E-158	448	82
ENSORLP00000000764	cds.comp536272_c0_seq1|m.268415	comp536272_c0_seq1|g.268415 ORF comp536272_c0_seq1|g.268415 comp536272_c0_seq1|m.268415 type:5prime_partial len:260 (+) comp536272_c0_seq1:3-782(+)	85.38	3.00E-163	461	80
ENSORLP00000000765	cds.comp96602_c0_seq2|m.44453	comp96602_c0_seq2|g.44453 ORF comp96602_c0_seq2|g.44453 comp96602_c0_seq2|m.44453 type:complete len:1354 (+) comp96602_c0_seq2:568-4629(+)	39.83	0	897	100
ENSORLP00000000766	cds.comp92460_c0_seq1|m.27321	comp92460_c0_seq1|g.27321 ORF comp92460_c0_seq1|g.27321 comp92460_c0_seq1|m.27321 type:complete len:799 (+) comp92460_c0_seq1:437-2833(+)	83.62	0	1263	99
ENSORLP00000000767	cds.comp101240_c5_seq6|m.96567	comp101240_c5_seq6|g.96567 ORF comp101240_c5_seq6|g.96567 comp101240_c5_seq6|m.96567 type:5prime_partial len:146 (+) comp101240_c5_seq6:3-440(+)	98	5.00E-67	203	99
ENSORLP00000000768	cds.comp87796_c1_seq1|m.17440	comp87796_c1_seq1|g.17440 ORF comp87796_c1_seq1|g.17440 comp87796_c1_seq1|m.17440 type:5prime_partial len:580 (-) comp87796_c1_seq1:1000-2739(-)	82.7	0	974	96
ENSORLP00000000769	cds.comp87796_c1_seq1|m.17440	comp87796_c1_seq1|g.17440 ORF comp87796_c1_seq1|g.17440 comp87796_c1_seq1|m.17440 type:5prime_partial len:580 (-) comp87796_c1_seq1:1000-2739(-)	83.54	0	987	100
ENSORLP00000000770	cds.comp87796_c1_seq1|m.17440	comp87796_c1_seq1|g.17440 ORF comp87796_c1_seq1|g.17440 comp87796_c1_seq1|m.17440 type:5prime_partial len:580 (-) comp87796_c1_seq1:1000-2739(-)	81.99	0	723	100
ENSORLP00000000770	cds.comp87796_c1_seq1|m.17440	comp87796_c1_seq1|g.17440 ORF comp87796_c1_seq1|g.17440 comp87796_c1_seq1|m.17440 type:5prime_partial len:580 (-) comp87796_c1_seq1:1000-2739(-)	58.9	8.00E-18	88.2	100
ENSORLP00000000771	cds.comp78497_c1_seq2|m.9571	comp78497_c1_seq2|g.9571 ORF comp78497_c1_seq2|g.9571 comp78497_c1_seq2|m.9571 type:5prime_partial len:517 (+) comp78497_c1_seq2:3-1553(+)	87.39	0	821	100
ENSORLP00000000772	cds.comp108912_c0_seq1|m.266605	comp108912_c0_seq1|g.266605 ORF comp108912_c0_seq1|g.266605 comp108912_c0_seq1|m.266605 type:complete len:339 (+) comp108912_c0_seq1:383-1399(+)	82.89	0	531	99
ENSORLP00000000773	cds.comp95001_c0_seq1|m.36271	comp95001_c0_seq1|g.36271 ORF comp95001_c0_seq1|g.36271 comp95001_c0_seq1|m.36271 type:complete len:256 (-) comp95001_c0_seq1:927-1694(-)	64.34	7.00E-104	307	100
ENSORLP00000000775	cds.comp95001_c0_seq1|m.36271	comp95001_c0_seq1|g.36271 ORF comp95001_c0_seq1|g.36271 comp95001_c0_seq1|m.36271 type:complete len:256 (-) comp95001_c0_seq1:927-1694(-)	64.12	4.00E-104	308	100
ENSORLP00000000776	cds.comp103019_c0_seq2|m.131692	comp103019_c0_seq2|g.131692 ORF comp103019_c0_seq2|g.131692 comp103019_c0_seq2|m.131692 type:complete len:935 (+) comp103019_c0_seq2:489-3293(+)	86.1	0	813	96
ENSORLP00000000778	cds.comp103019_c0_seq2|m.131692	comp103019_c0_seq2|g.131692 ORF comp103019_c0_seq2|g.131692 comp103019_c0_seq2|m.131692 type:complete len:935 (+) comp103019_c0_seq2:489-3293(+)	83.11	0	851	97
ENSORLP00000000782	cds.comp103913_c2_seq22|m.153514	comp103913_c2_seq22|g.153514 ORF comp103913_c2_seq22|g.153514 comp103913_c2_seq22|m.153514 type:complete len:2098 (+) comp103913_c2_seq22:1601-7894(+)	84.02	0	3605	100
ENSORLP00000000779	cds.comp98120_c0_seq2|m.56785	comp98120_c0_seq2|g.56785 ORF comp98120_c0_seq2|g.56785 comp98120_c0_seq2|m.56785 type:complete len:262 (+) comp98120_c0_seq2:955-1740(+)	88.7	6.00E-151	426	100
ENSORLP00000000780	cds.comp108587_c0_seq1|m.266577	comp108587_c0_seq1|g.266577 ORF comp108587_c0_seq1|g.266577 comp108587_c0_seq1|m.266577 type:complete len:274 (+) comp108587_c0_seq1:30-851(+)	87.18	0	508	100
ENSORLP00000000781	cds.comp4639_c0_seq1|m.435	comp4639_c0_seq1|g.435 ORF comp4639_c0_seq1|g.435 comp4639_c0_seq1|m.435 type:5prime_partial len:128 (+) comp4639_c0_seq1:3-386(+)	72.13	1.00E-22	93.2	25
ENSORLP00000000787	cds.comp103691_c1_seq14|m.148202	comp103691_c1_seq14|g.148202 ORF comp103691_c1_seq14|g.148202 comp103691_c1_seq14|m.148202 type:5prime_partial len:907 (-) comp103691_c1_seq14:284-3004(-)	95.25	0	1750	100
ENSORLP00000000783	cds.comp77565_c0_seq1|m.9110	comp77565_c0_seq1|g.9110 ORF comp77565_c0_seq1|g.9110 comp77565_c0_seq1|m.9110 type:complete len:308 (+) comp77565_c0_seq1:477-1400(+)	81.34	9.00E-72	223	80
ENSORLP00000000793	cds.comp105942_c1_seq1|m.211485	comp105942_c1_seq1|g.211485 ORF comp105942_c1_seq1|g.211485 comp105942_c1_seq1|m.211485 type:complete len:2520 (+) comp105942_c1_seq1:362-7921(+)	84.65	0	4276	99
ENSORLP00000000784	cds.comp61002_c0_seq1|m.5119	comp61002_c0_seq1|g.5119 ORF comp61002_c0_seq1|g.5119 comp61002_c0_seq1|m.5119 type:complete len:335 (+) comp61002_c0_seq1:76-1080(+)	55.97	7.00E-99	300	99
ENSORLP00000000785	cds.comp84722_c0_seq1|m.14475	comp84722_c0_seq1|g.14475 ORF comp84722_c0_seq1|g.14475 comp84722_c0_seq1|m.14475 type:complete len:176 (-) comp84722_c0_seq1:259-786(-)	88.57	3.00E-115	330	100
ENSORLP00000000809	cds.comp102054_c0_seq8|m.109882	comp102054_c0_seq8|g.109882 ORF comp102054_c0_seq8|g.109882 comp102054_c0_seq8|m.109882 type:complete len:1969 (+) comp102054_c0_seq8:300-6206(+)	82.25	0	3169	99
ENSORLP00000000812	cds.comp102054_c0_seq16|m.109926	comp102054_c0_seq16|g.109926 ORF comp102054_c0_seq16|g.109926 comp102054_c0_seq16|m.109926 type:3prime_partial len:1590 (+) comp102054_c0_seq16:224-4990(+)	94.78	5.00E-74	243	97
ENSORLP00000000791	cds.comp100008_c0_seq3|m.76749	comp100008_c0_seq3|g.76749 ORF comp100008_c0_seq3|g.76749 comp100008_c0_seq3|m.76749 type:5prime_partial len:1002 (-) comp100008_c0_seq3:1284-4289(-)	91.26	0	1735	100
ENSORLP00000000788	cds.comp32267_c0_seq1|m.1560	comp32267_c0_seq1|g.1560 ORF comp32267_c0_seq1|g.1560 comp32267_c0_seq1|m.1560 type:5prime_partial len:196 (+) comp32267_c0_seq1:1-588(+)	74.88	1.00E-102	301	81
ENSORLP00000000790	cds.comp103948_c0_seq37|m.154562	comp103948_c0_seq37|g.154562 ORF comp103948_c0_seq37|g.154562 comp103948_c0_seq37|m.154562 type:complete len:378 (+) comp103948_c0_seq37:160-1293(+)	46.04	2.00E-97	300	92
ENSORLP00000000792	cds.comp77453_c0_seq1|m.9047	comp77453_c0_seq1|g.9047 ORF comp77453_c0_seq1|g.9047 comp77453_c0_seq1|m.9047 type:complete len:471 (-) comp77453_c0_seq1:1675-3087(-)	23.74	6.00E-28	116	89
ENSORLP00000000795	cds.comp104336_c0_seq1|m.165770	comp104336_c0_seq1|g.165770 ORF comp104336_c0_seq1|g.165770 comp104336_c0_seq1|m.165770 type:complete len:242 (+) comp104336_c0_seq1:371-1096(+)	84.4	7.00E-132	377	96
ENSORLP00000000797	cds.comp97470_c0_seq1|m.50758	comp97470_c0_seq1|g.50758 ORF comp97470_c0_seq1|g.50758 comp97470_c0_seq1|m.50758 type:3prime_partial len:500 (+) comp97470_c0_seq1:522-2018(+)	90.72	0	860	76
ENSORLP00000000801	cds.comp97470_c0_seq1|m.50758	comp97470_c0_seq1|g.50758 ORF comp97470_c0_seq1|g.50758 comp97470_c0_seq1|m.50758 type:3prime_partial len:500 (+) comp97470_c0_seq1:522-2018(+)	83.67	0	809	77
ENSORLP00000000803	cds.comp97470_c0_seq1|m.50758	comp97470_c0_seq1|g.50758 ORF comp97470_c0_seq1|g.50758 comp97470_c0_seq1|m.50758 type:3prime_partial len:500 (+) comp97470_c0_seq1:522-2018(+)	86.63	0	823	77
ENSORLP00000000796	cds.comp101050_c2_seq4|m.92154	comp101050_c2_seq4|g.92154 ORF comp101050_c2_seq4|g.92154 comp101050_c2_seq4|m.92154 type:complete len:375 (+) comp101050_c2_seq4:157-1281(+)	67.64	7.00E-167	477	99
ENSORLP00000000798	cds.comp100008_c0_seq3|m.76751	comp100008_c0_seq3|g.76751 ORF comp100008_c0_seq3|g.76751 comp100008_c0_seq3|m.76751 type:complete len:123 (+) comp100008_c0_seq3:203-571(+)	90.16	2.00E-79	234	100
ENSORLP00000000799	cds.comp100008_c0_seq3|m.76751	comp100008_c0_seq3|g.76751 ORF comp100008_c0_seq3|g.76751 comp100008_c0_seq3|m.76751 type:complete len:123 (+) comp100008_c0_seq3:203-571(+)	68.03	1.00E-50	160	100
ENSORLP00000000800	cds.comp106115_c0_seq9|m.217077	comp106115_c0_seq9|g.217077 ORF comp106115_c0_seq9|g.217077 comp106115_c0_seq9|m.217077 type:complete len:565 (+) comp106115_c0_seq9:167-1861(+)	78.09	0	806	100
ENSORLP00000000804	cds.comp106115_c0_seq9|m.217077	comp106115_c0_seq9|g.217077 ORF comp106115_c0_seq9|g.217077 comp106115_c0_seq9|m.217077 type:complete len:565 (+) comp106115_c0_seq9:167-1861(+)	76.62	0	733	97
ENSORLP00000000805	cds.comp91470_c0_seq1|m.24238	comp91470_c0_seq1|g.24238 ORF comp91470_c0_seq1|g.24238 comp91470_c0_seq1|m.24238 type:complete len:483 (-) comp91470_c0_seq1:7-1455(-)	72.24	0	739	96
ENSORLP00000000810	cds.comp91470_c0_seq1|m.24238	comp91470_c0_seq1|g.24238 ORF comp91470_c0_seq1|g.24238 comp91470_c0_seq1|m.24238 type:complete len:483 (-) comp91470_c0_seq1:7-1455(-)	76.12	0	773	99
ENSORLP00000000806	cds.comp70848_c0_seq1|m.7249	comp70848_c0_seq1|g.7249 ORF comp70848_c0_seq1|g.7249 comp70848_c0_seq1|m.7249 type:internal len:190 (+) comp70848_c0_seq1:3-569(+)	87.5	2.00E-118	343	64
ENSORLP00000000808	cds.comp102852_c0_seq1|m.127758	comp102852_c0_seq1|g.127758 ORF comp102852_c0_seq1|g.127758 comp102852_c0_seq1|m.127758 type:complete len:816 (+) comp102852_c0_seq1:298-2745(+)	62.18	0	981	99
ENSORLP00000000811	cds.comp102852_c0_seq1|m.127758	comp102852_c0_seq1|g.127758 ORF comp102852_c0_seq1|g.127758 comp102852_c0_seq1|m.127758 type:complete len:816 (+) comp102852_c0_seq1:298-2745(+)	61.15	0	976	99
ENSORLP00000000807	cds.comp104968_c2_seq4|m.181130	comp104968_c2_seq4|g.181130 ORF comp104968_c2_seq4|g.181130 comp104968_c2_seq4|m.181130 type:complete len:516 (+) comp104968_c2_seq4:82-1629(+)	46.18	2.00E-106	332	96
ENSORLP00000000813	cds.comp93252_c0_seq1|m.29519	comp93252_c0_seq1|g.29519 ORF comp93252_c0_seq1|g.29519 comp93252_c0_seq1|m.29519 type:complete len:105 (+) comp93252_c0_seq1:172-486(+)	44.83	8.00E-17	77.8	24
ENSORLP00000000816	cds.comp105637_c0_seq1|m.200351	comp105637_c0_seq1|g.200351 ORF comp105637_c0_seq1|g.200351 comp105637_c0_seq1|m.200351 type:complete len:1162 (-) comp105637_c0_seq1:2155-5640(-)	81.04	0	698	99
ENSORLP00000000817	cds.comp105637_c0_seq1|m.200351	comp105637_c0_seq1|g.200351 ORF comp105637_c0_seq1|g.200351 comp105637_c0_seq1|m.200351 type:complete len:1162 (-) comp105637_c0_seq1:2155-5640(-)	73.67	0	1328	100
ENSORLP00000000815	cds.comp98610_c0_seq1|m.60810	comp98610_c0_seq1|g.60810 ORF comp98610_c0_seq1|g.60810 comp98610_c0_seq1|m.60810 type:complete len:437 (+) comp98610_c0_seq1:455-1765(+)	60.49	2.00E-26	102	98
ENSORLP00000000818	cds.comp99644_c0_seq2|m.71893	comp99644_c0_seq2|g.71893 ORF comp99644_c0_seq2|g.71893 comp99644_c0_seq2|m.71893 type:complete len:472 (-) comp99644_c0_seq2:5378-6793(-)	43.16	3.00E-117	360	99
ENSORLP00000000819	cds.comp102997_c0_seq9|m.131450	comp102997_c0_seq9|g.131450 ORF comp102997_c0_seq9|g.131450 comp102997_c0_seq9|m.131450 type:complete len:765 (-) comp102997_c0_seq9:2491-4785(-)	54.95	0	769	99
ENSORLP00000000821	cds.comp87977_c0_seq1|m.17624	comp87977_c0_seq1|g.17624 ORF comp87977_c0_seq1|g.17624 comp87977_c0_seq1|m.17624 type:5prime_partial len:191 (+) comp87977_c0_seq1:1-573(+)	86.21	3.00E-111	321	92
ENSORLP00000000822	cds.comp99644_c0_seq2|m.71892	comp99644_c0_seq2|g.71892 ORF comp99644_c0_seq2|g.71892 comp99644_c0_seq2|m.71892 type:complete len:954 (+) comp99644_c0_seq2:343-3204(+)	74.36	2.00E-70	231	100
ENSORLP00000000824	cds.comp106027_c0_seq4|m.213853	comp106027_c0_seq4|g.213853 ORF comp106027_c0_seq4|g.213853 comp106027_c0_seq4|m.213853 type:complete len:271 (+) comp106027_c0_seq4:140-952(+)	39.39	1.2	28.9	42
ENSORLP00000000825	cds.comp100837_c1_seq1|m.88512	comp100837_c1_seq1|g.88512 ORF comp100837_c1_seq1|g.88512 comp100837_c1_seq1|m.88512 type:complete len:491 (+) comp100837_c1_seq1:84-1556(+)	59.55	0	556	92
ENSORLP00000000831	cds.comp99018_c0_seq1|m.64615	comp99018_c0_seq1|g.64615 ORF comp99018_c0_seq1|g.64615 comp99018_c0_seq1|m.64615 type:complete len:2028 (-) comp99018_c0_seq1:1141-7224(-)	96.06	0	4007	99
ENSORLP00000000826	cds.comp106205_c0_seq1|m.220054	comp106205_c0_seq1|g.220054 ORF comp106205_c0_seq1|g.220054 comp106205_c0_seq1|m.220054 type:complete len:794 (-) comp106205_c0_seq1:1376-3757(-)	27.35	4.2	28.9	88
ENSORLP00000000829	cds.comp103401_c0_seq1|m.141287	comp103401_c0_seq1|g.141287 ORF comp103401_c0_seq1|g.141287 comp103401_c0_seq1|m.141287 type:complete len:424 (-) comp103401_c0_seq1:2372-3643(-)	93.96	1.00E-103	318	74
ENSORLP00000000829	cds.comp103401_c0_seq1|m.141287	comp103401_c0_seq1|g.141287 ORF comp103401_c0_seq1|g.141287 comp103401_c0_seq1|m.141287 type:complete len:424 (-) comp103401_c0_seq1:2372-3643(-)	83.48	5.00E-59	202	74
ENSORLP00000000829	cds.comp103401_c0_seq1|m.141287	comp103401_c0_seq1|g.141287 ORF comp103401_c0_seq1|g.141287 comp103401_c0_seq1|m.141287 type:complete len:424 (-) comp103401_c0_seq1:2372-3643(-)	44.12	4.7	31.6	74
ENSORLP00000000827	cds.comp90439_c0_seq1|m.21948	comp90439_c0_seq1|g.21948 ORF comp90439_c0_seq1|g.21948 comp90439_c0_seq1|m.21948 type:complete len:358 (+) comp90439_c0_seq1:824-1897(+)	33.68	2.00E-10	60.8	96
ENSORLP00000000828	cds.comp63009_c0_seq1|m.5660	comp63009_c0_seq1|g.5660 ORF comp63009_c0_seq1|g.5660 comp63009_c0_seq1|m.5660 type:complete len:365 (-) comp63009_c0_seq1:682-1776(-)	77.53	0	533	100
ENSORLP00000000830	cds.comp100837_c1_seq1|m.88513	comp100837_c1_seq1|g.88513 ORF comp100837_c1_seq1|g.88513 comp100837_c1_seq1|m.88513 type:5prime_partial len:321 (-) comp100837_c1_seq1:2939-3901(-)	64.74	3.00E-117	354	57
ENSORLP00000000832	cds.comp60313_c0_seq1|m.4880	comp60313_c0_seq1|g.4880 ORF comp60313_c0_seq1|g.4880 comp60313_c0_seq1|m.4880 type:complete len:489 (+) comp60313_c0_seq1:216-1682(+)	79.42	0	794	98
ENSORLP00000000833	cds.comp106371_c1_seq3|m.226433	comp106371_c1_seq3|g.226433 ORF comp106371_c1_seq3|g.226433 comp106371_c1_seq3|m.226433 type:complete len:639 (-) comp106371_c1_seq3:251-2167(-)	63.73	0	728	99
ENSORLP00000000834	cds.comp104423_c0_seq5|m.168196	comp104423_c0_seq5|g.168196 ORF comp104423_c0_seq5|g.168196 comp104423_c0_seq5|m.168196 type:complete len:712 (+) comp104423_c0_seq5:473-2608(+)	75.93	2.00E-101	314	94
ENSORLP00000000837	cds.comp104423_c0_seq5|m.168196	comp104423_c0_seq5|g.168196 ORF comp104423_c0_seq5|g.168196 comp104423_c0_seq5|m.168196 type:complete len:712 (+) comp104423_c0_seq5:473-2608(+)	72.81	2.00E-94	298	77
ENSORLP00000000839	cds.comp104423_c0_seq5|m.168196	comp104423_c0_seq5|g.168196 ORF comp104423_c0_seq5|g.168196 comp104423_c0_seq5|m.168196 type:complete len:712 (+) comp104423_c0_seq5:473-2608(+)	75	1.00E-92	293	72
ENSORLP00000000840	cds.comp104423_c0_seq5|m.168196	comp104423_c0_seq5|g.168196 ORF comp104423_c0_seq5|g.168196 comp104423_c0_seq5|m.168196 type:complete len:712 (+) comp104423_c0_seq5:473-2608(+)	75.81	3.00E-100	313	78
ENSORLP00000000835	cds.comp107099_c0_seq3|m.254667	comp107099_c0_seq3|g.254667 ORF comp107099_c0_seq3|g.254667 comp107099_c0_seq3|m.254667 type:complete len:311 (-) comp107099_c0_seq3:6244-7176(-)	84.28	0	537	97
ENSORLP00000000838	cds.comp107099_c0_seq4|m.254675	comp107099_c0_seq4|g.254675 ORF comp107099_c0_seq4|g.254675 comp107099_c0_seq4|m.254675 type:complete len:285 (-) comp107099_c0_seq4:6244-7098(-)	86.43	0	517	85
ENSORLP00000000836	cds.comp106974_c1_seq8|m.250447	comp106974_c1_seq8|g.250447 ORF comp106974_c1_seq8|g.250447 comp106974_c1_seq8|m.250447 type:complete len:223 (+) comp106974_c1_seq8:830-1498(+)	76.92	2.00E-33	123	47
ENSORLP00000000842	cds.comp102781_c1_seq8|m.125870	comp102781_c1_seq8|g.125870 ORF comp102781_c1_seq8|g.125870 comp102781_c1_seq8|m.125870 type:complete len:539 (+) comp102781_c1_seq8:122-1738(+)	77.5	0	850	99
ENSORLP00000000841	cds.comp105990_c0_seq2|m.213087	comp105990_c0_seq2|g.213087 ORF comp105990_c0_seq2|g.213087 comp105990_c0_seq2|m.213087 type:complete len:566 (+) comp105990_c0_seq2:273-1970(+)	62.76	7.00E-153	452	100
ENSORLP00000000841	cds.comp105990_c0_seq2|m.213087	comp105990_c0_seq2|g.213087 ORF comp105990_c0_seq2|g.213087 comp105990_c0_seq2|m.213087 type:complete len:566 (+) comp105990_c0_seq2:273-1970(+)	72.27	2.00E-50	183	100
ENSORLP00000000844	cds.comp24068_c0_seq1|m.1311	comp24068_c0_seq1|g.1311 ORF comp24068_c0_seq1|g.1311 comp24068_c0_seq1|m.1311 type:5prime_partial len:385 (-) comp24068_c0_seq1:296-1450(-)	82.51	7.00E-106	320	90
ENSORLP00000000844	cds.comp24068_c0_seq1|m.1311	comp24068_c0_seq1|g.1311 ORF comp24068_c0_seq1|g.1311 comp24068_c0_seq1|m.1311 type:5prime_partial len:385 (-) comp24068_c0_seq1:296-1450(-)	80.8	4.00E-62	207	90
ENSORLP00000000843	cds.comp105522_c4_seq2|m.197333	comp105522_c4_seq2|g.197333 ORF comp105522_c4_seq2|g.197333 comp105522_c4_seq2|m.197333 type:3prime_partial len:1415 (+) comp105522_c4_seq2:414-4655(+)	77.73	0	1329	90
ENSORLP00000000845	cds.comp102928_c11_seq2|m.129591	comp102928_c11_seq2|g.129591 ORF comp102928_c11_seq2|g.129591 comp102928_c11_seq2|m.129591 type:complete len:1209 (+) comp102928_c11_seq2:169-3795(+)	40.62	4.8	26.6	50
ENSORLP00000000846	cds.comp91334_c0_seq1|m.23895	comp91334_c0_seq1|g.23895 ORF comp91334_c0_seq1|g.23895 comp91334_c0_seq1|m.23895 type:5prime_partial len:271 (-) comp91334_c0_seq1:2182-2994(-)	85.83	1.00E-135	399	48
ENSORLP00000000847	cds.comp42381_c0_seq1|m.2288	comp42381_c0_seq1|g.2288 ORF comp42381_c0_seq1|g.2288 comp42381_c0_seq1|m.2288 type:complete len:143 (+) comp42381_c0_seq1:201-629(+)	87.94	3.00E-82	243	99
ENSORLP00000000848	cds.comp107099_c0_seq4|m.254674	comp107099_c0_seq4|g.254674 ORF comp107099_c0_seq4|g.254674 comp107099_c0_seq4|m.254674 type:complete len:1852 (+) comp107099_c0_seq4:84-5639(+)	50.97	5.00E-31	122	79
ENSORLP00000000849	cds.comp107099_c0_seq4|m.254674	comp107099_c0_seq4|g.254674 ORF comp107099_c0_seq4|g.254674 comp107099_c0_seq4|m.254674 type:complete len:1852 (+) comp107099_c0_seq4:84-5639(+)	70.87	3.00E-84	277	96
ENSORLP00000000850	cds.comp102781_c1_seq5|m.125863	comp102781_c1_seq5|g.125863 ORF comp102781_c1_seq5|g.125863 comp102781_c1_seq5|m.125863 type:complete len:365 (+) comp102781_c1_seq5:1205-2299(+)	90.36	0	613	99
ENSORLP00000000851	cds.comp107099_c0_seq4|m.254674	comp107099_c0_seq4|g.254674 ORF comp107099_c0_seq4|g.254674 comp107099_c0_seq4|m.254674 type:complete len:1852 (+) comp107099_c0_seq4:84-5639(+)	80	7.00E-48	168	98
ENSORLP00000000852	cds.comp101112_c0_seq2|m.94072	comp101112_c0_seq2|g.94072 ORF comp101112_c0_seq2|g.94072 comp101112_c0_seq2|m.94072 type:5prime_partial len:119 (-) comp101112_c0_seq2:346-702(-)	99.15	4.00E-79	234	95
ENSORLP00000000853	cds.comp65309_c0_seq1|m.6371	comp65309_c0_seq1|g.6371 ORF comp65309_c0_seq1|g.6371 comp65309_c0_seq1|m.6371 type:complete len:245 (-) comp65309_c0_seq1:329-1063(-)	47.37	3.00E-70	221	95
ENSORLP00000000855	cds.comp104611_c0_seq5|m.173165	comp104611_c0_seq5|g.173165 ORF comp104611_c0_seq5|g.173165 comp104611_c0_seq5|m.173165 type:complete len:326 (+) comp104611_c0_seq5:236-1213(+)	90.77	0	618	95
ENSORLP00000000854	cds.comp102913_c0_seq1|m.129346	comp102913_c0_seq1|g.129346 ORF comp102913_c0_seq1|g.129346 comp102913_c0_seq1|m.129346 type:5prime_partial len:140 (+) comp102913_c0_seq1:2-421(+)	98.37	6.00E-81	239	95
ENSORLP00000000856	cds.comp616503_c0_seq1|m.268961	comp616503_c0_seq1|g.268961 ORF comp616503_c0_seq1|g.268961 comp616503_c0_seq1|m.268961 type:internal len:146 (-) comp616503_c0_seq1:2-436(-)	90.28	2.00E-92	275	50
ENSORLP00000000859	cds.comp106684_c0_seq3|m.237374	comp106684_c0_seq3|g.237374 ORF comp106684_c0_seq3|g.237374 comp106684_c0_seq3|m.237374 type:complete len:4948 (+) comp106684_c0_seq3:481-15324(+)	89.92	0	8720	100
ENSORLP00000000857	cds.comp107272_c0_seq2|m.261971	comp107272_c0_seq2|g.261971 ORF comp107272_c0_seq2|g.261971 comp107272_c0_seq2|m.261971 type:complete len:449 (+) comp107272_c0_seq2:405-1751(+)	74.8	2.00E-138	402	100
ENSORLP00000000858	cds.comp98459_c0_seq4|m.59337	comp98459_c0_seq4|g.59337 ORF comp98459_c0_seq4|g.59337 comp98459_c0_seq4|m.59337 type:complete len:137 (+) comp98459_c0_seq4:3133-3543(+)	97.06	2.00E-91	267	94
ENSORLP00000000861	cds.comp104431_c1_seq2|m.168320	comp104431_c1_seq2|g.168320 ORF comp104431_c1_seq2|g.168320 comp104431_c1_seq2|m.168320 type:complete len:1449 (-) comp104431_c1_seq2:3211-7557(-)	71.6	0	1848	99
ENSORLP00000000860	cds.comp101112_c0_seq2|m.94072	comp101112_c0_seq2|g.94072 ORF comp101112_c0_seq2|g.94072 comp101112_c0_seq2|m.94072 type:5prime_partial len:119 (-) comp101112_c0_seq2:346-702(-)	99.15	4.00E-79	234	95
ENSORLP00000000864	cds.comp103120_c0_seq1|m.133824	comp103120_c0_seq1|g.133824 ORF comp103120_c0_seq1|g.133824 comp103120_c0_seq1|m.133824 type:complete len:1854 (+) comp103120_c0_seq1:446-6007(+)	89.76	0	3369	100
ENSORLP00000000863	cds.comp93428_c0_seq2|m.30057	comp93428_c0_seq2|g.30057 ORF comp93428_c0_seq2|g.30057 comp93428_c0_seq2|m.30057 type:5prime_partial len:848 (+) comp93428_c0_seq2:2-2545(+)	40.7	6.00E-13	75.5	7
ENSORLP00000000866	cds.comp87449_c0_seq1|m.17102	comp87449_c0_seq1|g.17102 ORF comp87449_c0_seq1|g.17102 comp87449_c0_seq1|m.17102 type:complete len:444 (-) comp87449_c0_seq1:390-1721(-)	87.62	4.00E-179	508	97
ENSORLP00000000867	cds.comp96885_c0_seq2|m.46628	comp96885_c0_seq2|g.46628 ORF comp96885_c0_seq2|g.46628 comp96885_c0_seq2|m.46628 type:complete len:278 (-) comp96885_c0_seq2:667-1500(-)	51.79	2.00E-89	273	82
ENSORLP00000000872	cds.comp81915_c0_seq1|m.11626	comp81915_c0_seq1|g.11626 ORF comp81915_c0_seq1|g.11626 comp81915_c0_seq1|m.11626 type:internal len:419 (+) comp81915_c0_seq1:1-1254(+)	88.22	0	717	87
ENSORLP00000000878	cds.comp105736_c1_seq4|m.203523	comp105736_c1_seq4|g.203523 ORF comp105736_c1_seq4|g.203523 comp105736_c1_seq4|m.203523 type:complete len:799 (-) comp105736_c1_seq4:1219-3615(-)	89.6	0	1463	93
ENSORLP00000000871	cds.comp104513_c0_seq1|m.170564	comp104513_c0_seq1|g.170564 ORF comp104513_c0_seq1|g.170564 comp104513_c0_seq1|m.170564 type:complete len:596 (-) comp104513_c0_seq1:1023-2810(-)	77.59	6.00E-118	354	95
ENSORLP00000000875	cds.comp97978_c0_seq1|m.55434	comp97978_c0_seq1|g.55434 ORF comp97978_c0_seq1|g.55434 comp97978_c0_seq1|m.55434 type:complete len:644 (+) comp97978_c0_seq1:52-1983(+)	93.64	0	1248	100
ENSORLP00000000873	cds.comp95176_c0_seq1|m.37421	comp95176_c0_seq1|g.37421 ORF comp95176_c0_seq1|g.37421 comp95176_c0_seq1|m.37421 type:complete len:250 (+) comp95176_c0_seq1:355-1104(+)	85.86	3.00E-123	354	98
ENSORLP00000000874	cds.comp96714_c1_seq1|m.45426	comp96714_c1_seq1|g.45426 ORF comp96714_c1_seq1|g.45426 comp96714_c1_seq1|m.45426 type:complete len:221 (-) comp96714_c1_seq1:38-700(-)	45.74	2.00E-34	124	92
ENSORLP00000000877	cds.comp102396_c0_seq36|m.116890	comp102396_c0_seq36|g.116890 ORF comp102396_c0_seq36|g.116890 comp102396_c0_seq36|m.116890 type:complete len:418 (+) comp102396_c0_seq36:50-1303(+)	89.71	0	747	100
ENSORLP00000000881	cds.comp102396_c0_seq36|m.116890	comp102396_c0_seq36|g.116890 ORF comp102396_c0_seq36|g.116890 comp102396_c0_seq36|m.116890 type:complete len:418 (+) comp102396_c0_seq36:50-1303(+)	89.02	0	738	100
ENSORLP00000000879	cds.comp96714_c1_seq1|m.45426	comp96714_c1_seq1|g.45426 ORF comp96714_c1_seq1|g.45426 comp96714_c1_seq1|m.45426 type:complete len:221 (-) comp96714_c1_seq1:38-700(-)	51.64	1.00E-36	129	92
ENSORLP00000000880	cds.comp102561_c0_seq6|m.120676	comp102561_c0_seq6|g.120676 ORF comp102561_c0_seq6|g.120676 comp102561_c0_seq6|m.120676 type:complete len:193 (-) comp102561_c0_seq6:240-818(-)	65.88	4.00E-74	227	86
ENSORLP00000000882	cds.comp90434_c0_seq3|m.21944	comp90434_c0_seq3|g.21944 ORF comp90434_c0_seq3|g.21944 comp90434_c0_seq3|m.21944 type:5prime_partial len:409 (-) comp90434_c0_seq3:308-1534(-)	50.54	2.00E-114	343	94
ENSORLP00000000883	cds.comp93515_c0_seq1|m.30393	comp93515_c0_seq1|g.30393 ORF comp93515_c0_seq1|g.30393 comp93515_c0_seq1|m.30393 type:5prime_partial len:352 (+) comp93515_c0_seq1:1-1056(+)	89.06	3.00E-35	129	38
ENSORLP00000000884	cds.comp105449_c0_seq1|m.194844	comp105449_c0_seq1|g.194844 ORF comp105449_c0_seq1|g.194844 comp105449_c0_seq1|m.194844 type:5prime_partial len:1271 (+) comp105449_c0_seq1:1-3813(+)	79.5	0	1818	100
ENSORLP00000000885	cds.comp93636_c0_seq2|m.30937	comp93636_c0_seq2|g.30937 ORF comp93636_c0_seq2|g.30937 comp93636_c0_seq2|m.30937 type:complete len:391 (-) comp93636_c0_seq2:307-1479(-)	92.11	0	726	100
ENSORLP00000000886	cds.comp102950_c1_seq2|m.130029	comp102950_c1_seq2|g.130029 ORF comp102950_c1_seq2|g.130029 comp102950_c1_seq2|m.130029 type:complete len:649 (+) comp102950_c1_seq2:206-2152(+)	73.22	0	932	100
ENSORLP00000000888	cds.comp103372_c0_seq4|m.140492	comp103372_c0_seq4|g.140492 ORF comp103372_c0_seq4|g.140492 comp103372_c0_seq4|m.140492 type:complete len:1103 (+) comp103372_c0_seq4:590-3898(+)	70.74	0	1595	99
ENSORLP00000000887	cds.comp104896_c1_seq1|m.179604	comp104896_c1_seq1|g.179604 ORF comp104896_c1_seq1|g.179604 comp104896_c1_seq1|m.179604 type:complete len:154 (-) comp104896_c1_seq1:576-1037(-)	87.32	9.00E-89	261	94
ENSORLP00000000890	cds.comp104896_c1_seq1|m.179604	comp104896_c1_seq1|g.179604 ORF comp104896_c1_seq1|g.179604 comp104896_c1_seq1|m.179604 type:complete len:154 (-) comp104896_c1_seq1:576-1037(-)	86.14	5.00E-59	184	77
ENSORLP00000000889	cds.comp100832_c0_seq2|m.88422	comp100832_c0_seq2|g.88422 ORF comp100832_c0_seq2|g.88422 comp100832_c0_seq2|m.88422 type:5prime_partial len:840 (+) comp100832_c0_seq2:1-2520(+)	81.72	0	1310	98
ENSORLP00000000891	cds.comp102440_c0_seq4|m.117543	comp102440_c0_seq4|g.117543 ORF comp102440_c0_seq4|g.117543 comp102440_c0_seq4|m.117543 type:complete len:529 (-) comp102440_c0_seq4:505-2091(-)	90.75	0	948	100
ENSORLP00000000892	cds.comp2372_c0_seq2|m.195	comp2372_c0_seq2|g.195 ORF comp2372_c0_seq2|g.195 comp2372_c0_seq2|m.195 type:3prime_partial len:149 (+) comp2372_c0_seq2:216-659(+)	90.54	2.00E-96	282	73
ENSORLP00000000893	cds.comp101461_c3_seq7|m.99838	comp101461_c3_seq7|g.99838 ORF comp101461_c3_seq7|g.99838 comp101461_c3_seq7|m.99838 type:complete len:744 (-) comp101461_c3_seq7:328-2559(-)	59.03	0	701	96
ENSORLP00000000895	cds.comp101461_c3_seq6|m.99832	comp101461_c3_seq6|g.99832 ORF comp101461_c3_seq6|g.99832 comp101461_c3_seq6|m.99832 type:complete len:761 (-) comp101461_c3_seq6:328-2610(-)	57.33	0	702	97
ENSORLP00000000898	cds.comp105535_c0_seq8|m.197918	comp105535_c0_seq8|g.197918 ORF comp105535_c0_seq8|g.197918 comp105535_c0_seq8|m.197918 type:complete len:301 (-) comp105535_c0_seq8:374-1276(-)	98.62	0	595	99
ENSORLP00000000896	cds.comp61866_c0_seq1|m.5338	comp61866_c0_seq1|g.5338 ORF comp61866_c0_seq1|g.5338 comp61866_c0_seq1|m.5338 type:5prime_partial len:201 (+) comp61866_c0_seq1:3-605(+)	66.2	4.00E-69	213	93
ENSORLP00000000900	cds.comp474898_c0_seq1|m.268049	comp474898_c0_seq1|g.268049 ORF comp474898_c0_seq1|g.268049 comp474898_c0_seq1|m.268049 type:5prime_partial len:222 (+) comp474898_c0_seq1:3-668(+)	83.33	6.00E-126	367	57
ENSORLP00000000904	cds.comp106646_c1_seq2|m.235936	comp106646_c1_seq2|g.235936 ORF comp106646_c1_seq2|g.235936 comp106646_c1_seq2|m.235936 type:complete len:1267 (+) comp106646_c1_seq2:1449-5249(+)	73.01	0	1850	100
ENSORLP00000000903	cds.comp101804_c0_seq2|m.105402	comp101804_c0_seq2|g.105402 ORF comp101804_c0_seq2|g.105402 comp101804_c0_seq2|m.105402 type:complete len:431 (+) comp101804_c0_seq2:435-1727(+)	84.85	0	743	99
ENSORLP00000000905	cds.comp106472_c9_seq1|m.230748	comp106472_c9_seq1|g.230748 ORF comp106472_c9_seq1|g.230748 comp106472_c9_seq1|m.230748 type:complete len:290 (+) comp106472_c9_seq1:4252-5121(+)	88.93	0	544	68
ENSORLP00000000907	cds.comp102983_c2_seq1|m.130924	comp102983_c2_seq1|g.130924 ORF comp102983_c2_seq1|g.130924 comp102983_c2_seq1|m.130924 type:complete len:1544 (-) comp102983_c2_seq1:2677-7308(-)	60.26	0	1768	98
ENSORLP00000000908	cds.comp89831_c0_seq1|m.20772	comp89831_c0_seq1|g.20772 ORF comp89831_c0_seq1|g.20772 comp89831_c0_seq1|m.20772 type:complete len:282 (-) comp89831_c0_seq1:960-1805(-)	99.25	0	550	95
ENSORLP00000000910	cds.comp89831_c0_seq1|m.20772	comp89831_c0_seq1|g.20772 ORF comp89831_c0_seq1|g.20772 comp89831_c0_seq1|m.20772 type:complete len:282 (-) comp89831_c0_seq1:960-1805(-)	98.7	1.00E-168	473	94
ENSORLP00000000909	cds.comp914501_c0_seq1|m.270340	comp914501_c0_seq1|g.270340 ORF comp914501_c0_seq1|g.270340 comp914501_c0_seq1|m.270340 type:internal len:102 (-) comp914501_c0_seq1:1-303(-)	85.15	3.00E-52	175	24
ENSORLP00000000912	cds.comp89341_c0_seq1|m.19977	comp89341_c0_seq1|g.19977 ORF comp89341_c0_seq1|g.19977 comp89341_c0_seq1|m.19977 type:complete len:218 (-) comp89341_c0_seq1:367-1020(-)	86.34	2.00E-124	356	98
ENSORLP00000000914	cds.comp89341_c0_seq1|m.19977	comp89341_c0_seq1|g.19977 ORF comp89341_c0_seq1|g.19977 comp89341_c0_seq1|m.19977 type:complete len:218 (-) comp89341_c0_seq1:367-1020(-)	82.69	3.00E-115	333	94
ENSORLP00000000911	cds.comp91610_c0_seq1|m.24699	comp91610_c0_seq1|g.24699 ORF comp91610_c0_seq1|g.24699 comp91610_c0_seq1|m.24699 type:complete len:231 (+) comp91610_c0_seq1:89-781(+)	93.03	3.00E-110	320	100
ENSORLP00000000920	cds.comp94905_c0_seq2|m.35937	comp94905_c0_seq2|g.35937 ORF comp94905_c0_seq2|g.35937 comp94905_c0_seq2|m.35937 type:complete len:698 (+) comp94905_c0_seq2:140-2233(+)	78.03	0	1172	79
ENSORLP00000000915	cds.comp99296_c0_seq3|m.67398	comp99296_c0_seq3|g.67398 ORF comp99296_c0_seq3|g.67398 comp99296_c0_seq3|m.67398 type:complete len:244 (-) comp99296_c0_seq3:924-1655(-)	97.39	3.00E-79	244	43
ENSORLP00000000917	cds.comp99296_c0_seq3|m.67398	comp99296_c0_seq3|g.67398 ORF comp99296_c0_seq3|g.67398 comp99296_c0_seq3|m.67398 type:complete len:244 (-) comp99296_c0_seq3:924-1655(-)	97.39	2.00E-79	244	48
ENSORLP00000000921	cds.comp99296_c0_seq3|m.67398	comp99296_c0_seq3|g.67398 ORF comp99296_c0_seq3|g.67398 comp99296_c0_seq3|m.67398 type:complete len:244 (-) comp99296_c0_seq3:924-1655(-)	97.39	5.00E-79	240	67
ENSORLP00000000918	cds.comp99355_c1_seq8|m.68332	comp99355_c1_seq8|g.68332 ORF comp99355_c1_seq8|g.68332 comp99355_c1_seq8|m.68332 type:complete len:422 (+) comp99355_c1_seq8:1012-2277(+)	86.49	0	763	74
ENSORLP00000000916	cds.comp77684_c0_seq1|m.9184	comp77684_c0_seq1|g.9184 ORF comp77684_c0_seq1|g.9184 comp77684_c0_seq1|m.9184 type:internal len:132 (-) comp77684_c0_seq1:1-393(-)	59.86	6.00E-54	174	68
ENSORLP00000000919	cds.comp91934_c0_seq1|m.25915	comp91934_c0_seq1|g.25915 ORF comp91934_c0_seq1|g.25915 comp91934_c0_seq1|m.25915 type:complete len:357 (-) comp91934_c0_seq1:577-1647(-)	64	2.00E-13	64.7	98
ENSORLP00000000922	cds.comp97587_c1_seq5|m.52039	comp97587_c1_seq5|g.52039 ORF comp97587_c1_seq5|g.52039 comp97587_c1_seq5|m.52039 type:complete len:469 (-) comp97587_c1_seq5:1671-3077(-)	75.52	6.00E-180	512	100
ENSORLP00000000923	cds.comp106291_c0_seq1|m.222912	comp106291_c0_seq1|g.222912 ORF comp106291_c0_seq1|g.222912 comp106291_c0_seq1|m.222912 type:complete len:1016 (+) comp106291_c0_seq1:372-3419(+)	73.78	0	1341	100
ENSORLP00000000924	cds.comp99576_c0_seq1|m.70870	comp99576_c0_seq1|g.70870 ORF comp99576_c0_seq1|g.70870 comp99576_c0_seq1|m.70870 type:complete len:532 (-) comp99576_c0_seq1:938-2533(-)	78.6	0	819	100
ENSORLP00000000930	cds.comp102329_c3_seq19|m.115446	comp102329_c3_seq19|g.115446 ORF comp102329_c3_seq19|g.115446 comp102329_c3_seq19|m.115446 type:3prime_partial len:1228 (-) comp102329_c3_seq19:1-3681(-)	82.1	0	1888	96
ENSORLP00000000932	cds.comp102329_c3_seq19|m.115446	comp102329_c3_seq19|g.115446 ORF comp102329_c3_seq19|g.115446 comp102329_c3_seq19|m.115446 type:3prime_partial len:1228 (-) comp102329_c3_seq19:1-3681(-)	89.61	0	2063	96
ENSORLP00000000928	cds.comp85352_c0_seq1|m.15357	comp85352_c0_seq1|g.15357 ORF comp85352_c0_seq1|g.15357 comp85352_c0_seq1|m.15357 type:complete len:836 (+) comp85352_c0_seq1:214-2721(+)	73.21	0	1265	99
ENSORLP00000000926	cds.comp105969_c1_seq2|m.212388	comp105969_c1_seq2|g.212388 ORF comp105969_c1_seq2|g.212388 comp105969_c1_seq2|m.212388 type:complete len:987 (+) comp105969_c1_seq2:353-3313(+)	83.76	0	1587	100
ENSORLP00000000927	cds.comp97587_c1_seq1|m.52022	comp97587_c1_seq1|g.52022 ORF comp97587_c1_seq1|g.52022 comp97587_c1_seq1|m.52022 type:complete len:446 (+) comp97587_c1_seq1:33-1370(+)	86.89	0	598	100
ENSORLP00000000929	cds.comp89516_c0_seq1|m.20212	comp89516_c0_seq1|g.20212 ORF comp89516_c0_seq1|g.20212 comp89516_c0_seq1|m.20212 type:5prime_partial len:253 (+) comp89516_c0_seq1:2-760(+)	75	5.00E-107	313	96
ENSORLP00000000931	cds.comp106309_c0_seq52|m.224053	comp106309_c0_seq52|g.224053 ORF comp106309_c0_seq52|g.224053 comp106309_c0_seq52|m.224053 type:complete len:122 (-) comp106309_c0_seq52:266-631(-)	80.26	4.00E-36	126	42
ENSORLP00000000933	cds.comp103807_c2_seq1|m.151093	comp103807_c2_seq1|g.151093 ORF comp103807_c2_seq1|g.151093 comp103807_c2_seq1|m.151093 type:5prime_partial len:614 (-) comp103807_c2_seq1:1227-3068(-)	98.17	0	1224	100
ENSORLP00000000936	cds.comp103807_c2_seq1|m.151093	comp103807_c2_seq1|g.151093 ORF comp103807_c2_seq1|g.151093 comp103807_c2_seq1|m.151093 type:5prime_partial len:614 (-) comp103807_c2_seq1:1227-3068(-)	88.1	0	879	99
ENSORLP00000000934	cds.comp99719_c0_seq2|m.72734	comp99719_c0_seq2|g.72734 ORF comp99719_c0_seq2|g.72734 comp99719_c0_seq2|m.72734 type:complete len:517 (-) comp99719_c0_seq2:978-2528(-)	68.52	0	531	100
ENSORLP00000000935	cds.comp100656_c0_seq2|m.85707	comp100656_c0_seq2|g.85707 ORF comp100656_c0_seq2|g.85707 comp100656_c0_seq2|m.85707 type:5prime_partial len:351 (+) comp100656_c0_seq2:2-1054(+)	42.59	5.00E-30	122	34
ENSORLP00000000937	cds.comp103036_c1_seq2|m.131947	comp103036_c1_seq2|g.131947 ORF comp103036_c1_seq2|g.131947 comp103036_c1_seq2|m.131947 type:complete len:880 (-) comp103036_c1_seq2:646-3285(-)	84.84	0	1436	91
ENSORLP00000000940	cds.comp101697_c0_seq2|m.103567	comp101697_c0_seq2|g.103567 ORF comp101697_c0_seq2|g.103567 comp101697_c0_seq2|m.103567 type:5prime_partial len:664 (-) comp101697_c0_seq2:1438-3429(-)	81.2	0	1078	100
ENSORLP00000000941	cds.comp101697_c0_seq2|m.103567	comp101697_c0_seq2|g.103567 ORF comp101697_c0_seq2|g.103567 comp101697_c0_seq2|m.103567 type:5prime_partial len:664 (-) comp101697_c0_seq2:1438-3429(-)	82.38	0	977	100
ENSORLP00000000939	cds.comp103679_c4_seq2|m.147839	comp103679_c4_seq2|g.147839 ORF comp103679_c4_seq2|g.147839 comp103679_c4_seq2|m.147839 type:5prime_partial len:350 (-) comp103679_c4_seq2:1177-2226(-)	58.51	6.00E-104	318	75
ENSORLP00000000944	cds.comp100467_c1_seq1|m.83354	comp100467_c1_seq1|g.83354 ORF comp100467_c1_seq1|g.83354 comp100467_c1_seq1|m.83354 type:5prime_partial len:1170 (-) comp100467_c1_seq1:1557-5066(-)	89.34	0	1793	96
ENSORLP00000000944	cds.comp100467_c1_seq1|m.83354	comp100467_c1_seq1|g.83354 ORF comp100467_c1_seq1|g.83354 comp100467_c1_seq1|m.83354 type:5prime_partial len:1170 (-) comp100467_c1_seq1:1557-5066(-)	25.42	3.00E-57	217	96
ENSORLP00000000944	cds.comp100467_c1_seq1|m.83354	comp100467_c1_seq1|g.83354 ORF comp100467_c1_seq1|g.83354 comp100467_c1_seq1|m.83354 type:5prime_partial len:1170 (-) comp100467_c1_seq1:1557-5066(-)	21.59	1.00E-13	77.4	96
ENSORLP00000000942	cds.comp105172_c6_seq7|m.187645	comp105172_c6_seq7|g.187645 ORF comp105172_c6_seq7|g.187645 comp105172_c6_seq7|m.187645 type:complete len:335 (+) comp105172_c6_seq7:97-1101(+)	79.88	4.00E-148	426	95
ENSORLP00000000943	cds.comp105172_c6_seq7|m.187645	comp105172_c6_seq7|g.187645 ORF comp105172_c6_seq7|g.187645 comp105172_c6_seq7|m.187645 type:complete len:335 (+) comp105172_c6_seq7:97-1101(+)	76.21	6.00E-124	362	99
ENSORLP00000000945	cds.comp102009_c0_seq1|m.109275	comp102009_c0_seq1|g.109275 ORF comp102009_c0_seq1|g.109275 comp102009_c0_seq1|m.109275 type:complete len:416 (-) comp102009_c0_seq1:758-2005(-)	67.38	0	516	99
ENSORLP00000000946	cds.comp104054_c0_seq6|m.157632	comp104054_c0_seq6|g.157632 ORF comp104054_c0_seq6|g.157632 comp104054_c0_seq6|m.157632 type:complete len:328 (-) comp104054_c0_seq6:1396-2379(-)	86.96	0	580	100
ENSORLP00000000947	cds.comp104054_c0_seq6|m.157632	comp104054_c0_seq6|g.157632 ORF comp104054_c0_seq6|g.157632 comp104054_c0_seq6|m.157632 type:complete len:328 (-) comp104054_c0_seq6:1396-2379(-)	90.62	6.00E-126	364	90
ENSORLP00000000947	cds.comp104054_c0_seq6|m.157632	comp104054_c0_seq6|g.157632 ORF comp104054_c0_seq6|g.157632 comp104054_c0_seq6|m.157632 type:complete len:328 (-) comp104054_c0_seq6:1396-2379(-)	33.51	2.00E-17	81.3	90
ENSORLP00000000948	cds.comp82330_c0_seq1|m.11891	comp82330_c0_seq1|g.11891 ORF comp82330_c0_seq1|g.11891 comp82330_c0_seq1|m.11891 type:5prime_partial len:212 (+) comp82330_c0_seq1:3-638(+)	87.66	5.00E-98	286	100
ENSORLP00000000949	cds.comp94203_c1_seq3|m.32948	comp94203_c1_seq3|g.32948 ORF comp94203_c1_seq3|g.32948 comp94203_c1_seq3|m.32948 type:complete len:262 (+) comp94203_c1_seq3:118-903(+)	44.49	9.00E-66	210	95
ENSORLP00000000951	cds.comp94203_c1_seq3|m.32948	comp94203_c1_seq3|g.32948 ORF comp94203_c1_seq3|g.32948 comp94203_c1_seq3|m.32948 type:complete len:262 (+) comp94203_c1_seq3:118-903(+)	44.14	2.00E-68	217	97
ENSORLP00000000950	cds.comp92020_c0_seq4|m.26308	comp92020_c0_seq4|g.26308 ORF comp92020_c0_seq4|g.26308 comp92020_c0_seq4|m.26308 type:complete len:445 (+) comp92020_c0_seq4:143-1477(+)	50.45	1.00E-150	441	99
ENSORLP00000000952	cds.comp106291_c0_seq1|m.222912	comp106291_c0_seq1|g.222912 ORF comp106291_c0_seq1|g.222912 comp106291_c0_seq1|m.222912 type:complete len:1016 (+) comp106291_c0_seq1:372-3419(+)	93.71	0	1949	97
ENSORLP00000000960	cds.comp102054_c0_seq7|m.109875	comp102054_c0_seq7|g.109875 ORF comp102054_c0_seq7|g.109875 comp102054_c0_seq7|m.109875 type:complete len:1969 (+) comp102054_c0_seq7:300-6206(+)	69.14	0	2687	98
ENSORLP00000000963	cds.comp102054_c0_seq3|m.109853	comp102054_c0_seq3|g.109853 ORF comp102054_c0_seq3|g.109853 comp102054_c0_seq3|m.109853 type:complete len:1976 (+) comp102054_c0_seq3:300-6227(+)	68.88	0	2683	99
ENSORLP00000000964	cds.comp102054_c0_seq3|m.109853	comp102054_c0_seq3|g.109853 ORF comp102054_c0_seq3|g.109853 comp102054_c0_seq3|m.109853 type:complete len:1976 (+) comp102054_c0_seq3:300-6227(+)	68.94	0	2688	98
ENSORLP00000000955	cds.comp96555_c0_seq3|m.44148	comp96555_c0_seq3|g.44148 ORF comp96555_c0_seq3|g.44148 comp96555_c0_seq3|m.44148 type:complete len:194 (-) comp96555_c0_seq3:133-714(-)	70.05	2.00E-93	276	97
ENSORLP00000000955	cds.comp96555_c0_seq3|m.44148	comp96555_c0_seq3|g.44148 ORF comp96555_c0_seq3|g.44148 comp96555_c0_seq3|m.44148 type:complete len:194 (-) comp96555_c0_seq3:133-714(-)	55.84	6.00E-21	89	97
ENSORLP00000000954	cds.comp104390_c2_seq8|m.167376	comp104390_c2_seq8|g.167376 ORF comp104390_c2_seq8|g.167376 comp104390_c2_seq8|m.167376 type:complete len:1390 (-) comp104390_c2_seq8:1789-5958(-)	85.42	5.00E-174	523	100
ENSORLP00000000956	cds.comp83970_c0_seq2|m.13320	comp83970_c0_seq2|g.13320 ORF comp83970_c0_seq2|g.13320 comp83970_c0_seq2|m.13320 type:complete len:120 (-) comp83970_c0_seq2:673-1032(-)	73.95	3.00E-62	191	100
ENSORLP00000000957	cds.comp103818_c1_seq6|m.151207	comp103818_c1_seq6|g.151207 ORF comp103818_c1_seq6|g.151207 comp103818_c1_seq6|m.151207 type:complete len:1360 (-) comp103818_c1_seq6:563-4642(-)	90.82	0	2461	90
ENSORLP00000000959	cds.comp106260_c3_seq2|m.221876	comp106260_c3_seq2|g.221876 ORF comp106260_c3_seq2|g.221876 comp106260_c3_seq2|m.221876 type:complete len:1395 (-) comp106260_c3_seq2:1186-5370(-)	83.11	0	2380	99
ENSORLP00000000958	cds.comp94203_c1_seq3|m.32948	comp94203_c1_seq3|g.32948 ORF comp94203_c1_seq3|g.32948 comp94203_c1_seq3|m.32948 type:complete len:262 (+) comp94203_c1_seq3:118-903(+)	43.36	6.00E-67	213	99
ENSORLP00000000961	cds.comp107198_c0_seq4|m.258643	comp107198_c0_seq4|g.258643 ORF comp107198_c0_seq4|g.258643 comp107198_c0_seq4|m.258643 type:complete len:901 (+) comp107198_c0_seq4:416-3118(+)	66.02	0	910	88
ENSORLP00000000961	cds.comp107198_c0_seq4|m.258643	comp107198_c0_seq4|g.258643 ORF comp107198_c0_seq4|g.258643 comp107198_c0_seq4|m.258643 type:complete len:901 (+) comp107198_c0_seq4:416-3118(+)	45.45	2.00E-45	181	88
ENSORLP00000000961	cds.comp107198_c0_seq4|m.258643	comp107198_c0_seq4|g.258643 ORF comp107198_c0_seq4|g.258643 comp107198_c0_seq4|m.258643 type:complete len:901 (+) comp107198_c0_seq4:416-3118(+)	44.58	1.00E-42	171	88
ENSORLP00000000961	cds.comp107198_c0_seq4|m.258643	comp107198_c0_seq4|g.258643 ORF comp107198_c0_seq4|g.258643 comp107198_c0_seq4|m.258643 type:complete len:901 (+) comp107198_c0_seq4:416-3118(+)	39.7	4.00E-41	167	88
ENSORLP00000000961	cds.comp107198_c0_seq4|m.258643	comp107198_c0_seq4|g.258643 ORF comp107198_c0_seq4|g.258643 comp107198_c0_seq4|m.258643 type:complete len:901 (+) comp107198_c0_seq4:416-3118(+)	40.52	6.00E-40	163	88
ENSORLP00000000961	cds.comp107198_c0_seq4|m.258643	comp107198_c0_seq4|g.258643 ORF comp107198_c0_seq4|g.258643 comp107198_c0_seq4|m.258643 type:complete len:901 (+) comp107198_c0_seq4:416-3118(+)	42.76	4.00E-39	160	88
ENSORLP00000000961	cds.comp107198_c0_seq4|m.258643	comp107198_c0_seq4|g.258643 ORF comp107198_c0_seq4|g.258643 comp107198_c0_seq4|m.258643 type:complete len:901 (+) comp107198_c0_seq4:416-3118(+)	41.88	2.00E-36	152	88
ENSORLP00000000961	cds.comp107198_c0_seq4|m.258643	comp107198_c0_seq4|g.258643 ORF comp107198_c0_seq4|g.258643 comp107198_c0_seq4|m.258643 type:complete len:901 (+) comp107198_c0_seq4:416-3118(+)	35.73	9.00E-23	108	88
ENSORLP00000000961	cds.comp107198_c0_seq4|m.258643	comp107198_c0_seq4|g.258643 ORF comp107198_c0_seq4|g.258643 comp107198_c0_seq4|m.258643 type:complete len:901 (+) comp107198_c0_seq4:416-3118(+)	40.44	6.00E-07	56.6	88
ENSORLP00000000962	cds.comp97394_c0_seq1|m.50183	comp97394_c0_seq1|g.50183 ORF comp97394_c0_seq1|g.50183 comp97394_c0_seq1|m.50183 type:complete len:2160 (-) comp97394_c0_seq1:3172-9651(-)	95.42	5.00E-82	267	100
ENSORLP00000000969	cds.comp98350_c0_seq5|m.58455	comp98350_c0_seq5|g.58455 ORF comp98350_c0_seq5|g.58455 comp98350_c0_seq5|m.58455 type:complete len:662 (+) comp98350_c0_seq5:1220-3205(+)	85.65	0	1202	99
ENSORLP00000000965	cds.comp103319_c0_seq1|m.139184	comp103319_c0_seq1|g.139184 ORF comp103319_c0_seq1|g.139184 comp103319_c0_seq1|m.139184 type:complete len:880 (+) comp103319_c0_seq1:411-3050(+)	75.09	0	841	99
ENSORLP00000000965	cds.comp103319_c0_seq1|m.139184	comp103319_c0_seq1|g.139184 ORF comp103319_c0_seq1|g.139184 comp103319_c0_seq1|m.139184 type:complete len:880 (+) comp103319_c0_seq1:411-3050(+)	59.15	2.00E-61	225	99
ENSORLP00000000966	cds.comp99069_c0_seq3|m.65035	comp99069_c0_seq3|g.65035 ORF comp99069_c0_seq3|g.65035 comp99069_c0_seq3|m.65035 type:complete len:762 (-) comp99069_c0_seq3:948-3233(-)	91.42	0	1219	96
ENSORLP00000000967	cds.comp104823_c1_seq23|m.178694	comp104823_c1_seq23|g.178694 ORF comp104823_c1_seq23|g.178694 comp104823_c1_seq23|m.178694 type:complete len:168 (-) comp104823_c1_seq23:600-1103(-)	79.17	2.00E-76	234	56
ENSORLP00000000972	cds.comp105897_c0_seq2|m.209470	comp105897_c0_seq2|g.209470 ORF comp105897_c0_seq2|g.209470 comp105897_c0_seq2|m.209470 type:complete len:497 (+) comp105897_c0_seq2:90-1580(+)	88.13	0	876	100
ENSORLP00000000974	cds.comp105897_c0_seq2|m.209470	comp105897_c0_seq2|g.209470 ORF comp105897_c0_seq2|g.209470 comp105897_c0_seq2|m.209470 type:complete len:497 (+) comp105897_c0_seq2:90-1580(+)	90.12	0	903	99
ENSORLP00000000970	cds.comp107198_c2_seq2|m.258655	comp107198_c2_seq2|g.258655 ORF comp107198_c2_seq2|g.258655 comp107198_c2_seq2|m.258655 type:complete len:266 (+) comp107198_c2_seq2:1085-1882(+)	90.6	3.00E-180	502	99
ENSORLP00000000971	cds.comp98350_c0_seq5|m.58456	comp98350_c0_seq5|g.58456 ORF comp98350_c0_seq5|g.58456 comp98350_c0_seq5|m.58456 type:complete len:127 (-) comp98350_c0_seq5:615-995(-)	78.63	3.00E-63	194	90
ENSORLP00000000973	cds.comp107109_c0_seq8|m.254860	comp107109_c0_seq8|g.254860 ORF comp107109_c0_seq8|g.254860 comp107109_c0_seq8|m.254860 type:complete len:346 (-) comp107109_c0_seq8:4306-5343(-)	78.57	8.00E-166	472	100
ENSORLP00000000975	cds.comp97394_c0_seq1|m.50183	comp97394_c0_seq1|g.50183 ORF comp97394_c0_seq1|g.50183 comp97394_c0_seq1|m.50183 type:complete len:2160 (-) comp97394_c0_seq1:3172-9651(-)	89.57	0	3015	93
ENSORLP00000000977	cds.comp99621_c0_seq3|m.71541	comp99621_c0_seq3|g.71541 ORF comp99621_c0_seq3|g.71541 comp99621_c0_seq3|m.71541 type:complete len:405 (+) comp99621_c0_seq3:86-1300(+)	79.21	0	677	100
ENSORLP00000000976	cds.comp104748_c0_seq93|m.176544	comp104748_c0_seq93|g.176544 ORF comp104748_c0_seq93|g.176544 comp104748_c0_seq93|m.176544 type:complete len:232 (-) comp104748_c0_seq93:1230-1925(-)	74.11	1.00E-106	311	97
ENSORLP00000000976	cds.comp104748_c0_seq93|m.176544	comp104748_c0_seq93|g.176544 ORF comp104748_c0_seq93|g.176544 comp104748_c0_seq93|m.176544 type:complete len:232 (-) comp104748_c0_seq93:1230-1925(-)	29.89	0.81	32	97
ENSORLP00000000978	cds.comp94017_c0_seq1|m.32299	comp94017_c0_seq1|g.32299 ORF comp94017_c0_seq1|g.32299 comp94017_c0_seq1|m.32299 type:complete len:197 (-) comp94017_c0_seq1:1127-1717(-)	70.97	9.00E-98	287	94
ENSORLP00000000979	cds.comp107198_c2_seq1|m.258653	comp107198_c2_seq1|g.258653 ORF comp107198_c2_seq1|g.258653 comp107198_c2_seq1|m.258653 type:5prime_partial len:176 (+) comp107198_c2_seq1:3-530(+)	93.08	3.00E-110	317	94
ENSORLP00000000980	cds.comp97394_c0_seq2|m.50188	comp97394_c0_seq2|g.50188 ORF comp97394_c0_seq2|g.50188 comp97394_c0_seq2|m.50188 type:complete len:595 (+) comp97394_c0_seq2:243-2027(+)	77.95	0	942	99
ENSORLP00000000982	cds.comp106520_c0_seq17|m.232184	comp106520_c0_seq17|g.232184 ORF comp106520_c0_seq17|g.232184 comp106520_c0_seq17|m.232184 type:complete len:1987 (-) comp106520_c0_seq17:4319-10279(-)	81.61	0	1612	98
ENSORLP00000000981	cds.comp104748_c0_seq90|m.176539	comp104748_c0_seq90|g.176539 ORF comp104748_c0_seq90|g.176539 comp104748_c0_seq90|m.176539 type:complete len:159 (+) comp104748_c0_seq90:104-580(+)	77.12	5.00E-58	182	85
ENSORLP00000000985	cds.comp106458_c2_seq1|m.230436	comp106458_c2_seq1|g.230436 ORF comp106458_c2_seq1|g.230436 comp106458_c2_seq1|m.230436 type:complete len:915 (-) comp106458_c2_seq1:1613-4357(-)	81.58	0	1444	100
ENSORLP00000000987	cds.comp106458_c2_seq1|m.230436	comp106458_c2_seq1|g.230436 ORF comp106458_c2_seq1|g.230436 comp106458_c2_seq1|m.230436 type:complete len:915 (-) comp106458_c2_seq1:1613-4357(-)	84.57	0	1476	100
ENSORLP00000000983	cds.comp106017_c4_seq1|m.213670	comp106017_c4_seq1|g.213670 ORF comp106017_c4_seq1|g.213670 comp106017_c4_seq1|m.213670 type:5prime_partial len:386 (+) comp106017_c4_seq1:1-1158(+)	81.4	3.00E-145	420	78
ENSORLP00000000984	cds.comp83983_c0_seq3|m.13339	comp83983_c0_seq3|g.13339 ORF comp83983_c0_seq3|g.13339 comp83983_c0_seq3|m.13339 type:complete len:442 (-) comp83983_c0_seq3:34-1359(-)	77.1	0	625	99
ENSORLP00000000986	cds.comp92902_c0_seq1|m.28348	comp92902_c0_seq1|g.28348 ORF comp92902_c0_seq1|g.28348 comp92902_c0_seq1|m.28348 type:complete len:797 (-) comp92902_c0_seq1:3658-6048(-)	91.08	0	1493	100
ENSORLP00000000992	cds.comp94816_c0_seq4|m.35569	comp94816_c0_seq4|g.35569 ORF comp94816_c0_seq4|g.35569 comp94816_c0_seq4|m.35569 type:complete len:1646 (+) comp94816_c0_seq4:318-5255(+)	90.2	0	3059	100
ENSORLP00000000988	cds.comp84125_c1_seq1|m.13625	comp84125_c1_seq1|g.13625 ORF comp84125_c1_seq1|g.13625 comp84125_c1_seq1|m.13625 type:3prime_partial len:232 (+) comp84125_c1_seq1:156-848(+)	85.71	1.00E-136	392	73
ENSORLP00000000989	cds.comp89182_c0_seq2|m.19686	comp89182_c0_seq2|g.19686 ORF comp89182_c0_seq2|g.19686 comp89182_c0_seq2|m.19686 type:complete len:446 (+) comp89182_c0_seq2:136-1473(+)	76.23	0	691	100
ENSORLP00000000990	cds.comp405752_c0_seq1|m.267678	comp405752_c0_seq1|g.267678 ORF comp405752_c0_seq1|g.267678 comp405752_c0_seq1|m.267678 type:5prime_partial len:363 (-) comp405752_c0_seq1:456-1544(-)	66.85	5.00E-171	488	86
ENSORLP00000000991	cds.comp93279_c1_seq1|m.29594	comp93279_c1_seq1|g.29594 ORF comp93279_c1_seq1|g.29594 comp93279_c1_seq1|m.29594 type:5prime_partial len:115 (-) comp93279_c1_seq1:1789-2133(-)	90.57	2.00E-65	201	68
ENSORLP00000000993	cds.comp100175_c1_seq7|m.79365	comp100175_c1_seq7|g.79365 ORF comp100175_c1_seq7|g.79365 comp100175_c1_seq7|m.79365 type:5prime_partial len:190 (+) comp100175_c1_seq7:3-572(+)	91.18	3.00E-112	322	98
ENSORLP00000000994	cds.comp96085_c0_seq2|m.41887	comp96085_c0_seq2|g.41887 ORF comp96085_c0_seq2|g.41887 comp96085_c0_seq2|m.41887 type:5prime_partial len:385 (-) comp96085_c0_seq2:1499-2653(-)	85.35	0	616	99
ENSORLP00000001004	cds.comp101411_c0_seq5|m.99314	comp101411_c0_seq5|g.99314 ORF comp101411_c0_seq5|g.99314 comp101411_c0_seq5|m.99314 type:complete len:1454 (+) comp101411_c0_seq5:173-4534(+)	79.12	0	2234	100
ENSORLP00000000995	cds.comp107208_c1_seq10|m.258863	comp107208_c1_seq10|g.258863 ORF comp107208_c1_seq10|g.258863 comp107208_c1_seq10|m.258863 type:complete len:203 (-) comp107208_c1_seq10:1523-2131(-)	78.65	7.00E-102	297	97
ENSORLP00000000998	cds.comp107208_c1_seq8|m.258860	comp107208_c1_seq8|g.258860 ORF comp107208_c1_seq8|g.258860 comp107208_c1_seq8|m.258860 type:complete len:486 (-) comp107208_c1_seq8:391-1848(-)	86.46	0	819	99
ENSORLP00000001000	cds.comp107208_c1_seq8|m.258860	comp107208_c1_seq8|g.258860 ORF comp107208_c1_seq8|g.258860 comp107208_c1_seq8|m.258860 type:complete len:486 (-) comp107208_c1_seq8:391-1848(-)	85.47	0	846	100
ENSORLP00000000997	cds.comp97586_c0_seq2|m.52013	comp97586_c0_seq2|g.52013 ORF comp97586_c0_seq2|g.52013 comp97586_c0_seq2|m.52013 type:5prime_partial len:1598 (-) comp97586_c0_seq2:448-5241(-)	72.33	0	2207	80
ENSORLP00000000996	cds.comp101806_c1_seq3|m.105409	comp101806_c1_seq3|g.105409 ORF comp101806_c1_seq3|g.105409 comp101806_c1_seq3|m.105409 type:complete len:281 (-) comp101806_c1_seq3:553-1395(-)	67.52	2.00E-126	366	99
ENSORLP00000000999	cds.comp101806_c1_seq3|m.105409	comp101806_c1_seq3|g.105409 ORF comp101806_c1_seq3|g.105409 comp101806_c1_seq3|m.105409 type:complete len:281 (-) comp101806_c1_seq3:553-1395(-)	77.46	2.00E-119	347	96
ENSORLP00000001001	cds.comp106104_c1_seq9|m.216742	comp106104_c1_seq9|g.216742 ORF comp106104_c1_seq9|g.216742 comp106104_c1_seq9|m.216742 type:complete len:232 (-) comp106104_c1_seq9:3264-3959(-)	65.13	3.00E-85	263	53
ENSORLP00000001003	cds.comp104521_c0_seq4|m.170920	comp104521_c0_seq4|g.170920 ORF comp104521_c0_seq4|g.170920 comp104521_c0_seq4|m.170920 type:complete len:277 (+) comp104521_c0_seq4:257-1087(+)	80.77	2.00E-142	406	97
ENSORLP00000001006	cds.comp106104_c0_seq1|m.216701	comp106104_c0_seq1|g.216701 ORF comp106104_c0_seq1|g.216701 comp106104_c0_seq1|m.216701 type:internal len:145 (+) comp106104_c0_seq1:2-433(+)	57.66	1.00E-33	118	92
ENSORLP00000001007	cds.comp97586_c0_seq2|m.52013	comp97586_c0_seq2|g.52013 ORF comp97586_c0_seq2|g.52013 comp97586_c0_seq2|m.52013 type:5prime_partial len:1598 (-) comp97586_c0_seq2:448-5241(-)	37.01	4.00E-11	63.2	76
ENSORLP00000001008	cds.comp77628_c0_seq1|m.9151	comp77628_c0_seq1|g.9151 ORF comp77628_c0_seq1|g.9151 comp77628_c0_seq1|m.9151 type:complete len:143 (-) comp77628_c0_seq1:5836-6264(-)	89.36	3.00E-92	269	99
ENSORLP00000001011	cds.comp98935_c0_seq2|m.63875	comp98935_c0_seq2|g.63875 ORF comp98935_c0_seq2|g.63875 comp98935_c0_seq2|m.63875 type:complete len:1096 (+) comp98935_c0_seq2:288-3575(+)	81.06	0	1499	99
ENSORLP00000001012	cds.comp98935_c0_seq2|m.63875	comp98935_c0_seq2|g.63875 ORF comp98935_c0_seq2|g.63875 comp98935_c0_seq2|m.63875 type:complete len:1096 (+) comp98935_c0_seq2:288-3575(+)	94.36	0	537	95
ENSORLP00000001015	cds.comp98935_c0_seq2|m.63875	comp98935_c0_seq2|g.63875 ORF comp98935_c0_seq2|g.63875 comp98935_c0_seq2|m.63875 type:complete len:1096 (+) comp98935_c0_seq2:288-3575(+)	71.49	1.00E-110	346	99
ENSORLP00000001017	cds.comp98935_c0_seq2|m.63875	comp98935_c0_seq2|g.63875 ORF comp98935_c0_seq2|g.63875 comp98935_c0_seq2|m.63875 type:complete len:1096 (+) comp98935_c0_seq2:288-3575(+)	74.56	5.00E-47	165	87
ENSORLP00000001009	cds.comp103696_c0_seq6|m.148222	comp103696_c0_seq6|g.148222 ORF comp103696_c0_seq6|g.148222 comp103696_c0_seq6|m.148222 type:3prime_partial len:192 (+) comp103696_c0_seq6:143-715(+)	51.9	9.00E-47	156	84
ENSORLP00000001010	cds.comp105292_c2_seq6|m.190257	comp105292_c2_seq6|g.190257 ORF comp105292_c2_seq6|g.190257 comp105292_c2_seq6|m.190257 type:complete len:881 (-) comp105292_c2_seq6:2655-5297(-)	69.87	0	919	99
ENSORLP00000001013	cds.comp105292_c2_seq2|m.190243	comp105292_c2_seq2|g.190243 ORF comp105292_c2_seq2|g.190243 comp105292_c2_seq2|m.190243 type:complete len:810 (-) comp105292_c2_seq2:3178-5607(-)	74.25	0	630	100
ENSORLP00000001014	cds.comp104352_c0_seq4|m.166113	comp104352_c0_seq4|g.166113 ORF comp104352_c0_seq4|g.166113 comp104352_c0_seq4|m.166113 type:complete len:392 (-) comp104352_c0_seq4:555-1730(-)	84.78	0	680	99
ENSORLP00000001016	cds.comp107169_c0_seq4|m.257434	comp107169_c0_seq4|g.257434 ORF comp107169_c0_seq4|g.257434 comp107169_c0_seq4|m.257434 type:5prime_partial len:484 (-) comp107169_c0_seq4:744-2195(-)	58.44	2.00E-51	174	92
ENSORLP00000001018	cds.comp100986_c0_seq2|m.91350	comp100986_c0_seq2|g.91350 ORF comp100986_c0_seq2|g.91350 comp100986_c0_seq2|m.91350 type:5prime_partial len:531 (-) comp100986_c0_seq2:63-1655(-)	80.08	0	828	97
ENSORLP00000001020	cds.comp102755_c1_seq8|m.125532	comp102755_c1_seq8|g.125532 ORF comp102755_c1_seq8|g.125532 comp102755_c1_seq8|m.125532 type:5prime_partial len:368 (-) comp102755_c1_seq8:2326-3429(-)	81.37	0	642	71
ENSORLP00000001024	cds.comp92357_c0_seq4|m.27155	comp92357_c0_seq4|g.27155 ORF comp92357_c0_seq4|g.27155 comp92357_c0_seq4|m.27155 type:complete len:508 (+) comp92357_c0_seq4:283-1806(+)	82.19	0	804	100
ENSORLP00000001023	cds.comp54742_c0_seq1|m.3630	comp54742_c0_seq1|g.3630 ORF comp54742_c0_seq1|g.3630 comp54742_c0_seq1|m.3630 type:complete len:399 (-) comp54742_c0_seq1:528-1724(-)	60.34	5.00E-126	370	100
ENSORLP00000001026	cds.comp101126_c2_seq4|m.94224	comp101126_c2_seq4|g.94224 ORF comp101126_c2_seq4|g.94224 comp101126_c2_seq4|m.94224 type:complete len:1223 (+) comp101126_c2_seq4:2105-5773(+)	77.9	8.00E-154	500	48
ENSORLP00000001026	cds.comp101126_c2_seq4|m.94224	comp101126_c2_seq4|g.94224 ORF comp101126_c2_seq4|g.94224 comp101126_c2_seq4|m.94224 type:complete len:1223 (+) comp101126_c2_seq4:2105-5773(+)	55.78	5.00E-115	393	48
ENSORLP00000001025	cds.comp100400_c0_seq1|m.82579	comp100400_c0_seq1|g.82579 ORF comp100400_c0_seq1|g.82579 comp100400_c0_seq1|m.82579 type:complete len:302 (+) comp100400_c0_seq1:165-1070(+)	93.06	9.00E-167	473	82
ENSORLP00000001027	cds.comp84039_c0_seq1|m.13483	comp84039_c0_seq1|g.13483 ORF comp84039_c0_seq1|g.13483 comp84039_c0_seq1|m.13483 type:complete len:343 (-) comp84039_c0_seq1:844-1872(-)	85.71	0	576	97
ENSORLP00000001030	cds.comp106177_c3_seq11|m.218972	comp106177_c3_seq11|g.218972 ORF comp106177_c3_seq11|g.218972 comp106177_c3_seq11|m.218972 type:3prime_partial len:585 (+) comp106177_c3_seq11:763-2514(+)	83.76	0	1035	86
ENSORLP00000001031	cds.comp106177_c3_seq9|m.218967	comp106177_c3_seq9|g.218967 ORF comp106177_c3_seq9|g.218967 comp106177_c3_seq9|m.218967 type:complete len:611 (+) comp106177_c3_seq9:763-2595(+)	83.39	0	1009	91
ENSORLP00000001028	cds.comp103948_c0_seq49|m.154580	comp103948_c0_seq49|g.154580 ORF comp103948_c0_seq49|g.154580 comp103948_c0_seq49|m.154580 type:complete len:217 (+) comp103948_c0_seq49:343-993(+)	79.07	2.00E-93	276	99
ENSORLP00000001032	cds.comp89850_c0_seq2|m.20816	comp89850_c0_seq2|g.20816 ORF comp89850_c0_seq2|g.20816 comp89850_c0_seq2|m.20816 type:complete len:636 (-) comp89850_c0_seq2:341-2248(-)	81.82	0	1108	100
ENSORLP00000001033	cds.comp105328_c0_seq1|m.191032	comp105328_c0_seq1|g.191032 ORF comp105328_c0_seq1|g.191032 comp105328_c0_seq1|m.191032 type:complete len:820 (+) comp105328_c0_seq1:197-2656(+)	81.79	0	970	76
ENSORLP00000001034	cds.comp105058_c4_seq25|m.184015	comp105058_c4_seq25|g.184015 ORF comp105058_c4_seq25|g.184015 comp105058_c4_seq25|m.184015 type:3prime_partial len:303 (+) comp105058_c4_seq25:2733-3638(+)	31.25	1.6	28.1	48
ENSORLP00000001035	cds.comp58412_c0_seq1|m.3948	comp58412_c0_seq1|g.3948 ORF comp58412_c0_seq1|g.3948 comp58412_c0_seq1|m.3948 type:complete len:107 (-) comp58412_c0_seq1:1706-2026(-)	99.06	5.00E-71	212	100
ENSORLP00000001036	cds.comp92361_c0_seq1|m.27168	comp92361_c0_seq1|g.27168 ORF comp92361_c0_seq1|g.27168 comp92361_c0_seq1|m.27168 type:complete len:379 (-) comp92361_c0_seq1:935-2071(-)	93.19	0	640	100
ENSORLP00000001036	cds.comp92361_c0_seq1|m.27168	comp92361_c0_seq1|g.27168 ORF comp92361_c0_seq1|g.27168 comp92361_c0_seq1|m.27168 type:complete len:379 (-) comp92361_c0_seq1:935-2071(-)	41	1.00E-13	73.2	100
ENSORLP00000001037	cds.comp103583_c1_seq3|m.144879	comp103583_c1_seq3|g.144879 ORF comp103583_c1_seq3|g.144879 comp103583_c1_seq3|m.144879 type:complete len:283 (+) comp103583_c1_seq3:816-1664(+)	76.24	2.00E-136	399	64
ENSORLP00000001038	cds.comp95249_c0_seq1|m.37788	comp95249_c0_seq1|g.37788 ORF comp95249_c0_seq1|g.37788 comp95249_c0_seq1|m.37788 type:complete len:185 (+) comp95249_c0_seq1:80-634(+)	45.05	1.00E-48	162	82
ENSORLP00000001039	cds.comp95249_c0_seq1|m.37788	comp95249_c0_seq1|g.37788 ORF comp95249_c0_seq1|g.37788 comp95249_c0_seq1|m.37788 type:complete len:185 (+) comp95249_c0_seq1:80-634(+)	54.63	1.00E-32	118	73
ENSORLP00000001040	cds.comp98548_c0_seq1|m.60481	comp98548_c0_seq1|g.60481 ORF comp98548_c0_seq1|g.60481 comp98548_c0_seq1|m.60481 type:complete len:593 (-) comp98548_c0_seq1:1327-3105(-)	91.05	0	1106	100
ENSORLP00000001042	cds.comp93662_c0_seq1|m.31011	comp93662_c0_seq1|g.31011 ORF comp93662_c0_seq1|g.31011 comp93662_c0_seq1|m.31011 type:complete len:370 (-) comp93662_c0_seq1:1463-2572(-)	93.82	0	680	100
ENSORLP00000001041	cds.comp101018_c0_seq2|m.91882	comp101018_c0_seq2|g.91882 ORF comp101018_c0_seq2|g.91882 comp101018_c0_seq2|m.91882 type:complete len:186 (-) comp101018_c0_seq2:988-1545(-)	56.4	4.00E-59	187	99
ENSORLP00000001043	cds.comp101659_c0_seq2|m.102705	comp101659_c0_seq2|g.102705 ORF comp101659_c0_seq2|g.102705 comp101659_c0_seq2|m.102705 type:complete len:416 (+) comp101659_c0_seq2:1733-2980(+)	57.87	6.00E-146	426	100
ENSORLP00000001044	cds.comp83107_c0_seq2|m.12286	comp83107_c0_seq2|g.12286 ORF comp83107_c0_seq2|g.12286 comp83107_c0_seq2|m.12286 type:complete len:538 (+) comp83107_c0_seq2:339-1952(+)	77.82	0	804	91
ENSORLP00000001045	cds.comp83107_c0_seq1|m.12283	comp83107_c0_seq1|g.12283 ORF comp83107_c0_seq1|g.12283 comp83107_c0_seq1|m.12283 type:complete len:533 (+) comp83107_c0_seq1:451-2049(+)	78.06	0	800	92
ENSORLP00000001054	cds.comp103941_c1_seq4|m.154298	comp103941_c1_seq4|g.154298 ORF comp103941_c1_seq4|g.154298 comp103941_c1_seq4|m.154298 type:complete len:896 (+) comp103941_c1_seq4:173-2860(+)	60.35	0	1032	100
ENSORLP00000001046	cds.comp103588_c0_seq4|m.145012	comp103588_c0_seq4|g.145012 ORF comp103588_c0_seq4|g.145012 comp103588_c0_seq4|m.145012 type:complete len:215 (+) comp103588_c0_seq4:838-1482(+)	97.67	4.00E-155	434	100
ENSORLP00000001052	cds.comp102749_c0_seq2|m.125498	comp102749_c0_seq2|g.125498 ORF comp102749_c0_seq2|g.125498 comp102749_c0_seq2|m.125498 type:complete len:520 (-) comp102749_c0_seq2:3049-4608(-)	87.5	0	899	91
ENSORLP00000001048	cds.comp91718_c0_seq1|m.25201	comp91718_c0_seq1|g.25201 ORF comp91718_c0_seq1|g.25201 comp91718_c0_seq1|m.25201 type:complete len:298 (+) comp91718_c0_seq1:231-1124(+)	95.65	0	591	100
ENSORLP00000001051	cds.comp58412_c0_seq1|m.3946	comp58412_c0_seq1|g.3946 ORF comp58412_c0_seq1|g.3946 comp58412_c0_seq1|m.3946 type:complete len:430 (+) comp58412_c0_seq1:79-1368(+)	76.81	0	701	99
ENSORLP00000001050	cds.comp87940_c0_seq1|m.17579	comp87940_c0_seq1|g.17579 ORF comp87940_c0_seq1|g.17579 comp87940_c0_seq1|m.17579 type:complete len:445 (+) comp87940_c0_seq1:396-1730(+)	76.64	0	649	100
ENSORLP00000001053	cds.comp102371_c3_seq7|m.116281	comp102371_c3_seq7|g.116281 ORF comp102371_c3_seq7|g.116281 comp102371_c3_seq7|m.116281 type:5prime_partial len:256 (-) comp102371_c3_seq7:2447-3214(-)	69.39	4.00E-116	338	98
ENSORLP00000001055	cds.comp106793_c1_seq9|m.240627	comp106793_c1_seq9|g.240627 ORF comp106793_c1_seq9|g.240627 comp106793_c1_seq9|m.240627 type:complete len:141 (-) comp106793_c1_seq9:187-609(-)	81.43	2.00E-76	229	100
ENSORLP00000001056	cds.comp103894_c0_seq11|m.153067	comp103894_c0_seq11|g.153067 ORF comp103894_c0_seq11|g.153067 comp103894_c0_seq11|m.153067 type:complete len:613 (-) comp103894_c0_seq11:208-2046(-)	76.64	6.00E-146	431	91
ENSORLP00000001057	cds.comp105075_c0_seq2|m.184522	comp105075_c0_seq2|g.184522 ORF comp105075_c0_seq2|g.184522 comp105075_c0_seq2|m.184522 type:complete len:618 (-) comp105075_c0_seq2:1577-3430(-)	82.64	0	965	99
ENSORLP00000001058	cds.comp105729_c0_seq2|m.203286	comp105729_c0_seq2|g.203286 ORF comp105729_c0_seq2|g.203286 comp105729_c0_seq2|m.203286 type:5prime_partial len:470 (+) comp105729_c0_seq2:1-1410(+)	78.98	0	711	75
ENSORLP00000001059	cds.comp103894_c0_seq6|m.153043	comp103894_c0_seq6|g.153043 ORF comp103894_c0_seq6|g.153043 comp103894_c0_seq6|m.153043 type:complete len:435 (-) comp103894_c0_seq6:1303-2607(-)	91.91	6.00E-89	272	78
ENSORLP00000001060	cds.comp102749_c0_seq2|m.125499	comp102749_c0_seq2|g.125499 ORF comp102749_c0_seq2|g.125499 comp102749_c0_seq2|m.125499 type:complete len:172 (+) comp102749_c0_seq2:225-740(+)	81.87	1.00E-99	290	100
ENSORLP00000001062	cds.comp102749_c0_seq2|m.125499	comp102749_c0_seq2|g.125499 ORF comp102749_c0_seq2|g.125499 comp102749_c0_seq2|m.125499 type:complete len:172 (+) comp102749_c0_seq2:225-740(+)	82.8	5.00E-94	275	91
ENSORLP00000001061	cds.comp92315_c1_seq1|m.27062	comp92315_c1_seq1|g.27062 ORF comp92315_c1_seq1|g.27062 comp92315_c1_seq1|m.27062 type:complete len:353 (+) comp92315_c1_seq1:155-1213(+)	77.14	1.00E-175	497	93
ENSORLP00000001064	cds.comp105468_c0_seq1|m.195048	comp105468_c0_seq1|g.195048 ORF comp105468_c0_seq1|g.195048 comp105468_c0_seq1|m.195048 type:complete len:493 (+) comp105468_c0_seq1:279-1757(+)	87.78	0	898	98
ENSORLP00000001063	cds.comp94892_c0_seq1|m.35890	comp94892_c0_seq1|g.35890 ORF comp94892_c0_seq1|g.35890 comp94892_c0_seq1|m.35890 type:complete len:218 (-) comp94892_c0_seq1:158-811(-)	78.05	1.00E-36	130	51
ENSORLP00000001065	cds.comp94396_c0_seq1|m.33823	comp94396_c0_seq1|g.33823 ORF comp94396_c0_seq1|g.33823 comp94396_c0_seq1|m.33823 type:complete len:456 (-) comp94396_c0_seq1:626-1993(-)	94.55	0	868	97
ENSORLP00000001066	cds.comp85015_c0_seq1|m.14923	comp85015_c0_seq1|g.14923 ORF comp85015_c0_seq1|g.14923 comp85015_c0_seq1|m.14923 type:5prime_partial len:194 (+) comp85015_c0_seq1:2-583(+)	39.58	0.13	32	50
ENSORLP00000001068	cds.comp104141_c0_seq6|m.160109	comp104141_c0_seq6|g.160109 ORF comp104141_c0_seq6|g.160109 comp104141_c0_seq6|m.160109 type:complete len:138 (+) comp104141_c0_seq6:1073-1486(+)	99.04	2.00E-66	201	97
ENSORLP00000001073	cds.comp313651_c0_seq1|m.267327	comp313651_c0_seq1|g.267327 ORF comp313651_c0_seq1|g.267327 comp313651_c0_seq1|m.267327 type:5prime_partial len:378 (+) comp313651_c0_seq1:2-1135(+)	93.92	0	728	48
ENSORLP00000001070	cds.comp106345_c0_seq1|m.225699	comp106345_c0_seq1|g.225699 ORF comp106345_c0_seq1|g.225699 comp106345_c0_seq1|m.225699 type:internal len:1529 (-) comp106345_c0_seq1:1-4584(-)	28.17	0.18	32.7	59
ENSORLP00000001071	cds.comp104482_c0_seq6|m.169361	comp104482_c0_seq6|g.169361 ORF comp104482_c0_seq6|g.169361 comp104482_c0_seq6|m.169361 type:complete len:208 (-) comp104482_c0_seq6:4346-4969(-)	91.45	2.00E-86	256	100
ENSORLP00000001072	cds.comp101112_c0_seq2|m.94072	comp101112_c0_seq2|g.94072 ORF comp101112_c0_seq2|g.94072 comp101112_c0_seq2|m.94072 type:5prime_partial len:119 (-) comp101112_c0_seq2:346-702(-)	99.15	4.00E-79	234	89
ENSORLP00000001075	cds.comp102913_c0_seq1|m.129346	comp102913_c0_seq1|g.129346 ORF comp102913_c0_seq1|g.129346 comp102913_c0_seq1|m.129346 type:5prime_partial len:140 (+) comp102913_c0_seq1:2-421(+)	99.22	1.00E-85	251	100
ENSORLP00000001076	cds.comp89305_c0_seq1|m.19928	comp89305_c0_seq1|g.19928 ORF comp89305_c0_seq1|g.19928 comp89305_c0_seq1|m.19928 type:complete len:1412 (+) comp89305_c0_seq1:1014-5249(+)	92.81	0	1603	99
ENSORLP00000001078	cds.comp83630_c0_seq1|m.12769	comp83630_c0_seq1|g.12769 ORF comp83630_c0_seq1|g.12769 comp83630_c0_seq1|m.12769 type:complete len:359 (+) comp83630_c0_seq1:177-1253(+)	76.26	0	565	100
ENSORLP00000001077	cds.comp100645_c0_seq6|m.85549	comp100645_c0_seq6|g.85549 ORF comp100645_c0_seq6|g.85549 comp100645_c0_seq6|m.85549 type:3prime_partial len:125 (-) comp100645_c0_seq6:1-372(-)	96.33	6.00E-72	215	100
ENSORLP00000001080	cds.comp99711_c0_seq6|m.72606	comp99711_c0_seq6|g.72606 ORF comp99711_c0_seq6|g.72606 comp99711_c0_seq6|m.72606 type:complete len:1095 (+) comp99711_c0_seq6:1126-4410(+)	92.74	0	2125	100
ENSORLP00000001081	cds.comp99711_c0_seq8|m.72612	comp99711_c0_seq8|g.72612 ORF comp99711_c0_seq8|g.72612 comp99711_c0_seq8|m.72612 type:complete len:1089 (+) comp99711_c0_seq8:1126-4392(+)	96.77	0	1581	100
ENSORLP00000001083	cds.comp99711_c0_seq10|m.72618	comp99711_c0_seq10|g.72618 ORF comp99711_c0_seq10|g.72618 comp99711_c0_seq10|m.72618 type:complete len:1018 (+) comp99711_c0_seq10:1126-4179(+)	96.45	0	1397	99
ENSORLP00000001082	cds.comp88403_c0_seq2|m.18313	comp88403_c0_seq2|g.18313 ORF comp88403_c0_seq2|g.18313 comp88403_c0_seq2|m.18313 type:complete len:295 (-) comp88403_c0_seq2:202-1086(-)	87.35	8.00E-167	470	91
ENSORLP00000001086	cds.comp88403_c0_seq4|m.18318	comp88403_c0_seq4|g.18318 ORF comp88403_c0_seq4|g.18318 comp88403_c0_seq4|m.18318 type:complete len:382 (-) comp88403_c0_seq4:202-1347(-)	88.04	0	673	99
ENSORLP00000001088	cds.comp88403_c0_seq4|m.18318	comp88403_c0_seq4|g.18318 ORF comp88403_c0_seq4|g.18318 comp88403_c0_seq4|m.18318 type:complete len:382 (-) comp88403_c0_seq4:202-1347(-)	85.55	1.00E-99	298	88
ENSORLP00000001085	cds.comp102913_c0_seq1|m.129346	comp102913_c0_seq1|g.129346 ORF comp102913_c0_seq1|g.129346 comp102913_c0_seq1|m.129346 type:5prime_partial len:140 (+) comp102913_c0_seq1:2-421(+)	99.22	1.00E-85	251	100
ENSORLP00000001089	cds.comp102371_c3_seq2|m.116264	comp102371_c3_seq2|g.116264 ORF comp102371_c3_seq2|g.116264 comp102371_c3_seq2|m.116264 type:complete len:1135 (+) comp102371_c3_seq2:75-3479(+)	87.75	0	2130	100
ENSORLP00000001087	cds.comp39581_c0_seq1|m.1823	comp39581_c0_seq1|g.1823 ORF comp39581_c0_seq1|g.1823 comp39581_c0_seq1|m.1823 type:complete len:579 (+) comp39581_c0_seq1:113-1849(+)	26.58	2	28.5	93
ENSORLP00000001090	cds.comp100645_c0_seq6|m.85549	comp100645_c0_seq6|g.85549 ORF comp100645_c0_seq6|g.85549 comp100645_c0_seq6|m.85549 type:3prime_partial len:125 (-) comp100645_c0_seq6:1-372(-)	95.96	1.00E-64	196	99
ENSORLP00000001091	cds.comp95575_c0_seq1|m.39677	comp95575_c0_seq1|g.39677 ORF comp95575_c0_seq1|g.39677 comp95575_c0_seq1|m.39677 type:complete len:338 (+) comp95575_c0_seq1:192-1205(+)	68.27	1.00E-140	407	84
ENSORLP00000001093	cds.comp96646_c0_seq2|m.44820	comp96646_c0_seq2|g.44820 ORF comp96646_c0_seq2|g.44820 comp96646_c0_seq2|m.44820 type:5prime_partial len:235 (-) comp96646_c0_seq2:146-850(-)	76.06	5.00E-124	356	100
ENSORLP00000001098	cds.comp106362_c0_seq7|m.226266	comp106362_c0_seq7|g.226266 ORF comp106362_c0_seq7|g.226266 comp106362_c0_seq7|m.226266 type:complete len:1779 (-) comp106362_c0_seq7:561-5897(-)	85.58	0	2626	95
ENSORLP00000001098	cds.comp106362_c0_seq7|m.226266	comp106362_c0_seq7|g.226266 ORF comp106362_c0_seq7|g.226266 comp106362_c0_seq7|m.226266 type:complete len:1779 (-) comp106362_c0_seq7:561-5897(-)	24.66	3.5	34.7	95
ENSORLP00000001098	cds.comp106362_c0_seq7|m.226266	comp106362_c0_seq7|g.226266 ORF comp106362_c0_seq7|g.226266 comp106362_c0_seq7|m.226266 type:complete len:1779 (-) comp106362_c0_seq7:561-5897(-)	26.74	4.8	34.3	95
ENSORLP00000001100	cds.comp106362_c0_seq19|m.226336	comp106362_c0_seq19|g.226336 ORF comp106362_c0_seq19|g.226336 comp106362_c0_seq19|m.226336 type:complete len:977 (-) comp106362_c0_seq19:308-3238(-)	76.31	0	1030	58
ENSORLP00000001100	cds.comp106362_c0_seq19|m.226336	comp106362_c0_seq19|g.226336 ORF comp106362_c0_seq19|g.226336 comp106362_c0_seq19|m.226336 type:complete len:977 (-) comp106362_c0_seq19:308-3238(-)	43.07	5.00E-86	304	58
ENSORLP00000001100	cds.comp106362_c0_seq19|m.226336	comp106362_c0_seq19|g.226336 ORF comp106362_c0_seq19|g.226336 comp106362_c0_seq19|m.226336 type:complete len:977 (-) comp106362_c0_seq19:308-3238(-)	32.31	8.00E-08	58.9	58
ENSORLP00000001100	cds.comp106362_c0_seq19|m.226336	comp106362_c0_seq19|g.226336 ORF comp106362_c0_seq19|g.226336 comp106362_c0_seq19|m.226336 type:complete len:977 (-) comp106362_c0_seq19:308-3238(-)	24.66	6.9	32.7	58
ENSORLP00000001101	cds.comp106362_c0_seq19|m.226336	comp106362_c0_seq19|g.226336 ORF comp106362_c0_seq19|g.226336 comp106362_c0_seq19|m.226336 type:complete len:977 (-) comp106362_c0_seq19:308-3238(-)	75.37	0	1030	60
ENSORLP00000001101	cds.comp106362_c0_seq19|m.226336	comp106362_c0_seq19|g.226336 ORF comp106362_c0_seq19|g.226336 comp106362_c0_seq19|m.226336 type:complete len:977 (-) comp106362_c0_seq19:308-3238(-)	43.07	3.00E-86	304	60
ENSORLP00000001101	cds.comp106362_c0_seq19|m.226336	comp106362_c0_seq19|g.226336 ORF comp106362_c0_seq19|g.226336 comp106362_c0_seq19|m.226336 type:complete len:977 (-) comp106362_c0_seq19:308-3238(-)	32.31	7.00E-08	58.9	60
ENSORLP00000001101	cds.comp106362_c0_seq19|m.226336	comp106362_c0_seq19|g.226336 ORF comp106362_c0_seq19|g.226336 comp106362_c0_seq19|m.226336 type:complete len:977 (-) comp106362_c0_seq19:308-3238(-)	24.66	6.1	33.1	60
ENSORLP00000001097	cds.comp102407_c2_seq3|m.117315	comp102407_c2_seq3|g.117315 ORF comp102407_c2_seq3|g.117315 comp102407_c2_seq3|m.117315 type:complete len:593 (-) comp102407_c2_seq3:1091-2869(-)	89.61	0	1097	100
ENSORLP00000001095	cds.comp99749_c0_seq1|m.73427	comp99749_c0_seq1|g.73427 ORF comp99749_c0_seq1|g.73427 comp99749_c0_seq1|m.73427 type:complete len:1124 (+) comp99749_c0_seq1:168-3539(+)	78.9	0	1750	100
ENSORLP00000001096	cds.comp107059_c0_seq36|m.253298	comp107059_c0_seq36|g.253298 ORF comp107059_c0_seq36|g.253298 comp107059_c0_seq36|m.253298 type:5prime_partial len:621 (-) comp107059_c0_seq36:925-2787(-)	74.19	0	563	98
ENSORLP00000001099	cds.comp78229_c1_seq1|m.9421	comp78229_c1_seq1|g.9421 ORF comp78229_c1_seq1|g.9421 comp78229_c1_seq1|m.9421 type:complete len:261 (+) comp78229_c1_seq1:209-991(+)	94.31	2.00E-83	250	98
ENSORLP00000001102	cds.comp90853_c0_seq1|m.22778	comp90853_c0_seq1|g.22778 ORF comp90853_c0_seq1|g.22778 comp90853_c0_seq1|m.22778 type:internal len:224 (-) comp90853_c0_seq1:2-670(-)	80.27	4.00E-127	384	29
ENSORLP00000001103	cds.comp99455_c0_seq8|m.69421	comp99455_c0_seq8|g.69421 ORF comp99455_c0_seq8|g.69421 comp99455_c0_seq8|m.69421 type:3prime_partial len:101 (+) comp99455_c0_seq8:203-502(+)	54.93	3.00E-16	70.5	100
ENSORLP00000001106	cds.comp101654_c6_seq32|m.102623	comp101654_c6_seq32|g.102623 ORF comp101654_c6_seq32|g.102623 comp101654_c6_seq32|m.102623 type:complete len:258 (+) comp101654_c6_seq32:250-1023(+)	86.55	7.00E-135	394	54
ENSORLP00000001105	cds.comp88502_c0_seq1|m.18490	comp88502_c0_seq1|g.18490 ORF comp88502_c0_seq1|g.18490 comp88502_c0_seq1|m.18490 type:5prime_partial len:417 (+) comp88502_c0_seq1:3-1253(+)	70.94	0	554	98
ENSORLP00000001108	cds.comp104760_c0_seq7|m.177482	comp104760_c0_seq7|g.177482 ORF comp104760_c0_seq7|g.177482 comp104760_c0_seq7|m.177482 type:complete len:259 (+) comp104760_c0_seq7:220-996(+)	71.54	1.00E-56	182	89
ENSORLP00000001111	cds.comp105822_c2_seq2|m.207187	comp105822_c2_seq2|g.207187 ORF comp105822_c2_seq2|g.207187 comp105822_c2_seq2|m.207187 type:complete len:612 (-) comp105822_c2_seq2:161-1996(-)	96.47	0	1077	100
ENSORLP00000001109	cds.comp107174_c4_seq3|m.257638	comp107174_c4_seq3|g.257638 ORF comp107174_c4_seq3|g.257638 comp107174_c4_seq3|m.257638 type:complete len:296 (-) comp107174_c4_seq3:3391-4278(-)	63.77	4.00E-110	325	95
ENSORLP00000001112	cds.comp89763_c0_seq3|m.20656	comp89763_c0_seq3|g.20656 ORF comp89763_c0_seq3|g.20656 comp89763_c0_seq3|m.20656 type:complete len:289 (-) comp89763_c0_seq3:41-907(-)	80.21	2.00E-161	456	95
ENSORLP00000001116	cds.comp100012_c3_seq1|m.76763	comp100012_c3_seq1|g.76763 ORF comp100012_c3_seq1|g.76763 comp100012_c3_seq1|m.76763 type:complete len:1591 (+) comp100012_c3_seq1:263-5035(+)	82.64	0	1967	100
ENSORLP00000001114	cds.comp103085_c0_seq4|m.132861	comp103085_c0_seq4|g.132861 ORF comp103085_c0_seq4|g.132861 comp103085_c0_seq4|m.132861 type:complete len:638 (+) comp103085_c0_seq4:173-2086(+)	88.64	0	1150	99
ENSORLP00000001113	cds.comp104760_c0_seq6|m.177481	comp104760_c0_seq6|g.177481 ORF comp104760_c0_seq6|g.177481 comp104760_c0_seq6|m.177481 type:complete len:259 (+) comp104760_c0_seq6:220-996(+)	70.91	1.00E-47	158	81
ENSORLP00000001115	cds.comp104760_c0_seq6|m.177481	comp104760_c0_seq6|g.177481 ORF comp104760_c0_seq6|g.177481 comp104760_c0_seq6|m.177481 type:complete len:259 (+) comp104760_c0_seq6:220-996(+)	70.43	8.00E-48	158	98
ENSORLP00000001117	cds.comp104760_c0_seq6|m.177481	comp104760_c0_seq6|g.177481 ORF comp104760_c0_seq6|g.177481 comp104760_c0_seq6|m.177481 type:complete len:259 (+) comp104760_c0_seq6:220-996(+)	76	4.00E-47	156	88
ENSORLP00000001118	cds.comp106026_c0_seq2|m.213752	comp106026_c0_seq2|g.213752 ORF comp106026_c0_seq2|g.213752 comp106026_c0_seq2|m.213752 type:3prime_partial len:755 (+) comp106026_c0_seq2:152-2413(+)	73.15	0	1018	91
ENSORLP00000001119	cds.comp102074_c0_seq1|m.110190	comp102074_c0_seq1|g.110190 ORF comp102074_c0_seq1|g.110190 comp102074_c0_seq1|m.110190 type:complete len:482 (+) comp102074_c0_seq1:275-1720(+)	32.81	4.00E-78	256	94
ENSORLP00000001120	cds.comp98689_c0_seq3|m.61426	comp98689_c0_seq3|g.61426 ORF comp98689_c0_seq3|g.61426 comp98689_c0_seq3|m.61426 type:complete len:493 (+) comp98689_c0_seq3:830-2308(+)	75.87	0	718	74
ENSORLP00000001121	cds.comp82169_c0_seq1|m.11759	comp82169_c0_seq1|g.11759 ORF comp82169_c0_seq1|g.11759 comp82169_c0_seq1|m.11759 type:complete len:214 (+) comp82169_c0_seq1:436-1077(+)	84.39	1.00E-127	364	96
ENSORLP00000001123	cds.comp82169_c0_seq1|m.11759	comp82169_c0_seq1|g.11759 ORF comp82169_c0_seq1|g.11759 comp82169_c0_seq1|m.11759 type:complete len:214 (+) comp82169_c0_seq1:436-1077(+)	83.96	2.00E-130	371	99
ENSORLP00000001122	cds.comp104145_c2_seq3|m.160248	comp104145_c2_seq3|g.160248 ORF comp104145_c2_seq3|g.160248 comp104145_c2_seq3|m.160248 type:complete len:1150 (+) comp104145_c2_seq3:370-3819(+)	84.38	0	1380	100
ENSORLP00000001127	cds.comp106849_c2_seq22|m.243253	comp106849_c2_seq22|g.243253 ORF comp106849_c2_seq22|g.243253 comp106849_c2_seq22|m.243253 type:3prime_partial len:1360 (+) comp106849_c2_seq22:2305-6381(+)	84.15	0	2361	87
ENSORLP00000001124	cds.comp103085_c0_seq9|m.132888	comp103085_c0_seq9|g.132888 ORF comp103085_c0_seq9|g.132888 comp103085_c0_seq9|m.132888 type:complete len:221 (+) comp103085_c0_seq9:2664-3326(+)	78.44	3.00E-113	328	100
ENSORLP00000001125	cds.comp94211_c1_seq1|m.33002	comp94211_c1_seq1|g.33002 ORF comp94211_c1_seq1|g.33002 comp94211_c1_seq1|m.33002 type:3prime_partial len:567 (-) comp94211_c1_seq1:3-1700(-)	50.72	4.00E-147	444	83
ENSORLP00000001126	cds.comp504374_c0_seq1|m.268207	comp504374_c0_seq1|g.268207 ORF comp504374_c0_seq1|g.268207 comp504374_c0_seq1|m.268207 type:3prime_partial len:154 (-) comp504374_c0_seq1:3-461(-)	68.63	2.00E-68	211	81
ENSORLP00000001128	cds.comp88885_c0_seq1|m.19056	comp88885_c0_seq1|g.19056 ORF comp88885_c0_seq1|g.19056 comp88885_c0_seq1|m.19056 type:complete len:202 (+) comp88885_c0_seq1:132-737(+)	85.05	2.00E-123	352	100
ENSORLP00000001129	cds.comp43229_c0_seq1|m.2637	comp43229_c0_seq1|g.2637 ORF comp43229_c0_seq1|g.2637 comp43229_c0_seq1|m.2637 type:5prime_partial len:536 (+) comp43229_c0_seq1:3-1610(+)	58.32	7.00E-155	456	100
ENSORLP00000001131	cds.comp105263_c2_seq64|m.189725	comp105263_c2_seq64|g.189725 ORF comp105263_c2_seq64|g.189725 comp105263_c2_seq64|m.189725 type:3prime_partial len:408 (+) comp105263_c2_seq64:342-1562(+)	80.95	0	671	64
ENSORLP00000001132	cds.comp51939_c0_seq1|m.3410	comp51939_c0_seq1|g.3410 ORF comp51939_c0_seq1|g.3410 comp51939_c0_seq1|m.3410 type:5prime_partial len:184 (-) comp51939_c0_seq1:368-919(-)	85.25	9.00E-103	300	83
ENSORLP00000001133	cds.comp104985_c0_seq9|m.181507	comp104985_c0_seq9|g.181507 ORF comp104985_c0_seq9|g.181507 comp104985_c0_seq9|m.181507 type:complete len:188 (-) comp104985_c0_seq9:536-1099(-)	59.09	2.00E-40	144	35
ENSORLP00000001134	cds.comp59763_c0_seq1|m.4618	comp59763_c0_seq1|g.4618 ORF comp59763_c0_seq1|g.4618 comp59763_c0_seq1|m.4618 type:complete len:153 (-) comp59763_c0_seq1:482-940(-)	100	4.00E-111	318	100
ENSORLP00000001135	cds.comp104704_c1_seq1|m.175257	comp104704_c1_seq1|g.175257 ORF comp104704_c1_seq1|g.175257 comp104704_c1_seq1|m.175257 type:complete len:199 (-) comp104704_c1_seq1:867-1463(-)	93.94	4.00E-136	385	100
ENSORLP00000001138	cds.comp58444_c0_seq1|m.3980	comp58444_c0_seq1|g.3980 ORF comp58444_c0_seq1|g.3980 comp58444_c0_seq1|m.3980 type:complete len:575 (-) comp58444_c0_seq1:1063-2787(-)	90.75	0	1037	100
ENSORLP00000001137	cds.comp103818_c4_seq1|m.151213	comp103818_c4_seq1|g.151213 ORF comp103818_c4_seq1|g.151213 comp103818_c4_seq1|m.151213 type:complete len:284 (-) comp103818_c4_seq1:1526-2377(-)	55.79	2.00E-96	291	91
ENSORLP00000001140	cds.comp94775_c0_seq3|m.35381	comp94775_c0_seq3|g.35381 ORF comp94775_c0_seq3|g.35381 comp94775_c0_seq3|m.35381 type:complete len:209 (+) comp94775_c0_seq3:164-790(+)	85.22	7.00E-122	349	97
ENSORLP00000001141	cds.comp103673_c2_seq1|m.147588	comp103673_c2_seq1|g.147588 ORF comp103673_c2_seq1|g.147588 comp103673_c2_seq1|m.147588 type:3prime_partial len:498 (-) comp103673_c2_seq1:3-1493(-)	68.15	0	613	74
ENSORLP00000001141	cds.comp103673_c2_seq1|m.147588	comp103673_c2_seq1|g.147588 ORF comp103673_c2_seq1|g.147588 comp103673_c2_seq1|m.147588 type:3prime_partial len:498 (-) comp103673_c2_seq1:3-1493(-)	30.56	4.00E-16	84	74
ENSORLP00000001150	cds.comp104793_c4_seq18|m.177998	comp104793_c4_seq18|g.177998 ORF comp104793_c4_seq18|g.177998 comp104793_c4_seq18|m.177998 type:complete len:900 (+) comp104793_c4_seq18:660-3359(+)	91.56	0	1697	99
ENSORLP00000001152	cds.comp104793_c4_seq18|m.177998	comp104793_c4_seq18|g.177998 ORF comp104793_c4_seq18|g.177998 comp104793_c4_seq18|m.177998 type:complete len:900 (+) comp104793_c4_seq18:660-3359(+)	91.64	0	1758	100
ENSORLP00000001154	cds.comp104793_c4_seq19|m.178001	comp104793_c4_seq19|g.178001 ORF comp104793_c4_seq19|g.178001 comp104793_c4_seq19|m.178001 type:complete len:895 (+) comp104793_c4_seq19:660-3344(+)	93.85	0	1758	100
ENSORLP00000001142	cds.comp99496_c4_seq2|m.69921	comp99496_c4_seq2|g.69921 ORF comp99496_c4_seq2|g.69921 comp99496_c4_seq2|m.69921 type:complete len:939 (+) comp99496_c4_seq2:271-3087(+)	61.29	2.00E-168	501	100
ENSORLP00000001143	cds.comp102773_c0_seq7|m.125798	comp102773_c0_seq7|g.125798 ORF comp102773_c0_seq7|g.125798 comp102773_c0_seq7|m.125798 type:5prime_partial len:183 (-) comp102773_c0_seq7:159-707(-)	33.9	0.06	33.5	52
ENSORLP00000001145	cds.comp92674_c0_seq2|m.27752	comp92674_c0_seq2|g.27752 ORF comp92674_c0_seq2|g.27752 comp92674_c0_seq2|m.27752 type:5prime_partial len:132 (+) comp92674_c0_seq2:2-397(+)	89.92	4.00E-83	248	60
ENSORLP00000001148	cds.comp100951_c0_seq1|m.90571	comp100951_c0_seq1|g.90571 ORF comp100951_c0_seq1|g.90571 comp100951_c0_seq1|m.90571 type:complete len:454 (+) comp100951_c0_seq1:1126-2487(+)	80.05	0	683	97
ENSORLP00000001147	cds.comp93493_c0_seq1|m.30209	comp93493_c0_seq1|g.30209 ORF comp93493_c0_seq1|g.30209 comp93493_c0_seq1|m.30209 type:complete len:442 (-) comp93493_c0_seq1:351-1676(-)	61.45	0	552	100
ENSORLP00000001149	cds.comp64172_c0_seq1|m.6031	comp64172_c0_seq1|g.6031 ORF comp64172_c0_seq1|g.6031 comp64172_c0_seq1|m.6031 type:5prime_partial len:123 (-) comp64172_c0_seq1:425-793(-)	80.19	4.00E-58	184	49
ENSORLP00000001153	cds.comp67463_c0_seq1|m.6768	comp67463_c0_seq1|g.6768 ORF comp67463_c0_seq1|g.6768 comp67463_c0_seq1|m.6768 type:complete len:134 (+) comp67463_c0_seq1:316-717(+)	84.33	1.00E-68	208	100
ENSORLP00000001155	cds.comp106185_c1_seq24|m.219469	comp106185_c1_seq24|g.219469 ORF comp106185_c1_seq24|g.219469 comp106185_c1_seq24|m.219469 type:complete len:1261 (-) comp106185_c1_seq24:811-4593(-)	48	0.55	30.8	25
ENSORLP00000001156	cds.comp58491_c0_seq1|m.4011	comp58491_c0_seq1|g.4011 ORF comp58491_c0_seq1|g.4011 comp58491_c0_seq1|m.4011 type:complete len:153 (+) comp58491_c0_seq1:222-680(+)	99.34	2.00E-109	313	100
ENSORLP00000001157	cds.comp105549_c0_seq2|m.198288	comp105549_c0_seq2|g.198288 ORF comp105549_c0_seq2|g.198288 comp105549_c0_seq2|m.198288 type:5prime_partial len:413 (+) comp105549_c0_seq2:2-1240(+)	84.14	0	611	100
ENSORLP00000001158	cds.comp93794_c0_seq2|m.31481	comp93794_c0_seq2|g.31481 ORF comp93794_c0_seq2|g.31481 comp93794_c0_seq2|m.31481 type:complete len:201 (-) comp93794_c0_seq2:332-934(-)	95.5	2.00E-141	399	98
ENSORLP00000001161	cds.comp105822_c1_seq1|m.207181	comp105822_c1_seq1|g.207181 ORF comp105822_c1_seq1|g.207181 comp105822_c1_seq1|m.207181 type:5prime_partial len:845 (-) comp105822_c1_seq1:3033-5567(-)	63.54	0	980	74
ENSORLP00000001160	cds.comp99705_c0_seq2|m.72568	comp99705_c0_seq2|g.72568 ORF comp99705_c0_seq2|g.72568 comp99705_c0_seq2|m.72568 type:complete len:569 (-) comp99705_c0_seq2:3378-5084(-)	74.59	0	873	99
ENSORLP00000001160	cds.comp99705_c0_seq2|m.72568	comp99705_c0_seq2|g.72568 ORF comp99705_c0_seq2|g.72568 comp99705_c0_seq2|m.72568 type:complete len:569 (-) comp99705_c0_seq2:3378-5084(-)	33.01	0.056	38.5	99
ENSORLP00000001159	cds.comp98213_c0_seq9|m.57636	comp98213_c0_seq9|g.57636 ORF comp98213_c0_seq9|g.57636 comp98213_c0_seq9|m.57636 type:complete len:905 (+) comp98213_c0_seq9:83-2797(+)	78.86	0	1247	100
ENSORLP00000001162	cds.comp90205_c0_seq1|m.21563	comp90205_c0_seq1|g.21563 ORF comp90205_c0_seq1|g.21563 comp90205_c0_seq1|m.21563 type:complete len:310 (-) comp90205_c0_seq1:721-1650(-)	99.35	0	648	100
ENSORLP00000001164	cds.comp104760_c0_seq6|m.177481	comp104760_c0_seq6|g.177481 ORF comp104760_c0_seq6|g.177481 comp104760_c0_seq6|m.177481 type:complete len:259 (+) comp104760_c0_seq6:220-996(+)	67.11	2.00E-62	197	99
ENSORLP00000001165	cds.comp104760_c0_seq6|m.177481	comp104760_c0_seq6|g.177481 ORF comp104760_c0_seq6|g.177481 comp104760_c0_seq6|m.177481 type:complete len:259 (+) comp104760_c0_seq6:220-996(+)	64.09	2.00E-101	300	99
ENSORLP00000001166	cds.comp104760_c0_seq6|m.177481	comp104760_c0_seq6|g.177481 ORF comp104760_c0_seq6|g.177481 comp104760_c0_seq6|m.177481 type:complete len:259 (+) comp104760_c0_seq6:220-996(+)	72.06	8.00E-119	345	100
ENSORLP00000001168	cds.comp104760_c0_seq6|m.177481	comp104760_c0_seq6|g.177481 ORF comp104760_c0_seq6|g.177481 comp104760_c0_seq6|m.177481 type:complete len:259 (+) comp104760_c0_seq6:220-996(+)	64.49	3.00E-52	171	96
ENSORLP00000001171	cds.comp104760_c0_seq6|m.177481	comp104760_c0_seq6|g.177481 ORF comp104760_c0_seq6|g.177481 comp104760_c0_seq6|m.177481 type:complete len:259 (+) comp104760_c0_seq6:220-996(+)	75.25	7.00E-47	155	89
ENSORLP00000001172	cds.comp104760_c0_seq6|m.177481	comp104760_c0_seq6|g.177481 ORF comp104760_c0_seq6|g.177481 comp104760_c0_seq6|m.177481 type:complete len:259 (+) comp104760_c0_seq6:220-996(+)	72.9	3.00E-48	159	90
ENSORLP00000001163	cds.comp93878_c0_seq1|m.31696	comp93878_c0_seq1|g.31696 ORF comp93878_c0_seq1|g.31696 comp93878_c0_seq1|m.31696 type:complete len:348 (+) comp93878_c0_seq1:108-1151(+)	73.06	8.00E-100	299	96
ENSORLP00000001167	cds.comp42860_c0_seq1|m.2524	comp42860_c0_seq1|g.2524 ORF comp42860_c0_seq1|g.2524 comp42860_c0_seq1|m.2524 type:complete len:204 (+) comp42860_c0_seq1:658-1269(+)	98.52	1.00E-145	409	99
ENSORLP00000001169	cds.comp42860_c0_seq1|m.2524	comp42860_c0_seq1|g.2524 ORF comp42860_c0_seq1|g.2524 comp42860_c0_seq1|m.2524 type:complete len:204 (+) comp42860_c0_seq1:658-1269(+)	82.76	1.00E-112	324	100
ENSORLP00000001170	cds.comp59395_c0_seq1|m.4429	comp59395_c0_seq1|g.4429 ORF comp59395_c0_seq1|g.4429 comp59395_c0_seq1|m.4429 type:complete len:164 (+) comp59395_c0_seq1:131-622(+)	100	1.00E-115	330	100
ENSORLP00000001173	cds.comp101650_c3_seq1|m.102529	comp101650_c3_seq1|g.102529 ORF comp101650_c3_seq1|g.102529 comp101650_c3_seq1|m.102529 type:complete len:240 (-) comp101650_c3_seq1:940-1659(-)	88.89	3.00E-155	437	92
ENSORLP00000001174	cds.comp101650_c3_seq1|m.102529	comp101650_c3_seq1|g.102529 ORF comp101650_c3_seq1|g.102529 comp101650_c3_seq1|m.102529 type:complete len:240 (-) comp101650_c3_seq1:940-1659(-)	89.18	2.00E-154	435	96
ENSORLP00000001175	cds.comp59525_c0_seq1|m.4508	comp59525_c0_seq1|g.4508 ORF comp59525_c0_seq1|g.4508 comp59525_c0_seq1|m.4508 type:5prime_partial len:294 (-) comp59525_c0_seq1:963-1844(-)	67.45	5.00E-135	404	44
ENSORLP00000001176	cds.comp100156_c0_seq3|m.79036	comp100156_c0_seq3|g.79036 ORF comp100156_c0_seq3|g.79036 comp100156_c0_seq3|m.79036 type:complete len:538 (-) comp100156_c0_seq3:3049-4662(-)	70.29	0	689	91
ENSORLP00000001177	cds.comp89950_c0_seq1|m.21029	comp89950_c0_seq1|g.21029 ORF comp89950_c0_seq1|g.21029 comp89950_c0_seq1|m.21029 type:complete len:420 (-) comp89950_c0_seq1:70-1329(-)	80.67	0	729	100
ENSORLP00000001178	cds.comp104760_c0_seq6|m.177481	comp104760_c0_seq6|g.177481 ORF comp104760_c0_seq6|g.177481 comp104760_c0_seq6|m.177481 type:complete len:259 (+) comp104760_c0_seq6:220-996(+)	78.3	2.00E-53	173	88
ENSORLP00000001179	cds.comp104760_c0_seq7|m.177482	comp104760_c0_seq7|g.177482 ORF comp104760_c0_seq7|g.177482 comp104760_c0_seq7|m.177482 type:complete len:259 (+) comp104760_c0_seq7:220-996(+)	79.31	2.00E-62	196	94
ENSORLP00000001180	cds.comp409365_c0_seq1|m.267698	comp409365_c0_seq1|g.267698 ORF comp409365_c0_seq1|g.267698 comp409365_c0_seq1|m.267698 type:5prime_partial len:237 (+) comp409365_c0_seq1:1-711(+)	56.63	4.00E-24	99.8	35
ENSORLP00000001181	cds.comp104760_c0_seq6|m.177481	comp104760_c0_seq6|g.177481 ORF comp104760_c0_seq6|g.177481 comp104760_c0_seq6|m.177481 type:complete len:259 (+) comp104760_c0_seq6:220-996(+)	74.8	2.00E-62	196	100
ENSORLP00000001182	cds.comp104760_c0_seq6|m.177481	comp104760_c0_seq6|g.177481 ORF comp104760_c0_seq6|g.177481 comp104760_c0_seq6|m.177481 type:complete len:259 (+) comp104760_c0_seq6:220-996(+)	69.64	6.00E-46	153	95
ENSORLP00000001183	cds.comp99774_c0_seq1|m.73766	comp99774_c0_seq1|g.73766 ORF comp99774_c0_seq1|g.73766 comp99774_c0_seq1|m.73766 type:complete len:307 (+) comp99774_c0_seq1:322-1242(+)	64.29	2.00E-118	348	100
ENSORLP00000001184	cds.comp106725_c0_seq4|m.238840	comp106725_c0_seq4|g.238840 ORF comp106725_c0_seq4|g.238840 comp106725_c0_seq4|m.238840 type:complete len:363 (-) comp106725_c0_seq4:1376-2464(-)	55.63	1.00E-52	175	90
ENSORLP00000001185	cds.comp106688_c1_seq9|m.237853	comp106688_c1_seq9|g.237853 ORF comp106688_c1_seq9|g.237853 comp106688_c1_seq9|m.237853 type:5prime_partial len:198 (-) comp106688_c1_seq9:1415-2008(-)	48.39	3.00E-30	111	100
ENSORLP00000001188	cds.comp101846_c0_seq2|m.106156	comp101846_c0_seq2|g.106156 ORF comp101846_c0_seq2|g.106156 comp101846_c0_seq2|m.106156 type:complete len:1237 (-) comp101846_c0_seq2:792-4502(-)	74.16	0	1823	99
ENSORLP00000001187	cds.comp106241_c2_seq1|m.221504	comp106241_c2_seq1|g.221504 ORF comp106241_c2_seq1|g.221504 comp106241_c2_seq1|m.221504 type:complete len:607 (-) comp106241_c2_seq1:566-2386(-)	96.22	0	797	100
ENSORLP00000001186	cds.comp104760_c0_seq6|m.177481	comp104760_c0_seq6|g.177481 ORF comp104760_c0_seq6|g.177481 comp104760_c0_seq6|m.177481 type:complete len:259 (+) comp104760_c0_seq6:220-996(+)	71.43	9.00E-46	152	100
ENSORLP00000001189	cds.comp87264_c0_seq1|m.16947	comp87264_c0_seq1|g.16947 ORF comp87264_c0_seq1|g.16947 comp87264_c0_seq1|m.16947 type:complete len:157 (-) comp87264_c0_seq1:874-1344(-)	48.57	9.00E-13	62.4	84
ENSORLP00000001191	cds.comp91541_c2_seq1|m.24469	comp91541_c2_seq1|g.24469 ORF comp91541_c2_seq1|g.24469 comp91541_c2_seq1|m.24469 type:3prime_partial len:291 (+) comp91541_c2_seq1:279-1148(+)	76.61	5.00E-164	471	71
ENSORLP00000001190	cds.comp101617_c0_seq8|m.102234	comp101617_c0_seq8|g.102234 ORF comp101617_c0_seq8|g.102234 comp101617_c0_seq8|m.102234 type:complete len:565 (+) comp101617_c0_seq8:370-2064(+)	90	3.00E-103	312	99
ENSORLP00000001192	cds.comp104028_c8_seq3|m.156868	comp104028_c8_seq3|g.156868 ORF comp104028_c8_seq3|g.156868 comp104028_c8_seq3|m.156868 type:complete len:336 (-) comp104028_c8_seq3:621-1628(-)	90.42	0	616	99
ENSORLP00000001193	cds.comp104028_c8_seq3|m.156868	comp104028_c8_seq3|g.156868 ORF comp104028_c8_seq3|g.156868 comp104028_c8_seq3|m.156868 type:complete len:336 (-) comp104028_c8_seq3:621-1628(-)	89.87	0	571	93
ENSORLP00000001193	cds.comp104028_c8_seq3|m.156868	comp104028_c8_seq3|g.156868 ORF comp104028_c8_seq3|g.156868 comp104028_c8_seq3|m.156868 type:complete len:336 (-) comp104028_c8_seq3:621-1628(-)	29.13	0.26	35	93
ENSORLP00000001195	cds.comp104028_c8_seq3|m.156868	comp104028_c8_seq3|g.156868 ORF comp104028_c8_seq3|g.156868 comp104028_c8_seq3|m.156868 type:complete len:336 (-) comp104028_c8_seq3:621-1628(-)	88.18	0	585	99
ENSORLP00000001203	cds.comp106772_c0_seq9|m.239918	comp106772_c0_seq9|g.239918 ORF comp106772_c0_seq9|g.239918 comp106772_c0_seq9|m.239918 type:complete len:1029 (-) comp106772_c0_seq9:5033-8119(-)	79.37	0	1744	100
ENSORLP00000001204	cds.comp106772_c0_seq9|m.239918	comp106772_c0_seq9|g.239918 ORF comp106772_c0_seq9|g.239918 comp106772_c0_seq9|m.239918 type:complete len:1029 (-) comp106772_c0_seq9:5033-8119(-)	80.47	0	1753	100
ENSORLP00000001194	cds.comp42328_c0_seq1|m.2231	comp42328_c0_seq1|g.2231 ORF comp42328_c0_seq1|g.2231 comp42328_c0_seq1|m.2231 type:complete len:221 (-) comp42328_c0_seq1:102-764(-)	96.82	1.00E-160	449	100
ENSORLP00000001197	cds.comp42328_c0_seq1|m.2231	comp42328_c0_seq1|g.2231 ORF comp42328_c0_seq1|g.2231 comp42328_c0_seq1|m.2231 type:complete len:221 (-) comp42328_c0_seq1:102-764(-)	80.93	3.00E-121	348	94
ENSORLP00000001196	cds.comp100756_c0_seq6|m.87109	comp100756_c0_seq6|g.87109 ORF comp100756_c0_seq6|g.87109 comp100756_c0_seq6|m.87109 type:complete len:582 (+) comp100756_c0_seq6:121-1866(+)	40.15	1.00E-129	395	100
ENSORLP00000001198	cds.comp101985_c0_seq5|m.108710	comp101985_c0_seq5|g.108710 ORF comp101985_c0_seq5|g.108710 comp101985_c0_seq5|m.108710 type:complete len:246 (+) comp101985_c0_seq5:81-818(+)	92.65	1.00E-170	476	100
ENSORLP00000001199	cds.comp101985_c0_seq5|m.108710	comp101985_c0_seq5|g.108710 ORF comp101985_c0_seq5|g.108710 comp101985_c0_seq5|m.108710 type:complete len:246 (+) comp101985_c0_seq5:81-818(+)	95.5	7.00E-160	449	93
ENSORLP00000001202	cds.comp101985_c0_seq5|m.108710	comp101985_c0_seq5|g.108710 ORF comp101985_c0_seq5|g.108710 comp101985_c0_seq5|m.108710 type:complete len:246 (+) comp101985_c0_seq5:81-818(+)	90.64	3.00E-134	382	99
ENSORLP00000001201	cds.comp106725_c0_seq4|m.238840	comp106725_c0_seq4|g.238840 ORF comp106725_c0_seq4|g.238840 comp106725_c0_seq4|m.238840 type:complete len:363 (-) comp106725_c0_seq4:1376-2464(-)	49.82	8.00E-94	288	84
ENSORLP00000001200	cds.comp100319_c1_seq2|m.81652	comp100319_c1_seq2|g.81652 ORF comp100319_c1_seq2|g.81652 comp100319_c1_seq2|m.81652 type:complete len:131 (+) comp100319_c1_seq2:401-793(+)	98.89	7.00E-60	184	100
ENSORLP00000001215	cds.comp84626_c1_seq1|m.14340	comp84626_c1_seq1|g.14340 ORF comp84626_c1_seq1|g.14340 comp84626_c1_seq1|m.14340 type:5prime_partial len:671 (-) comp84626_c1_seq1:630-2642(-)	69.21	0	825	94
ENSORLP00000001205	cds.comp107174_c4_seq2|m.257632	comp107174_c4_seq2|g.257632 ORF comp107174_c4_seq2|g.257632 comp107174_c4_seq2|m.257632 type:complete len:869 (-) comp107174_c4_seq2:349-2955(-)	73.47	2.00E-45	163	100
ENSORLP00000001205	cds.comp107174_c4_seq2|m.257632	comp107174_c4_seq2|g.257632 ORF comp107174_c4_seq2|g.257632 comp107174_c4_seq2|m.257632 type:complete len:869 (-) comp107174_c4_seq2:349-2955(-)	73.83	9.00E-45	162	100
ENSORLP00000001207	cds.comp101232_c0_seq1|m.96311	comp101232_c0_seq1|g.96311 ORF comp101232_c0_seq1|g.96311 comp101232_c0_seq1|m.96311 type:complete len:853 (-) comp101232_c0_seq1:968-3526(-)	80.35	0	1380	100
ENSORLP00000001208	cds.comp101232_c0_seq1|m.96311	comp101232_c0_seq1|g.96311 ORF comp101232_c0_seq1|g.96311 comp101232_c0_seq1|m.96311 type:complete len:853 (-) comp101232_c0_seq1:968-3526(-)	86.43	0	719	100
ENSORLP00000001208	cds.comp101232_c0_seq1|m.96311	comp101232_c0_seq1|g.96311 ORF comp101232_c0_seq1|g.96311 comp101232_c0_seq1|m.96311 type:complete len:853 (-) comp101232_c0_seq1:968-3526(-)	80.73	1.00E-165	504	100
ENSORLP00000001210	cds.comp101232_c0_seq1|m.96311	comp101232_c0_seq1|g.96311 ORF comp101232_c0_seq1|g.96311 comp101232_c0_seq1|m.96311 type:complete len:853 (-) comp101232_c0_seq1:968-3526(-)	92.19	8.00E-180	523	98
ENSORLP00000001211	cds.comp101232_c0_seq1|m.96311	comp101232_c0_seq1|g.96311 ORF comp101232_c0_seq1|g.96311 comp101232_c0_seq1|m.96311 type:complete len:853 (-) comp101232_c0_seq1:968-3526(-)	86.53	0	726	100
ENSORLP00000001206	cds.comp95190_c0_seq1|m.37479	comp95190_c0_seq1|g.37479 ORF comp95190_c0_seq1|g.37479 comp95190_c0_seq1|m.37479 type:complete len:745 (+) comp95190_c0_seq1:783-3017(+)	64.13	0	715	84
ENSORLP00000001209	cds.comp106688_c1_seq8|m.237852	comp106688_c1_seq8|g.237852 ORF comp106688_c1_seq8|g.237852 comp106688_c1_seq8|m.237852 type:5prime_partial len:215 (-) comp106688_c1_seq8:1387-2031(-)	41.75	1.00E-19	82.8	100
ENSORLP00000001212	cds.comp97745_c6_seq1|m.53735	comp97745_c6_seq1|g.53735 ORF comp97745_c6_seq1|g.53735 comp97745_c6_seq1|m.53735 type:complete len:606 (+) comp97745_c6_seq1:776-2593(+)	69.09	0	749	71
ENSORLP00000001216	cds.comp102073_c0_seq1|m.110189	comp102073_c0_seq1|g.110189 ORF comp102073_c0_seq1|g.110189 comp102073_c0_seq1|m.110189 type:complete len:284 (-) comp102073_c0_seq1:978-1829(-)	94.35	0	528	100
ENSORLP00000001213	cds.comp94482_c0_seq1|m.34110	comp94482_c0_seq1|g.34110 ORF comp94482_c0_seq1|g.34110 comp94482_c0_seq1|m.34110 type:complete len:807 (+) comp94482_c0_seq1:692-3112(+)	51.99	3.00E-108	338	100
ENSORLP00000001214	cds.comp99455_c0_seq8|m.69421	comp99455_c0_seq8|g.69421 ORF comp99455_c0_seq8|g.69421 comp99455_c0_seq8|m.69421 type:3prime_partial len:101 (+) comp99455_c0_seq8:203-502(+)	56.34	1.00E-17	73.9	100
ENSORLP00000001238	cds.comp77628_c0_seq1|m.9150	comp77628_c0_seq1|g.9150 ORF comp77628_c0_seq1|g.9150 comp77628_c0_seq1|m.9150 type:complete len:1001 (+) comp77628_c0_seq1:104-3106(+)	86.78	0	1754	99
ENSORLP00000001242	cds.comp77628_c0_seq1|m.9150	comp77628_c0_seq1|g.9150 ORF comp77628_c0_seq1|g.9150 comp77628_c0_seq1|m.9150 type:complete len:1001 (+) comp77628_c0_seq1:104-3106(+)	87.13	0	1766	100
ENSORLP00000001218	cds.comp618616_c0_seq1|m.268982	comp618616_c0_seq1|g.268982 ORF comp618616_c0_seq1|g.268982 comp618616_c0_seq1|m.268982 type:5prime_partial len:233 (+) comp618616_c0_seq1:3-701(+)	38.62	1.00E-36	135	60
ENSORLP00000001217	cds.comp113410_c0_seq1|m.266826	comp113410_c0_seq1|g.266826 ORF comp113410_c0_seq1|g.266826 comp113410_c0_seq1|m.266826 type:5prime_partial len:169 (-) comp113410_c0_seq1:651-1157(-)	95.74	3.00E-96	280	100
ENSORLP00000001220	cds.comp100370_c0_seq2|m.82228	comp100370_c0_seq2|g.82228 ORF comp100370_c0_seq2|g.82228 comp100370_c0_seq2|m.82228 type:complete len:430 (-) comp100370_c0_seq2:748-2037(-)	98.83	0	882	100
ENSORLP00000001221	cds.comp100370_c0_seq2|m.82228	comp100370_c0_seq2|g.82228 ORF comp100370_c0_seq2|g.82228 comp100370_c0_seq2|m.82228 type:complete len:430 (-) comp100370_c0_seq2:748-2037(-)	98.83	0	875	98
ENSORLP00000001222	cds.comp100370_c0_seq2|m.82228	comp100370_c0_seq2|g.82228 ORF comp100370_c0_seq2|g.82228 comp100370_c0_seq2|m.82228 type:complete len:430 (-) comp100370_c0_seq2:748-2037(-)	98.6	0	879	100
ENSORLP00000001224	cds.comp100370_c0_seq2|m.82228	comp100370_c0_seq2|g.82228 ORF comp100370_c0_seq2|g.82228 comp100370_c0_seq2|m.82228 type:complete len:430 (-) comp100370_c0_seq2:748-2037(-)	98.8	0	855	97
ENSORLP00000001228	cds.comp100370_c0_seq2|m.82228	comp100370_c0_seq2|g.82228 ORF comp100370_c0_seq2|g.82228 comp100370_c0_seq2|m.82228 type:complete len:430 (-) comp100370_c0_seq2:748-2037(-)	98.83	0	877	99
ENSORLP00000001230	cds.comp100370_c0_seq2|m.82228	comp100370_c0_seq2|g.82228 ORF comp100370_c0_seq2|g.82228 comp100370_c0_seq2|m.82228 type:complete len:430 (-) comp100370_c0_seq2:748-2037(-)	98.37	0	877	99
ENSORLP00000001234	cds.comp100370_c0_seq2|m.82228	comp100370_c0_seq2|g.82228 ORF comp100370_c0_seq2|g.82228 comp100370_c0_seq2|m.82228 type:complete len:430 (-) comp100370_c0_seq2:748-2037(-)	97.86	0	806	96
ENSORLP00000001236	cds.comp100370_c0_seq2|m.82228	comp100370_c0_seq2|g.82228 ORF comp100370_c0_seq2|g.82228 comp100370_c0_seq2|m.82228 type:complete len:430 (-) comp100370_c0_seq2:748-2037(-)	99.21	0	787	97
ENSORLP00000001226	cds.comp98208_c0_seq1|m.57581	comp98208_c0_seq1|g.57581 ORF comp98208_c0_seq1|g.57581 comp98208_c0_seq1|m.57581 type:complete len:287 (-) comp98208_c0_seq1:2240-3100(-)	72.94	2.00E-138	397	92
ENSORLP00000001229	cds.comp98208_c0_seq1|m.57581	comp98208_c0_seq1|g.57581 ORF comp98208_c0_seq1|g.57581 comp98208_c0_seq1|m.57581 type:complete len:287 (-) comp98208_c0_seq1:2240-3100(-)	70.59	3.00E-143	409	99
ENSORLP00000001225	cds.comp106688_c1_seq9|m.237853	comp106688_c1_seq9|g.237853 ORF comp106688_c1_seq9|g.237853 comp106688_c1_seq9|m.237853 type:5prime_partial len:198 (-) comp106688_c1_seq9:1415-2008(-)	52.1	2.00E-30	112	94
ENSORLP00000001227	cds.comp101079_c0_seq2|m.92587	comp101079_c0_seq2|g.92587 ORF comp101079_c0_seq2|g.92587 comp101079_c0_seq2|m.92587 type:complete len:590 (-) comp101079_c0_seq2:5432-7201(-)	71.33	0	617	100
ENSORLP00000001239	cds.comp103330_c0_seq1|m.139272	comp103330_c0_seq1|g.139272 ORF comp103330_c0_seq1|g.139272 comp103330_c0_seq1|m.139272 type:5prime_partial len:1266 (-) comp103330_c0_seq1:495-4292(-)	73.3	0	1825	99
ENSORLP00000001233	cds.comp96268_c0_seq1|m.42630	comp96268_c0_seq1|g.42630 ORF comp96268_c0_seq1|g.42630 comp96268_c0_seq1|m.42630 type:complete len:320 (+) comp96268_c0_seq1:169-1128(+)	91.85	0	608	100
ENSORLP00000001235	cds.comp104956_c1_seq2|m.181000	comp104956_c1_seq2|g.181000 ORF comp104956_c1_seq2|g.181000 comp104956_c1_seq2|m.181000 type:5prime_partial len:503 (-) comp104956_c1_seq2:1917-3425(-)	93.76	0	915	100
ENSORLP00000001237	cds.comp104956_c1_seq2|m.181000	comp104956_c1_seq2|g.181000 ORF comp104956_c1_seq2|g.181000 comp104956_c1_seq2|m.181000 type:5prime_partial len:503 (-) comp104956_c1_seq2:1917-3425(-)	86.9	0	832	100
ENSORLP00000001232	cds.comp107278_c1_seq2|m.262156	comp107278_c1_seq2|g.262156 ORF comp107278_c1_seq2|g.262156 comp107278_c1_seq2|m.262156 type:complete len:992 (+) comp107278_c1_seq2:487-3462(+)	43.31	5.00E-121	390	100
ENSORLP00000001232	cds.comp107278_c1_seq2|m.262156	comp107278_c1_seq2|g.262156 ORF comp107278_c1_seq2|g.262156 comp107278_c1_seq2|m.262156 type:complete len:992 (+) comp107278_c1_seq2:487-3462(+)	53.48	2.00E-71	254	100
ENSORLP00000001231	cds.comp99455_c0_seq8|m.69421	comp99455_c0_seq8|g.69421 ORF comp99455_c0_seq8|g.69421 comp99455_c0_seq8|m.69421 type:3prime_partial len:101 (+) comp99455_c0_seq8:203-502(+)	56.34	6.00E-17	72	100
ENSORLP00000001244	cds.comp106873_c0_seq1|m.244099	comp106873_c0_seq1|g.244099 ORF comp106873_c0_seq1|g.244099 comp106873_c0_seq1|m.244099 type:complete len:847 (+) comp106873_c0_seq1:248-2788(+)	92.41	2.00E-50	172	95
ENSORLP00000001245	cds.comp107788_c0_seq1|m.266485	comp107788_c0_seq1|g.266485 ORF comp107788_c0_seq1|g.266485 comp107788_c0_seq1|m.266485 type:complete len:180 (+) comp107788_c0_seq1:259-798(+)	62.78	7.00E-66	204	97
ENSORLP00000001258	cds.comp102983_c2_seq1|m.130924	comp102983_c2_seq1|g.130924 ORF comp102983_c2_seq1|g.130924 comp102983_c2_seq1|m.130924 type:complete len:1544 (-) comp102983_c2_seq1:2677-7308(-)	63.48	0	1867	98
ENSORLP00000001260	cds.comp102983_c2_seq1|m.130924	comp102983_c2_seq1|g.130924 ORF comp102983_c2_seq1|g.130924 comp102983_c2_seq1|m.130924 type:complete len:1544 (-) comp102983_c2_seq1:2677-7308(-)	64.67	0	1914	99
ENSORLP00000001263	cds.comp102983_c2_seq5|m.130946	comp102983_c2_seq5|g.130946 ORF comp102983_c2_seq5|g.130946 comp102983_c2_seq5|m.130946 type:complete len:789 (-) comp102983_c2_seq5:2677-5043(-)	73.39	0	743	99
ENSORLP00000001248	cds.comp101233_c0_seq1|m.96313	comp101233_c0_seq1|g.96313 ORF comp101233_c0_seq1|g.96313 comp101233_c0_seq1|m.96313 type:complete len:1405 (+) comp101233_c0_seq1:70-4284(+)	72.02	0	1803	100
ENSORLP00000001246	cds.comp104760_c0_seq6|m.177481	comp104760_c0_seq6|g.177481 ORF comp104760_c0_seq6|g.177481 comp104760_c0_seq6|m.177481 type:complete len:259 (+) comp104760_c0_seq6:220-996(+)	75.21	3.00E-63	198	100
ENSORLP00000001250	cds.comp90503_c0_seq3|m.22079	comp90503_c0_seq3|g.22079 ORF comp90503_c0_seq3|g.22079 comp90503_c0_seq3|m.22079 type:complete len:490 (-) comp90503_c0_seq3:966-2435(-)	67.06	6.00E-36	129	100
ENSORLP00000001251	cds.comp96134_c1_seq1|m.42190	comp96134_c1_seq1|g.42190 ORF comp96134_c1_seq1|g.42190 comp96134_c1_seq1|m.42190 type:complete len:1043 (-) comp96134_c1_seq1:142-3270(-)	66.81	0	607	100
ENSORLP00000001251	cds.comp96134_c1_seq1|m.42190	comp96134_c1_seq1|g.42190 ORF comp96134_c1_seq1|g.42190 comp96134_c1_seq1|m.42190 type:complete len:1043 (-) comp96134_c1_seq1:142-3270(-)	57.18	3.00E-131	419	100
ENSORLP00000001252	cds.comp83298_c1_seq2|m.12392	comp83298_c1_seq2|g.12392 ORF comp83298_c1_seq2|g.12392 comp83298_c1_seq2|m.12392 type:3prime_partial len:319 (+) comp83298_c1_seq2:99-1052(+)	87.06	0	525	92
ENSORLP00000001252	cds.comp83298_c1_seq2|m.12392	comp83298_c1_seq2|g.12392 ORF comp83298_c1_seq2|g.12392 comp83298_c1_seq2|m.12392 type:3prime_partial len:319 (+) comp83298_c1_seq2:99-1052(+)	42.86	4.00E-13	71.2	92
ENSORLP00000001253	cds.comp83298_c1_seq2|m.12392	comp83298_c1_seq2|g.12392 ORF comp83298_c1_seq2|g.12392 comp83298_c1_seq2|m.12392 type:3prime_partial len:319 (+) comp83298_c1_seq2:99-1052(+)	89.79	0	546	96
ENSORLP00000001253	cds.comp83298_c1_seq2|m.12392	comp83298_c1_seq2|g.12392 ORF comp83298_c1_seq2|g.12392 comp83298_c1_seq2|m.12392 type:3prime_partial len:319 (+) comp83298_c1_seq2:99-1052(+)	42.86	5.00E-13	70.5	96
ENSORLP00000001255	cds.comp83298_c1_seq2|m.12392	comp83298_c1_seq2|g.12392 ORF comp83298_c1_seq2|g.12392 comp83298_c1_seq2|m.12392 type:3prime_partial len:319 (+) comp83298_c1_seq2:99-1052(+)	88.81	0	516	99
ENSORLP00000001255	cds.comp83298_c1_seq2|m.12392	comp83298_c1_seq2|g.12392 ORF comp83298_c1_seq2|g.12392 comp83298_c1_seq2|m.12392 type:3prime_partial len:319 (+) comp83298_c1_seq2:99-1052(+)	42.86	3.00E-13	71.2	99
ENSORLP00000001254	cds.comp103112_c1_seq2|m.133747	comp103112_c1_seq2|g.133747 ORF comp103112_c1_seq2|g.133747 comp103112_c1_seq2|m.133747 type:complete len:198 (-) comp103112_c1_seq2:4113-4706(-)	94.92	2.00E-136	385	100
ENSORLP00000001256	cds.comp103112_c1_seq2|m.133747	comp103112_c1_seq2|g.133747 ORF comp103112_c1_seq2|g.133747 comp103112_c1_seq2|m.133747 type:complete len:198 (-) comp103112_c1_seq2:4113-4706(-)	71.94	2.00E-92	271	100
ENSORLP00000001257	cds.comp95823_c0_seq1|m.40880	comp95823_c0_seq1|g.40880 ORF comp95823_c0_seq1|g.40880 comp95823_c0_seq1|m.40880 type:complete len:302 (+) comp95823_c0_seq1:850-1755(+)	55.36	6.00E-52	172	99
ENSORLP00000001259	cds.comp98038_c0_seq1|m.55744	comp98038_c0_seq1|g.55744 ORF comp98038_c0_seq1|g.55744 comp98038_c0_seq1|m.55744 type:complete len:626 (+) comp98038_c0_seq1:418-2295(+)	84.52	0	972	100
ENSORLP00000001262	cds.comp98038_c0_seq1|m.55744	comp98038_c0_seq1|g.55744 ORF comp98038_c0_seq1|g.55744 comp98038_c0_seq1|m.55744 type:complete len:626 (+) comp98038_c0_seq1:418-2295(+)	85.03	0	985	100
ENSORLP00000001264	cds.comp104530_c1_seq4|m.171226	comp104530_c1_seq4|g.171226 ORF comp104530_c1_seq4|g.171226 comp104530_c1_seq4|m.171226 type:complete len:856 (-) comp104530_c1_seq4:1418-3985(-)	73.42	0	1248	100
ENSORLP00000001261	cds.comp106873_c0_seq1|m.244099	comp106873_c0_seq1|g.244099 ORF comp106873_c0_seq1|g.244099 comp106873_c0_seq1|m.244099 type:complete len:847 (+) comp106873_c0_seq1:248-2788(+)	92.98	0	1243	100
ENSORLP00000001267	cds.comp101540_c0_seq1|m.100759	comp101540_c0_seq1|g.100759 ORF comp101540_c0_seq1|g.100759 comp101540_c0_seq1|m.100759 type:complete len:284 (+) comp101540_c0_seq1:230-1081(+)	86.21	2.00E-107	325	56
ENSORLP00000001266	cds.comp91555_c0_seq1|m.24515	comp91555_c0_seq1|g.24515 ORF comp91555_c0_seq1|g.24515 comp91555_c0_seq1|m.24515 type:complete len:165 (+) comp91555_c0_seq1:184-678(+)	82.53	4.00E-89	263	100
ENSORLP00000001269	cds.comp92595_c1_seq1|m.27603	comp92595_c1_seq1|g.27603 ORF comp92595_c1_seq1|g.27603 comp92595_c1_seq1|m.27603 type:5prime_partial len:450 (+) comp92595_c1_seq1:1-1350(+)	92.54	0	629	56
ENSORLP00000001268	cds.comp102397_c0_seq2|m.116983	comp102397_c0_seq2|g.116983 ORF comp102397_c0_seq2|g.116983 comp102397_c0_seq2|m.116983 type:complete len:152 (+) comp102397_c0_seq2:439-894(+)	61.74	1.00E-57	181	96
ENSORLP00000001270	cds.comp101665_c3_seq2|m.102925	comp101665_c3_seq2|g.102925 ORF comp101665_c3_seq2|g.102925 comp101665_c3_seq2|m.102925 type:3prime_partial len:890 (+) comp101665_c3_seq2:429-3095(+)	72.87	0	667	86
ENSORLP00000001270	cds.comp101665_c3_seq2|m.102925	comp101665_c3_seq2|g.102925 ORF comp101665_c3_seq2|g.102925 comp101665_c3_seq2|m.102925 type:3prime_partial len:890 (+) comp101665_c3_seq2:429-3095(+)	73.98	5.00E-165	510	86
ENSORLP00000001270	cds.comp101665_c3_seq2|m.102925	comp101665_c3_seq2|g.102925 ORF comp101665_c3_seq2|g.102925 comp101665_c3_seq2|m.102925 type:3prime_partial len:890 (+) comp101665_c3_seq2:429-3095(+)	23.06	1.00E-04	47.8	86
ENSORLP00000001271	cds.comp98490_c0_seq7|m.59743	comp98490_c0_seq7|g.59743 ORF comp98490_c0_seq7|g.59743 comp98490_c0_seq7|m.59743 type:complete len:481 (+) comp98490_c0_seq7:217-1659(+)	94.28	0	806	93
ENSORLP00000001273	cds.comp98490_c0_seq7|m.59743	comp98490_c0_seq7|g.59743 ORF comp98490_c0_seq7|g.59743 comp98490_c0_seq7|m.59743 type:complete len:481 (+) comp98490_c0_seq7:217-1659(+)	92.55	0	920	98
ENSORLP00000001274	cds.comp97177_c0_seq1|m.48507	comp97177_c0_seq1|g.48507 ORF comp97177_c0_seq1|g.48507 comp97177_c0_seq1|m.48507 type:complete len:262 (-) comp97177_c0_seq1:97-882(-)	99.23	0	530	100
ENSORLP00000001275	cds.comp97177_c0_seq1|m.48507	comp97177_c0_seq1|g.48507 ORF comp97177_c0_seq1|g.48507 comp97177_c0_seq1|m.48507 type:complete len:262 (-) comp97177_c0_seq1:97-882(-)	97.42	2.00E-138	393	98
ENSORLP00000001272	cds.comp102652_c0_seq8|m.122972	comp102652_c0_seq8|g.122972 ORF comp102652_c0_seq8|g.122972 comp102652_c0_seq8|m.122972 type:5prime_partial len:625 (+) comp102652_c0_seq8:3-1877(+)	46.88	0.86	29.3	32
ENSORLP00000001276	cds.comp95893_c0_seq6|m.41106	comp95893_c0_seq6|g.41106 ORF comp95893_c0_seq6|g.41106 comp95893_c0_seq6|m.41106 type:5prime_partial len:265 (-) comp95893_c0_seq6:195-989(-)	77.83	1.00E-117	343	81
ENSORLP00000001279	cds.comp95163_c3_seq1|m.37205	comp95163_c3_seq1|g.37205 ORF comp95163_c3_seq1|g.37205 comp95163_c3_seq1|m.37205 type:complete len:833 (-) comp95163_c3_seq1:2168-4666(-)	78.54	0	1388	94
ENSORLP00000001283	cds.comp95163_c3_seq1|m.37205	comp95163_c3_seq1|g.37205 ORF comp95163_c3_seq1|g.37205 comp95163_c3_seq1|m.37205 type:complete len:833 (-) comp95163_c3_seq1:2168-4666(-)	83.2	0	1440	94
ENSORLP00000001277	cds.comp96263_c0_seq1|m.42626	comp96263_c0_seq1|g.42626 ORF comp96263_c0_seq1|g.42626 comp96263_c0_seq1|m.42626 type:complete len:375 (-) comp96263_c0_seq1:344-1468(-)	93.57	6.00E-87	273	37
ENSORLP00000001278	cds.comp96784_c0_seq2|m.46053	comp96784_c0_seq2|g.46053 ORF comp96784_c0_seq2|g.46053 comp96784_c0_seq2|m.46053 type:complete len:1202 (+) comp96784_c0_seq2:80-3685(+)	83.46	0	1948	100
ENSORLP00000001280	cds.comp99246_c0_seq3|m.66493	comp99246_c0_seq3|g.66493 ORF comp99246_c0_seq3|g.66493 comp99246_c0_seq3|m.66493 type:complete len:415 (-) comp99246_c0_seq3:229-1473(-)	90.6	0	754	100
ENSORLP00000001281	cds.comp99703_c1_seq1|m.72562	comp99703_c1_seq1|g.72562 ORF comp99703_c1_seq1|g.72562 comp99703_c1_seq1|m.72562 type:complete len:362 (+) comp99703_c1_seq1:91-1176(+)	65.2	5.00E-123	365	74
ENSORLP00000001282	cds.comp105384_c0_seq9|m.192250	comp105384_c0_seq9|g.192250 ORF comp105384_c0_seq9|g.192250 comp105384_c0_seq9|m.192250 type:complete len:229 (-) comp105384_c0_seq9:195-881(-)	89.52	1.00E-152	429	100
ENSORLP00000001284	cds.comp105384_c0_seq9|m.192250	comp105384_c0_seq9|g.192250 ORF comp105384_c0_seq9|g.192250 comp105384_c0_seq9|m.192250 type:complete len:229 (-) comp105384_c0_seq9:195-881(-)	89.91	1.00E-154	434	100
ENSORLP00000001285	cds.comp106144_c0_seq63|m.218262	comp106144_c0_seq63|g.218262 ORF comp106144_c0_seq63|g.218262 comp106144_c0_seq63|m.218262 type:complete len:424 (-) comp106144_c0_seq63:590-1861(-)	92.82	0	794	100
ENSORLP00000001286	cds.comp52839_c0_seq1|m.3484	comp52839_c0_seq1|g.3484 ORF comp52839_c0_seq1|g.3484 comp52839_c0_seq1|m.3484 type:complete len:195 (+) comp52839_c0_seq1:253-837(+)	76.83	5.00E-92	271	97
ENSORLP00000001287	cds.comp106392_c1_seq3|m.226884	comp106392_c1_seq3|g.226884 ORF comp106392_c1_seq3|g.226884 comp106392_c1_seq3|m.226884 type:complete len:463 (-) comp106392_c1_seq3:1196-2584(-)	64.78	1.00E-155	450	94
ENSORLP00000001288	cds.comp106214_c1_seq7|m.220432	comp106214_c1_seq7|g.220432 ORF comp106214_c1_seq7|g.220432 comp106214_c1_seq7|m.220432 type:complete len:1353 (+) comp106214_c1_seq7:6501-10559(+)	75.75	0	2146	99
ENSORLP00000001290	cds.comp97941_c2_seq7|m.55212	comp97941_c2_seq7|g.55212 ORF comp97941_c2_seq7|g.55212 comp97941_c2_seq7|m.55212 type:complete len:570 (-) comp97941_c2_seq7:80-1789(-)	59.05	0	633	100
ENSORLP00000001289	cds.comp103603_c0_seq2|m.145284	comp103603_c0_seq2|g.145284 ORF comp103603_c0_seq2|g.145284 comp103603_c0_seq2|m.145284 type:complete len:302 (-) comp103603_c0_seq2:3237-4142(-)	76.09	5.00E-145	415	99
ENSORLP00000001291	cds.comp104603_c0_seq4|m.173069	comp104603_c0_seq4|g.173069 ORF comp104603_c0_seq4|g.173069 comp104603_c0_seq4|m.173069 type:complete len:505 (-) comp104603_c0_seq4:2477-3991(-)	65.68	0	634	99
ENSORLP00000001292	cds.comp105918_c0_seq2|m.210199	comp105918_c0_seq2|g.210199 ORF comp105918_c0_seq2|g.210199 comp105918_c0_seq2|m.210199 type:5prime_partial len:662 (+) comp105918_c0_seq2:3-1988(+)	76.16	0	848	97
ENSORLP00000001293	cds.comp105918_c0_seq3|m.210201	comp105918_c0_seq3|g.210201 ORF comp105918_c0_seq3|g.210201 comp105918_c0_seq3|m.210201 type:5prime_partial len:651 (+) comp105918_c0_seq3:3-1955(+)	79.75	0	833	95
ENSORLP00000001294	cds.comp105918_c0_seq2|m.210199	comp105918_c0_seq2|g.210199 ORF comp105918_c0_seq2|g.210199 comp105918_c0_seq2|m.210199 type:5prime_partial len:662 (+) comp105918_c0_seq2:3-1988(+)	77.3	0	686	100
ENSORLP00000001295	cds.comp100508_c4_seq1|m.84053	comp100508_c4_seq1|g.84053 ORF comp100508_c4_seq1|g.84053 comp100508_c4_seq1|m.84053 type:complete len:1420 (+) comp100508_c4_seq1:235-4494(+)	91.6	0	2700	100
ENSORLP00000001297	cds.comp84807_c0_seq4|m.14632	comp84807_c0_seq4|g.14632 ORF comp84807_c0_seq4|g.14632 comp84807_c0_seq4|m.14632 type:complete len:329 (+) comp84807_c0_seq4:455-1441(+)	67.11	2.00E-162	462	97
ENSORLP00000001301	cds.comp84807_c0_seq2|m.14627	comp84807_c0_seq2|g.14627 ORF comp84807_c0_seq2|g.14627 comp84807_c0_seq2|m.14627 type:complete len:779 (+) comp84807_c0_seq2:239-2575(+)	52.84	0	860	100
ENSORLP00000001296	cds.comp99077_c0_seq1|m.65104	comp99077_c0_seq1|g.65104 ORF comp99077_c0_seq1|g.65104 comp99077_c0_seq1|m.65104 type:5prime_partial len:655 (-) comp99077_c0_seq1:650-2614(-)	85.15	0	1182	80
ENSORLP00000001300	cds.comp104498_c0_seq3|m.170016	comp104498_c0_seq3|g.170016 ORF comp104498_c0_seq3|g.170016 comp104498_c0_seq3|m.170016 type:complete len:841 (+) comp104498_c0_seq3:103-2625(+)	69.85	0	1095	100
ENSORLP00000001299	cds.comp103142_c0_seq47|m.134738	comp103142_c0_seq47|g.134738 ORF comp103142_c0_seq47|g.134738 comp103142_c0_seq47|m.134738 type:complete len:324 (-) comp103142_c0_seq47:1241-2212(-)	77.39	0	509	99
ENSORLP00000001302	cds.comp103142_c0_seq47|m.134738	comp103142_c0_seq47|g.134738 ORF comp103142_c0_seq47|g.134738 comp103142_c0_seq47|m.134738 type:complete len:324 (-) comp103142_c0_seq47:1241-2212(-)	79.13	2.00E-173	489	99
ENSORLP00000001298	cds.comp61306_c0_seq1|m.5198	comp61306_c0_seq1|g.5198 ORF comp61306_c0_seq1|g.5198 comp61306_c0_seq1|m.5198 type:complete len:168 (+) comp61306_c0_seq1:205-708(+)	68.67	2.00E-28	104	100
ENSORLP00000001303	cds.comp106392_c1_seq3|m.226884	comp106392_c1_seq3|g.226884 ORF comp106392_c1_seq3|g.226884 comp106392_c1_seq3|m.226884 type:complete len:463 (-) comp106392_c1_seq3:1196-2584(-)	65.06	1.00E-158	458	98
ENSORLP00000001304	cds.comp94153_c2_seq1|m.32773	comp94153_c2_seq1|g.32773 ORF comp94153_c2_seq1|g.32773 comp94153_c2_seq1|m.32773 type:internal len:1712 (+) comp94153_c2_seq1:2-5134(+)	51.85	0	1739	39
ENSORLP00000001304	cds.comp94153_c2_seq1|m.32773	comp94153_c2_seq1|g.32773 ORF comp94153_c2_seq1|g.32773 comp94153_c2_seq1|m.32773 type:internal len:1712 (+) comp94153_c2_seq1:2-5134(+)	26.76	2.00E-17	92.8	39
ENSORLP00000001304	cds.comp94153_c2_seq1|m.32773	comp94153_c2_seq1|g.32773 ORF comp94153_c2_seq1|g.32773 comp94153_c2_seq1|m.32773 type:internal len:1712 (+) comp94153_c2_seq1:2-5134(+)	27.72	1.00E-06	57.8	39
ENSORLP00000001305	cds.comp106392_c1_seq3|m.226884	comp106392_c1_seq3|g.226884 ORF comp106392_c1_seq3|g.226884 comp106392_c1_seq3|m.226884 type:complete len:463 (-) comp106392_c1_seq3:1196-2584(-)	75.88	3.00E-94	287	87
ENSORLP00000001306	cds.comp98288_c2_seq1|m.58035	comp98288_c2_seq1|g.58035 ORF comp98288_c2_seq1|g.58035 comp98288_c2_seq1|m.58035 type:complete len:961 (+) comp98288_c2_seq1:351-3233(+)	93.68	0	1549	100
ENSORLP00000001307	cds.comp102852_c0_seq1|m.127758	comp102852_c0_seq1|g.127758 ORF comp102852_c0_seq1|g.127758 comp102852_c0_seq1|m.127758 type:complete len:816 (+) comp102852_c0_seq1:298-2745(+)	83.53	0	1355	100
ENSORLP00000001308	cds.comp102852_c0_seq1|m.127758	comp102852_c0_seq1|g.127758 ORF comp102852_c0_seq1|g.127758 comp102852_c0_seq1|m.127758 type:complete len:816 (+) comp102852_c0_seq1:298-2745(+)	83.53	0	1327	99
ENSORLP00000001309	cds.comp102852_c0_seq1|m.127758	comp102852_c0_seq1|g.127758 ORF comp102852_c0_seq1|g.127758 comp102852_c0_seq1|m.127758 type:complete len:816 (+) comp102852_c0_seq1:298-2745(+)	84.97	0	1318	96
ENSORLP00000001312	cds.comp101080_c8_seq5|m.92633	comp101080_c8_seq5|g.92633 ORF comp101080_c8_seq5|g.92633 comp101080_c8_seq5|m.92633 type:complete len:1638 (+) comp101080_c8_seq5:601-5514(+)	61.38	0	1759	100
ENSORLP00000001312	cds.comp101080_c8_seq5|m.92633	comp101080_c8_seq5|g.92633 ORF comp101080_c8_seq5|g.92633 comp101080_c8_seq5|m.92633 type:complete len:1638 (+) comp101080_c8_seq5:601-5514(+)	25.81	0.3	37.7	100
ENSORLP00000001314	cds.comp101080_c8_seq7|m.92647	comp101080_c8_seq7|g.92647 ORF comp101080_c8_seq7|g.92647 comp101080_c8_seq7|m.92647 type:complete len:1394 (+) comp101080_c8_seq7:2846-7027(+)	60.46	0	1102	96
ENSORLP00000001315	cds.comp101080_c8_seq5|m.92633	comp101080_c8_seq5|g.92633 ORF comp101080_c8_seq5|g.92633 comp101080_c8_seq5|m.92633 type:complete len:1638 (+) comp101080_c8_seq5:601-5514(+)	65.41	0	978	98
ENSORLP00000001311	cds.comp105013_c0_seq15|m.182067	comp105013_c0_seq15|g.182067 ORF comp105013_c0_seq15|g.182067 comp105013_c0_seq15|m.182067 type:complete len:877 (+) comp105013_c0_seq15:334-2964(+)	80.81	0	1184	97
ENSORLP00000001310	cds.comp89666_c1_seq1|m.20492	comp89666_c1_seq1|g.20492 ORF comp89666_c1_seq1|g.20492 comp89666_c1_seq1|m.20492 type:complete len:426 (-) comp89666_c1_seq1:1070-2347(-)	87.82	0	770	99
ENSORLP00000001313	cds.comp104645_c2_seq1|m.173795	comp104645_c2_seq1|g.173795 ORF comp104645_c2_seq1|g.173795 comp104645_c2_seq1|m.173795 type:complete len:280 (-) comp104645_c2_seq1:937-1776(-)	85.61	7.00E-174	487	100
ENSORLP00000001316	cds.comp51369_c0_seq1|m.3374	comp51369_c0_seq1|g.3374 ORF comp51369_c0_seq1|g.3374 comp51369_c0_seq1|m.3374 type:complete len:172 (-) comp51369_c0_seq1:678-1193(-)	47.06	7.00E-36	125	100
ENSORLP00000001317	cds.comp94844_c0_seq7|m.35739	comp94844_c0_seq7|g.35739 ORF comp94844_c0_seq7|g.35739 comp94844_c0_seq7|m.35739 type:complete len:660 (-) comp94844_c0_seq7:912-2891(-)	65.4	4.00E-149	449	100
ENSORLP00000001317	cds.comp94844_c0_seq7|m.35739	comp94844_c0_seq7|g.35739 ORF comp94844_c0_seq7|g.35739 comp94844_c0_seq7|m.35739 type:complete len:660 (-) comp94844_c0_seq7:912-2891(-)	37.99	3.00E-04	45.8	100
ENSORLP00000001317	cds.comp94844_c0_seq7|m.35739	comp94844_c0_seq7|g.35739 ORF comp94844_c0_seq7|g.35739 comp94844_c0_seq7|m.35739 type:complete len:660 (-) comp94844_c0_seq7:912-2891(-)	43.12	0.003	42.4	100
ENSORLP00000001318	cds.comp106392_c1_seq3|m.226884	comp106392_c1_seq3|g.226884 ORF comp106392_c1_seq3|g.226884 comp106392_c1_seq3|m.226884 type:complete len:463 (-) comp106392_c1_seq3:1196-2584(-)	62.8	2.00E-145	425	93
ENSORLP00000001320	cds.comp106392_c1_seq3|m.226884	comp106392_c1_seq3|g.226884 ORF comp106392_c1_seq3|g.226884 comp106392_c1_seq3|m.226884 type:complete len:463 (-) comp106392_c1_seq3:1196-2584(-)	62.31	8.00E-146	426	91
ENSORLP00000001321	cds.comp106392_c1_seq3|m.226884	comp106392_c1_seq3|g.226884 ORF comp106392_c1_seq3|g.226884 comp106392_c1_seq3|m.226884 type:complete len:463 (-) comp106392_c1_seq3:1196-2584(-)	67.71	6.00E-108	323	100
ENSORLP00000001319	cds.comp104143_c1_seq7|m.160174	comp104143_c1_seq7|g.160174 ORF comp104143_c1_seq7|g.160174 comp104143_c1_seq7|m.160174 type:internal len:459 (+) comp104143_c1_seq7:2-1375(+)	63.53	2.00E-147	447	42
ENSORLP00000001322	cds.comp100764_c0_seq1|m.87290	comp100764_c0_seq1|g.87290 ORF comp100764_c0_seq1|g.87290 comp100764_c0_seq1|m.87290 type:complete len:342 (+) comp100764_c0_seq1:804-1829(+)	90.06	0	602	100
ENSORLP00000001323	cds.comp101180_c0_seq1|m.95363	comp101180_c0_seq1|g.95363 ORF comp101180_c0_seq1|g.95363 comp101180_c0_seq1|m.95363 type:complete len:526 (+) comp101180_c0_seq1:510-2087(+)	78.95	0	741	94
ENSORLP00000001325	cds.comp102114_c0_seq2|m.110948	comp102114_c0_seq2|g.110948 ORF comp102114_c0_seq2|g.110948 comp102114_c0_seq2|m.110948 type:complete len:336 (-) comp102114_c0_seq2:2726-3733(-)	85.8	0	582	99
ENSORLP00000001324	cds.comp105314_c1_seq9|m.190672	comp105314_c1_seq9|g.190672 ORF comp105314_c1_seq9|g.190672 comp105314_c1_seq9|m.190672 type:5prime_partial len:229 (-) comp105314_c1_seq9:3758-4444(-)	71.73	5.00E-91	278	52
ENSORLP00000001327	cds.comp106214_c1_seq8|m.220447	comp106214_c1_seq8|g.220447 ORF comp106214_c1_seq8|g.220447 comp106214_c1_seq8|m.220447 type:complete len:1108 (+) comp106214_c1_seq8:505-3828(+)	59.8	0	852	51
ENSORLP00000001326	cds.comp102958_c0_seq1|m.130189	comp102958_c0_seq1|g.130189 ORF comp102958_c0_seq1|g.130189 comp102958_c0_seq1|m.130189 type:complete len:204 (-) comp102958_c0_seq1:161-772(-)	90.64	7.00E-140	395	100
ENSORLP00000001328	cds.comp100710_c0_seq1|m.86160	comp100710_c0_seq1|g.86160 ORF comp100710_c0_seq1|g.86160 comp100710_c0_seq1|m.86160 type:complete len:1511 (+) comp100710_c0_seq1:392-4924(+)	34.63	0	674	99
ENSORLP00000001328	cds.comp100710_c0_seq1|m.86160	comp100710_c0_seq1|g.86160 ORF comp100710_c0_seq1|g.86160 comp100710_c0_seq1|m.86160 type:complete len:1511 (+) comp100710_c0_seq1:392-4924(+)	36.61	2.00E-49	194	99
ENSORLP00000001328	cds.comp100710_c0_seq1|m.86160	comp100710_c0_seq1|g.86160 ORF comp100710_c0_seq1|g.86160 comp100710_c0_seq1|m.86160 type:complete len:1511 (+) comp100710_c0_seq1:392-4924(+)	43.14	2.00E-04	47.8	99
ENSORLP00000001329	cds.comp102826_c5_seq109|m.127282	comp102826_c5_seq109|g.127282 ORF comp102826_c5_seq109|g.127282 comp102826_c5_seq109|m.127282 type:complete len:734 (+) comp102826_c5_seq109:259-2460(+)	61.95	0	932	98
ENSORLP00000001330	cds.comp96958_c0_seq1|m.47147	comp96958_c0_seq1|g.47147 ORF comp96958_c0_seq1|g.47147 comp96958_c0_seq1|m.47147 type:complete len:719 (+) comp96958_c0_seq1:255-2411(+)	88.24	1.00E-91	285	100
ENSORLP00000001332	cds.comp82099_c0_seq1|m.11721	comp82099_c0_seq1|g.11721 ORF comp82099_c0_seq1|g.11721 comp82099_c0_seq1|m.11721 type:3prime_partial len:376 (+) comp82099_c0_seq1:207-1331(+)	94.12	1.00E-111	351	22
ENSORLP00000001331	cds.comp104342_c0_seq2|m.166012	comp104342_c0_seq2|g.166012 ORF comp104342_c0_seq2|g.166012 comp104342_c0_seq2|m.166012 type:complete len:277 (+) comp104342_c0_seq2:382-1212(+)	63.51	1.00E-68	214	100
ENSORLP00000001339	cds.comp106679_c0_seq8|m.237059	comp106679_c0_seq8|g.237059 ORF comp106679_c0_seq8|g.237059 comp106679_c0_seq8|m.237059 type:complete len:1348 (+) comp106679_c0_seq8:219-4262(+)	84.92	0	2386	99
ENSORLP00000001334	cds.comp86169_c1_seq1|m.16070	comp86169_c1_seq1|g.16070 ORF comp86169_c1_seq1|g.16070 comp86169_c1_seq1|m.16070 type:5prime_partial len:423 (-) comp86169_c1_seq1:464-1732(-)	92.25	0	684	100
ENSORLP00000001333	cds.comp92305_c0_seq4|m.27003	comp92305_c0_seq4|g.27003 ORF comp92305_c0_seq4|g.27003 comp92305_c0_seq4|m.27003 type:complete len:356 (+) comp92305_c0_seq4:650-1717(+)	91.02	5.00E-105	321	47
ENSORLP00000001333	cds.comp92305_c0_seq4|m.27003	comp92305_c0_seq4|g.27003 ORF comp92305_c0_seq4|g.27003 comp92305_c0_seq4|m.27003 type:complete len:356 (+) comp92305_c0_seq4:650-1717(+)	95.12	4.00E-16	81.6	47
ENSORLP00000001335	cds.comp92305_c0_seq4|m.27003	comp92305_c0_seq4|g.27003 ORF comp92305_c0_seq4|g.27003 comp92305_c0_seq4|m.27003 type:complete len:356 (+) comp92305_c0_seq4:650-1717(+)	89.58	0	670	100
ENSORLP00000001341	cds.comp101143_c1_seq4|m.94652	comp101143_c1_seq4|g.94652 ORF comp101143_c1_seq4|g.94652 comp101143_c1_seq4|m.94652 type:3prime_partial len:673 (-) comp101143_c1_seq4:3-2018(-)	79.05	0	982	70
ENSORLP00000001337	cds.comp102114_c0_seq2|m.110947	comp102114_c0_seq2|g.110947 ORF comp102114_c0_seq2|g.110947 comp102114_c0_seq2|m.110947 type:complete len:421 (+) comp102114_c0_seq2:533-1795(+)	82.31	0	703	99
ENSORLP00000001338	cds.comp71459_c0_seq1|m.7392	comp71459_c0_seq1|g.7392 ORF comp71459_c0_seq1|g.7392 comp71459_c0_seq1|m.7392 type:complete len:325 (-) comp71459_c0_seq1:102-1076(-)	58.21	2.00E-131	383	100
ENSORLP00000001340	cds.comp71459_c0_seq1|m.7392	comp71459_c0_seq1|g.7392 ORF comp71459_c0_seq1|g.7392 comp71459_c0_seq1|m.7392 type:complete len:325 (-) comp71459_c0_seq1:102-1076(-)	61.77	8.00E-135	392	100
ENSORLP00000001344	cds.comp71459_c0_seq1|m.7392	comp71459_c0_seq1|g.7392 ORF comp71459_c0_seq1|g.7392 comp71459_c0_seq1|m.7392 type:complete len:325 (-) comp71459_c0_seq1:102-1076(-)	63.41	6.00E-134	389	100
ENSORLP00000001336	cds.comp84395_c1_seq1|m.14005	comp84395_c1_seq1|g.14005 ORF comp84395_c1_seq1|g.14005 comp84395_c1_seq1|m.14005 type:complete len:216 (-) comp84395_c1_seq1:147-794(-)	70.7	7.00E-113	327	100
ENSORLP00000001343	cds.comp95139_c0_seq5|m.37124	comp95139_c0_seq5|g.37124 ORF comp95139_c0_seq5|g.37124 comp95139_c0_seq5|m.37124 type:5prime_partial len:327 (-) comp95139_c0_seq5:413-1393(-)	70.03	4.00E-152	438	83
ENSORLP00000001345	cds.comp95808_c0_seq2|m.40824	comp95808_c0_seq2|g.40824 ORF comp95808_c0_seq2|g.40824 comp95808_c0_seq2|m.40824 type:complete len:371 (+) comp95808_c0_seq2:165-1277(+)	92.2	0	662	100
ENSORLP00000001346	cds.comp95808_c0_seq2|m.40824	comp95808_c0_seq2|g.40824 ORF comp95808_c0_seq2|g.40824 comp95808_c0_seq2|m.40824 type:complete len:371 (+) comp95808_c0_seq2:165-1277(+)	89.21	0	526	74
ENSORLP00000001342	cds.comp97596_c0_seq1|m.52075	comp97596_c0_seq1|g.52075 ORF comp97596_c0_seq1|g.52075 comp97596_c0_seq1|m.52075 type:complete len:338 (+) comp97596_c0_seq1:189-1202(+)	87	3.00E-111	326	100
ENSORLP00000001350	cds.comp95309_c1_seq4|m.38124	comp95309_c1_seq4|g.38124 ORF comp95309_c1_seq4|g.38124 comp95309_c1_seq4|m.38124 type:complete len:588 (+) comp95309_c1_seq4:48-1811(+)	68.66	0	807	99
ENSORLP00000001351	cds.comp100200_c0_seq1|m.80100	comp100200_c0_seq1|g.80100 ORF comp100200_c0_seq1|g.80100 comp100200_c0_seq1|m.80100 type:complete len:358 (-) comp100200_c0_seq1:93-1166(-)	85.59	1.00E-57	187	86
ENSORLP00000001347	cds.comp105447_c0_seq2|m.194783	comp105447_c0_seq2|g.194783 ORF comp105447_c0_seq2|g.194783 comp105447_c0_seq2|m.194783 type:complete len:497 (+) comp105447_c0_seq2:332-1822(+)	59.28	2.00E-117	353	94
ENSORLP00000001348	cds.comp107014_c1_seq6|m.251507	comp107014_c1_seq6|g.251507 ORF comp107014_c1_seq6|g.251507 comp107014_c1_seq6|m.251507 type:complete len:145 (+) comp107014_c1_seq6:164-598(+)	58.99	2.00E-49	166	43
ENSORLP00000001354	cds.comp106607_c2_seq1|m.235160	comp106607_c2_seq1|g.235160 ORF comp106607_c2_seq1|g.235160 comp106607_c2_seq1|m.235160 type:complete len:406 (-) comp106607_c2_seq1:212-1429(-)	90.27	0	763	98
ENSORLP00000001353	cds.comp16110_c0_seq1|m.999	comp16110_c0_seq1|g.999 ORF comp16110_c0_seq1|g.999 comp16110_c0_seq1|m.999 type:5prime_partial len:112 (+) comp16110_c0_seq1:1-336(+)	73.64	6.00E-55	185	21
ENSORLP00000001356	cds.comp91136_c0_seq1|m.23439	comp91136_c0_seq1|g.23439 ORF comp91136_c0_seq1|g.23439 comp91136_c0_seq1|m.23439 type:complete len:601 (-) comp91136_c0_seq1:309-2111(-)	85.76	0	1015	99
ENSORLP00000001358	cds.comp91136_c0_seq1|m.23439	comp91136_c0_seq1|g.23439 ORF comp91136_c0_seq1|g.23439 comp91136_c0_seq1|m.23439 type:complete len:601 (-) comp91136_c0_seq1:309-2111(-)	84.26	0	987	100
ENSORLP00000001355	cds.comp106538_c1_seq64|m.233371	comp106538_c1_seq64|g.233371 ORF comp106538_c1_seq64|g.233371 comp106538_c1_seq64|m.233371 type:5prime_partial len:122 (-) comp106538_c1_seq64:1002-1367(-)	44	9	26.6	28
ENSORLP00000001357	cds.comp95515_c0_seq4|m.39389	comp95515_c0_seq4|g.39389 ORF comp95515_c0_seq4|g.39389 comp95515_c0_seq4|m.39389 type:complete len:210 (-) comp95515_c0_seq4:629-1258(-)	89.47	4.00E-129	368	100
ENSORLP00000001359	cds.comp101386_c0_seq4|m.98898	comp101386_c0_seq4|g.98898 ORF comp101386_c0_seq4|g.98898 comp101386_c0_seq4|m.98898 type:complete len:1038 (-) comp101386_c0_seq4:1803-4916(-)	64.44	6.00E-107	337	100
ENSORLP00000001359	cds.comp101386_c0_seq4|m.98898	comp101386_c0_seq4|g.98898 ORF comp101386_c0_seq4|g.98898 comp101386_c0_seq4|m.98898 type:complete len:1038 (-) comp101386_c0_seq4:1803-4916(-)	29.93	7.00E-16	79.3	100
ENSORLP00000001360	cds.comp83409_c0_seq1|m.12485	comp83409_c0_seq1|g.12485 ORF comp83409_c0_seq1|g.12485 comp83409_c0_seq1|m.12485 type:complete len:259 (-) comp83409_c0_seq1:646-1422(-)	55.45	3.00E-22	91.7	79
ENSORLP00000001361	cds.comp101386_c0_seq4|m.98898	comp101386_c0_seq4|g.98898 ORF comp101386_c0_seq4|g.98898 comp101386_c0_seq4|m.98898 type:complete len:1038 (-) comp101386_c0_seq4:1803-4916(-)	82.22	5.00E-66	223	98
ENSORLP00000001361	cds.comp101386_c0_seq4|m.98898	comp101386_c0_seq4|g.98898 ORF comp101386_c0_seq4|g.98898 comp101386_c0_seq4|m.98898 type:complete len:1038 (-) comp101386_c0_seq4:1803-4916(-)	77.65	2.00E-34	134	98
ENSORLP00000001361	cds.comp101386_c0_seq4|m.98898	comp101386_c0_seq4|g.98898 ORF comp101386_c0_seq4|g.98898 comp101386_c0_seq4|m.98898 type:complete len:1038 (-) comp101386_c0_seq4:1803-4916(-)	33.98	2.00E-09	58.9	98
ENSORLP00000001361	cds.comp101386_c0_seq4|m.98898	comp101386_c0_seq4|g.98898 ORF comp101386_c0_seq4|g.98898 comp101386_c0_seq4|m.98898 type:complete len:1038 (-) comp101386_c0_seq4:1803-4916(-)	26.17	2.00E-04	44.3	98
ENSORLP00000001363	cds.comp97830_c0_seq1|m.54405	comp97830_c0_seq1|g.54405 ORF comp97830_c0_seq1|g.54405 comp97830_c0_seq1|m.54405 type:complete len:188 (-) comp97830_c0_seq1:183-746(-)	91.98	2.00E-127	362	100
ENSORLP00000001367	cds.comp59010_c0_seq1|m.4271	comp59010_c0_seq1|g.4271 ORF comp59010_c0_seq1|g.4271 comp59010_c0_seq1|m.4271 type:complete len:753 (+) comp59010_c0_seq1:577-2835(+)	96.09	0	1369	100
ENSORLP00000001365	cds.comp788622_c0_seq1|m.269800	comp788622_c0_seq1|g.269800 ORF comp788622_c0_seq1|g.269800 comp788622_c0_seq1|m.269800 type:internal len:242 (+) comp788622_c0_seq1:2-724(+)	73.14	4.00E-110	345	24
ENSORLP00000001366	cds.comp92063_c0_seq2|m.26408	comp92063_c0_seq2|g.26408 ORF comp92063_c0_seq2|g.26408 comp92063_c0_seq2|m.26408 type:complete len:259 (+) comp92063_c0_seq2:1290-2066(+)	96.28	1.00E-177	494	100
ENSORLP00000001368	cds.comp97541_c0_seq3|m.51351	comp97541_c0_seq3|g.51351 ORF comp97541_c0_seq3|g.51351 comp97541_c0_seq3|m.51351 type:complete len:578 (+) comp97541_c0_seq3:232-1965(+)	67.23	0	718	97
ENSORLP00000001369	cds.comp92609_c1_seq1|m.27647	comp92609_c1_seq1|g.27647 ORF comp92609_c1_seq1|g.27647 comp92609_c1_seq1|m.27647 type:complete len:867 (-) comp92609_c1_seq1:275-2875(-)	95.75	0	1642	99
ENSORLP00000001374	cds.comp104186_c0_seq2|m.160916	comp104186_c0_seq2|g.160916 ORF comp104186_c0_seq2|g.160916 comp104186_c0_seq2|m.160916 type:complete len:723 (+) comp104186_c0_seq2:542-2710(+)	92.69	0	1392	100
ENSORLP00000001371	cds.comp91164_c0_seq1|m.23501	comp91164_c0_seq1|g.23501 ORF comp91164_c0_seq1|g.23501 comp91164_c0_seq1|m.23501 type:complete len:621 (+) comp91164_c0_seq1:462-2324(+)	85.9	0	1087	100
ENSORLP00000001372	cds.comp59010_c0_seq1|m.4273	comp59010_c0_seq1|g.4273 ORF comp59010_c0_seq1|g.4273 comp59010_c0_seq1|m.4273 type:complete len:153 (-) comp59010_c0_seq1:56-514(-)	100	6.00E-107	307	100
ENSORLP00000001375	cds.comp102991_c1_seq20|m.131095	comp102991_c1_seq20|g.131095 ORF comp102991_c1_seq20|g.131095 comp102991_c1_seq20|m.131095 type:complete len:810 (-) comp102991_c1_seq20:605-3034(-)	86.49	0	1402	99
ENSORLP00000001376	cds.comp248867_c0_seq1|m.267132	comp248867_c0_seq1|g.267132 ORF comp248867_c0_seq1|g.267132 comp248867_c0_seq1|m.267132 type:complete len:175 (-) comp248867_c0_seq1:424-948(-)	47.34	3.00E-41	140	96
ENSORLP00000001378	cds.comp107053_c1_seq8|m.253135	comp107053_c1_seq8|g.253135 ORF comp107053_c1_seq8|g.253135 comp107053_c1_seq8|m.253135 type:complete len:941 (+) comp107053_c1_seq8:388-3210(+)	76.91	0	1261	100
ENSORLP00000001377	cds.comp104658_c2_seq17|m.173993	comp104658_c2_seq17|g.173993 ORF comp104658_c2_seq17|g.173993 comp104658_c2_seq17|m.173993 type:complete len:498 (-) comp104658_c2_seq17:687-2180(-)	81.77	0	603	100
ENSORLP00000001380	cds.comp104658_c2_seq17|m.173993	comp104658_c2_seq17|g.173993 ORF comp104658_c2_seq17|g.173993 comp104658_c2_seq17|m.173993 type:complete len:498 (-) comp104658_c2_seq17:687-2180(-)	75.51	8.00E-143	416	99
ENSORLP00000001379	cds.comp101496_c0_seq2|m.100170	comp101496_c0_seq2|g.100170 ORF comp101496_c0_seq2|g.100170 comp101496_c0_seq2|m.100170 type:complete len:416 (-) comp101496_c0_seq2:621-1868(-)	26.95	4.00E-11	62.8	86
ENSORLP00000001382	cds.comp89089_c0_seq1|m.19545	comp89089_c0_seq1|g.19545 ORF comp89089_c0_seq1|g.19545 comp89089_c0_seq1|m.19545 type:complete len:225 (+) comp89089_c0_seq1:203-877(+)	82.35	2.00E-119	344	99
ENSORLP00000001383	cds.comp97440_c1_seq3|m.50505	comp97440_c1_seq3|g.50505 ORF comp97440_c1_seq3|g.50505 comp97440_c1_seq3|m.50505 type:complete len:553 (+) comp97440_c1_seq3:50-1708(+)	91.86	2.00E-107	323	100
ENSORLP00000001384	cds.comp45519_c0_seq1|m.2935	comp45519_c0_seq1|g.2935 ORF comp45519_c0_seq1|g.2935 comp45519_c0_seq1|m.2935 type:complete len:180 (-) comp45519_c0_seq1:494-1033(-)	87.71	6.00E-111	320	95
ENSORLP00000001385	cds.comp98539_c0_seq1|m.60436	comp98539_c0_seq1|g.60436 ORF comp98539_c0_seq1|g.60436 comp98539_c0_seq1|m.60436 type:complete len:319 (-) comp98539_c0_seq1:836-1792(-)	81.19	0	560	100
ENSORLP00000001387	cds.comp105620_c1_seq4|m.200050	comp105620_c1_seq4|g.200050 ORF comp105620_c1_seq4|g.200050 comp105620_c1_seq4|m.200050 type:5prime_partial len:713 (-) comp105620_c1_seq4:674-2812(-)	82.39	0	1182	77
ENSORLP00000001387	cds.comp105620_c1_seq4|m.200050	comp105620_c1_seq4|g.200050 ORF comp105620_c1_seq4|g.200050 comp105620_c1_seq4|m.200050 type:5prime_partial len:713 (-) comp105620_c1_seq4:674-2812(-)	25.69	1.00E-15	83.6	77
ENSORLP00000001388	cds.comp105620_c1_seq4|m.200050	comp105620_c1_seq4|g.200050 ORF comp105620_c1_seq4|g.200050 comp105620_c1_seq4|m.200050 type:5prime_partial len:713 (-) comp105620_c1_seq4:674-2812(-)	80.15	0	1048	78
ENSORLP00000001388	cds.comp105620_c1_seq4|m.200050	comp105620_c1_seq4|g.200050 ORF comp105620_c1_seq4|g.200050 comp105620_c1_seq4|m.200050 type:5prime_partial len:713 (-) comp105620_c1_seq4:674-2812(-)	25.69	1.00E-15	83.6	78
ENSORLP00000001389	cds.comp103194_c0_seq2|m.135858	comp103194_c0_seq2|g.135858 ORF comp103194_c0_seq2|g.135858 comp103194_c0_seq2|m.135858 type:complete len:901 (-) comp103194_c0_seq2:1790-4492(-)	88.73	0	1626	100
ENSORLP00000001391	cds.comp71065_c0_seq2|m.7299	comp71065_c0_seq2|g.7299 ORF comp71065_c0_seq2|g.7299 comp71065_c0_seq2|m.7299 type:complete len:439 (+) comp71065_c0_seq2:132-1448(+)	76.39	0	667	97
ENSORLP00000001392	cds.comp103746_c0_seq1|m.148897	comp103746_c0_seq1|g.148897 ORF comp103746_c0_seq1|g.148897 comp103746_c0_seq1|m.148897 type:complete len:403 (+) comp103746_c0_seq1:339-1547(+)	90.48	0	692	99
ENSORLP00000001390	cds.comp95841_c0_seq1|m.40917	comp95841_c0_seq1|g.40917 ORF comp95841_c0_seq1|g.40917 comp95841_c0_seq1|m.40917 type:complete len:624 (+) comp95841_c0_seq1:263-2134(+)	89.45	0	1139	99
ENSORLP00000001393	cds.comp100901_c4_seq12|m.89790	comp100901_c4_seq12|g.89790 ORF comp100901_c4_seq12|g.89790 comp100901_c4_seq12|m.89790 type:complete len:1894 (+) comp100901_c4_seq12:335-6016(+)	84.95	0	3310	100
ENSORLP00000001395	cds.comp98077_c0_seq1|m.56303	comp98077_c0_seq1|g.56303 ORF comp98077_c0_seq1|g.56303 comp98077_c0_seq1|m.56303 type:complete len:625 (-) comp98077_c0_seq1:710-2584(-)	93.62	0	1222	100
ENSORLP00000001396	cds.comp88560_c0_seq1|m.18568	comp88560_c0_seq1|g.18568 ORF comp88560_c0_seq1|g.18568 comp88560_c0_seq1|m.18568 type:complete len:300 (-) comp88560_c0_seq1:594-1493(-)	65.66	6.00E-133	385	98
ENSORLP00000001397	cds.comp88560_c0_seq1|m.18568	comp88560_c0_seq1|g.18568 ORF comp88560_c0_seq1|g.18568 comp88560_c0_seq1|m.18568 type:complete len:300 (-) comp88560_c0_seq1:594-1493(-)	68.58	2.00E-107	317	99
ENSORLP00000001399	cds.comp95076_c0_seq1|m.36746	comp95076_c0_seq1|g.36746 ORF comp95076_c0_seq1|g.36746 comp95076_c0_seq1|m.36746 type:complete len:689 (+) comp95076_c0_seq1:2371-4437(+)	78.54	0	938	99
ENSORLP00000001398	cds.comp99341_c0_seq1|m.68218	comp99341_c0_seq1|g.68218 ORF comp99341_c0_seq1|g.68218 comp99341_c0_seq1|m.68218 type:complete len:274 (+) comp99341_c0_seq1:305-1126(+)	98.17	0	552	100
ENSORLP00000001401	cds.comp102553_c0_seq3|m.120566	comp102553_c0_seq3|g.120566 ORF comp102553_c0_seq3|g.120566 comp102553_c0_seq3|m.120566 type:complete len:172 (-) comp102553_c0_seq3:1273-1788(-)	63.74	7.00E-70	214	93
ENSORLP00000001403	cds.comp93588_c0_seq1|m.30696	comp93588_c0_seq1|g.30696 ORF comp93588_c0_seq1|g.30696 comp93588_c0_seq1|m.30696 type:complete len:495 (-) comp93588_c0_seq1:128-1612(-)	94.06	0	962	100
ENSORLP00000001402	cds.comp106067_c0_seq13|m.215277	comp106067_c0_seq13|g.215277 ORF comp106067_c0_seq13|g.215277 comp106067_c0_seq13|m.215277 type:3prime_partial len:326 (-) comp106067_c0_seq13:1-975(-)	36.06	3.00E-41	148	99
ENSORLP00000001406	cds.comp105433_c0_seq3|m.193519	comp105433_c0_seq3|g.193519 ORF comp105433_c0_seq3|g.193519 comp105433_c0_seq3|m.193519 type:complete len:1861 (+) comp105433_c0_seq3:284-5866(+)	87.61	0	3258	100
ENSORLP00000001404	cds.comp58613_c0_seq1|m.4054	comp58613_c0_seq1|g.4054 ORF comp58613_c0_seq1|g.4054 comp58613_c0_seq1|m.4054 type:5prime_partial len:227 (-) comp58613_c0_seq1:396-1076(-)	62.81	8.00E-86	259	93
ENSORLP00000001405	cds.comp97700_c0_seq1|m.53180	comp97700_c0_seq1|g.53180 ORF comp97700_c0_seq1|g.53180 comp97700_c0_seq1|m.53180 type:5prime_partial len:198 (-) comp97700_c0_seq1:461-1054(-)	83.71	1.00E-112	325	88
ENSORLP00000001407	cds.comp101776_c1_seq3|m.104648	comp101776_c1_seq3|g.104648 ORF comp101776_c1_seq3|g.104648 comp101776_c1_seq3|m.104648 type:complete len:144 (+) comp101776_c1_seq3:272-703(+)	41.82	5.00E-26	100	68
ENSORLP00000001408	cds.comp99283_c0_seq2|m.67195	comp99283_c0_seq2|g.67195 ORF comp99283_c0_seq2|g.67195 comp99283_c0_seq2|m.67195 type:complete len:341 (-) comp99283_c0_seq2:4005-5027(-)	84.79	0	544	99
ENSORLP00000001410	cds.comp99283_c0_seq2|m.67195	comp99283_c0_seq2|g.67195 ORF comp99283_c0_seq2|g.67195 comp99283_c0_seq2|m.67195 type:complete len:341 (-) comp99283_c0_seq2:4005-5027(-)	89.26	0	557	100
ENSORLP00000001409	cds.comp42299_c0_seq1|m.2192	comp42299_c0_seq1|g.2192 ORF comp42299_c0_seq1|g.2192 comp42299_c0_seq1|m.2192 type:complete len:149 (-) comp42299_c0_seq1:56-502(-)	96.62	1.00E-102	295	100
ENSORLP00000001412	cds.comp99166_c0_seq1|m.65697	comp99166_c0_seq1|g.65697 ORF comp99166_c0_seq1|g.65697 comp99166_c0_seq1|m.65697 type:5prime_partial len:551 (+) comp99166_c0_seq1:3-1655(+)	50.1	0	537	95
ENSORLP00000001411	cds.comp102638_c5_seq4|m.122634	comp102638_c5_seq4|g.122634 ORF comp102638_c5_seq4|g.122634 comp102638_c5_seq4|m.122634 type:5prime_partial len:486 (+) comp102638_c5_seq4:1-1458(+)	49.84	9.00E-109	334	87
ENSORLP00000001411	cds.comp102638_c5_seq4|m.122634	comp102638_c5_seq4|g.122634 ORF comp102638_c5_seq4|g.122634 comp102638_c5_seq4|m.122634 type:5prime_partial len:486 (+) comp102638_c5_seq4:1-1458(+)	47.27	2.00E-97	304	87
ENSORLP00000001413	cds.comp103162_c0_seq2|m.135066	comp103162_c0_seq2|g.135066 ORF comp103162_c0_seq2|g.135066 comp103162_c0_seq2|m.135066 type:complete len:637 (-) comp103162_c0_seq2:161-2071(-)	62.2	0	718	99
ENSORLP00000001414	cds.comp95185_c0_seq1|m.37471	comp95185_c0_seq1|g.37471 ORF comp95185_c0_seq1|g.37471 comp95185_c0_seq1|m.37471 type:complete len:209 (+) comp95185_c0_seq1:494-1120(+)	98.08	6.00E-150	424	71
ENSORLP00000001415	cds.comp89275_c1_seq2|m.19861	comp89275_c1_seq2|g.19861 ORF comp89275_c1_seq2|g.19861 comp89275_c1_seq2|m.19861 type:5prime_partial len:519 (+) comp89275_c1_seq2:3-1559(+)	71.1	0	731	49
ENSORLP00000001416	cds.comp88495_c0_seq1|m.18480	comp88495_c0_seq1|g.18480 ORF comp88495_c0_seq1|g.18480 comp88495_c0_seq1|m.18480 type:5prime_partial len:499 (+) comp88495_c0_seq1:1-1497(+)	84.72	0	750	99
ENSORLP00000001417	cds.comp88495_c0_seq1|m.18480	comp88495_c0_seq1|g.18480 ORF comp88495_c0_seq1|g.18480 comp88495_c0_seq1|m.18480 type:5prime_partial len:499 (+) comp88495_c0_seq1:1-1497(+)	82.6	0	556	100
ENSORLP00000001420	cds.comp101861_c1_seq3|m.106529	comp101861_c1_seq3|g.106529 ORF comp101861_c1_seq3|g.106529 comp101861_c1_seq3|m.106529 type:5prime_partial len:208 (-) comp101861_c1_seq3:469-1092(-)	91.3	8.00E-138	392	82
ENSORLP00000001418	cds.comp95049_c0_seq1|m.36628	comp95049_c0_seq1|g.36628 ORF comp95049_c0_seq1|g.36628 comp95049_c0_seq1|m.36628 type:complete len:393 (+) comp95049_c0_seq1:378-1556(+)	84.53	5.00E-100	299	100
ENSORLP00000001421	cds.comp100459_c3_seq2|m.83209	comp100459_c3_seq2|g.83209 ORF comp100459_c3_seq2|g.83209 comp100459_c3_seq2|m.83209 type:complete len:319 (+) comp100459_c3_seq2:90-1046(+)	93.52	0	586	100
ENSORLP00000001422	cds.comp107071_c0_seq6|m.253805	comp107071_c0_seq6|g.253805 ORF comp107071_c0_seq6|g.253805 comp107071_c0_seq6|m.253805 type:5prime_partial len:213 (-) comp107071_c0_seq6:535-1173(-)	93.27	2.00E-144	407	95
ENSORLP00000001423	cds.comp101681_c1_seq2|m.103116	comp101681_c1_seq2|g.103116 ORF comp101681_c1_seq2|g.103116 comp101681_c1_seq2|m.103116 type:complete len:488 (-) comp101681_c1_seq2:5054-6517(-)	89.66	0	733	91
ENSORLP00000001424	cds.comp100010_c1_seq1|m.76754	comp100010_c1_seq1|g.76754 ORF comp100010_c1_seq1|g.76754 comp100010_c1_seq1|m.76754 type:complete len:430 (+) comp100010_c1_seq1:76-1365(+)	73.49	0	678	100
ENSORLP00000001425	cds.comp107222_c0_seq7|m.259404	comp107222_c0_seq7|g.259404 ORF comp107222_c0_seq7|g.259404 comp107222_c0_seq7|m.259404 type:3prime_partial len:382 (-) comp107222_c0_seq7:2-1144(-)	68.89	4.00E-147	425	96
ENSORLP00000001426	cds.comp107174_c4_seq3|m.257637	comp107174_c4_seq3|g.257637 ORF comp107174_c4_seq3|g.257637 comp107174_c4_seq3|m.257637 type:complete len:877 (-) comp107174_c4_seq3:238-2868(-)	35.84	6.00E-161	500	91
ENSORLP00000001432	cds.comp106865_c1_seq4|m.243959	comp106865_c1_seq4|g.243959 ORF comp106865_c1_seq4|g.243959 comp106865_c1_seq4|m.243959 type:complete len:726 (+) comp106865_c1_seq4:843-3020(+)	69.75	0	1002	76
ENSORLP00000001427	cds.comp101835_c0_seq7|m.106086	comp101835_c0_seq7|g.106086 ORF comp101835_c0_seq7|g.106086 comp101835_c0_seq7|m.106086 type:5prime_partial len:422 (-) comp101835_c0_seq7:644-1909(-)	81.03	0	641	100
ENSORLP00000001428	cds.comp101835_c0_seq7|m.106086	comp101835_c0_seq7|g.106086 ORF comp101835_c0_seq7|g.106086 comp101835_c0_seq7|m.106086 type:5prime_partial len:422 (-) comp101835_c0_seq7:644-1909(-)	69.35	0	513	100
ENSORLP00000001429	cds.comp100191_c4_seq1|m.79650	comp100191_c4_seq1|g.79650 ORF comp100191_c4_seq1|g.79650 comp100191_c4_seq1|m.79650 type:complete len:156 (+) comp100191_c4_seq1:180-647(+)	81.94	2.00E-92	270	99
ENSORLP00000001430	cds.comp106741_c0_seq3|m.239096	comp106741_c0_seq3|g.239096 ORF comp106741_c0_seq3|g.239096 comp106741_c0_seq3|m.239096 type:complete len:212 (-) comp106741_c0_seq3:4168-4803(-)	34.78	1.1	29.6	41
ENSORLP00000001431	cds.comp105074_c2_seq4|m.184515	comp105074_c2_seq4|g.184515 ORF comp105074_c2_seq4|g.184515 comp105074_c2_seq4|m.184515 type:complete len:350 (-) comp105074_c2_seq4:694-1743(-)	71.26	2.00E-130	382	71
ENSORLP00000001433	cds.comp97184_c0_seq1|m.48572	comp97184_c0_seq1|g.48572 ORF comp97184_c0_seq1|g.48572 comp97184_c0_seq1|m.48572 type:complete len:560 (+) comp97184_c0_seq1:184-1863(+)	72.66	0	661	100
ENSORLP00000001435	cds.comp74004_c0_seq1|m.7833	comp74004_c0_seq1|g.7833 ORF comp74004_c0_seq1|g.7833 comp74004_c0_seq1|m.7833 type:5prime_partial len:300 (+) comp74004_c0_seq1:1-900(+)	58.72	7.00E-93	281	90
ENSORLP00000001436	cds.comp74004_c0_seq1|m.7833	comp74004_c0_seq1|g.7833 ORF comp74004_c0_seq1|g.7833 comp74004_c0_seq1|m.7833 type:5prime_partial len:300 (+) comp74004_c0_seq1:1-900(+)	58.72	1.00E-92	281	90
ENSORLP00000001434	cds.comp104760_c0_seq6|m.177481	comp104760_c0_seq6|g.177481 ORF comp104760_c0_seq6|g.177481 comp104760_c0_seq6|m.177481 type:complete len:259 (+) comp104760_c0_seq6:220-996(+)	50	4.00E-27	104	93
ENSORLP00000001440	cds.comp104834_c2_seq2|m.178858	comp104834_c2_seq2|g.178858 ORF comp104834_c2_seq2|g.178858 comp104834_c2_seq2|m.178858 type:complete len:2029 (+) comp104834_c2_seq2:176-6262(+)	41.86	0	1116	99
ENSORLP00000001440	cds.comp104834_c2_seq2|m.178858	comp104834_c2_seq2|g.178858 ORF comp104834_c2_seq2|g.178858 comp104834_c2_seq2|m.178858 type:complete len:2029 (+) comp104834_c2_seq2:176-6262(+)	22.02	1.1	36.2	99
ENSORLP00000001437	cds.comp104141_c0_seq5|m.160108	comp104141_c0_seq5|g.160108 ORF comp104141_c0_seq5|g.160108 comp104141_c0_seq5|m.160108 type:complete len:141 (+) comp104141_c0_seq5:1086-1508(+)	97.17	9.00E-67	202	100
ENSORLP00000001438	cds.comp104760_c0_seq6|m.177481	comp104760_c0_seq6|g.177481 ORF comp104760_c0_seq6|g.177481 comp104760_c0_seq6|m.177481 type:complete len:259 (+) comp104760_c0_seq6:220-996(+)	50	1.00E-25	100	81
ENSORLP00000001439	cds.comp102341_c1_seq1|m.115763	comp102341_c1_seq1|g.115763 ORF comp102341_c1_seq1|g.115763 comp102341_c1_seq1|m.115763 type:complete len:373 (+) comp102341_c1_seq1:102-1220(+)	80.27	2.00E-108	322	99
ENSORLP00000001441	cds.comp107222_c0_seq1|m.259398	comp107222_c0_seq1|g.259398 ORF comp107222_c0_seq1|g.259398 comp107222_c0_seq1|m.259398 type:complete len:472 (-) comp107222_c0_seq1:518-1933(-)	68.78	0	598	100
ENSORLP00000001442	cds.comp106867_c0_seq4|m.243986	comp106867_c0_seq4|g.243986 ORF comp106867_c0_seq4|g.243986 comp106867_c0_seq4|m.243986 type:complete len:149 (+) comp106867_c0_seq4:2197-2643(+)	54.55	1.00E-28	105	92
ENSORLP00000001447	cds.comp102224_c2_seq1|m.112958	comp102224_c2_seq1|g.112958 ORF comp102224_c2_seq1|g.112958 comp102224_c2_seq1|m.112958 type:complete len:670 (+) comp102224_c2_seq1:284-2293(+)	95.74	0	1315	97
ENSORLP00000001443	cds.comp74004_c0_seq1|m.7833	comp74004_c0_seq1|g.7833 ORF comp74004_c0_seq1|g.7833 comp74004_c0_seq1|m.7833 type:5prime_partial len:300 (+) comp74004_c0_seq1:1-900(+)	57.87	5.00E-88	270	82
ENSORLP00000001446	cds.comp74004_c0_seq1|m.7833	comp74004_c0_seq1|g.7833 ORF comp74004_c0_seq1|g.7833 comp74004_c0_seq1|m.7833 type:5prime_partial len:300 (+) comp74004_c0_seq1:1-900(+)	56.42	3.00E-97	293	92
ENSORLP00000001444	cds.comp101112_c0_seq2|m.94072	comp101112_c0_seq2|g.94072 ORF comp101112_c0_seq2|g.94072 comp101112_c0_seq2|m.94072 type:5prime_partial len:119 (-) comp101112_c0_seq2:346-702(-)	99.15	8.00E-79	233	88
ENSORLP00000001445	cds.comp104941_c7_seq8|m.180724	comp104941_c7_seq8|g.180724 ORF comp104941_c7_seq8|g.180724 comp104941_c7_seq8|m.180724 type:complete len:625 (-) comp104941_c7_seq8:4260-6134(-)	57.6	8.00E-51	178	100
ENSORLP00000001448	cds.comp104760_c0_seq6|m.177481	comp104760_c0_seq6|g.177481 ORF comp104760_c0_seq6|g.177481 comp104760_c0_seq6|m.177481 type:complete len:259 (+) comp104760_c0_seq6:220-996(+)	61.32	7.00E-35	124	99
ENSORLP00000001449	cds.comp105297_c1_seq9|m.190451	comp105297_c1_seq9|g.190451 ORF comp105297_c1_seq9|g.190451 comp105297_c1_seq9|m.190451 type:complete len:241 (+) comp105297_c1_seq9:120-842(+)	42.17	6.00E-18	77.8	89
ENSORLP00000001452	cds.comp92026_c0_seq1|m.26318	comp92026_c0_seq1|g.26318 ORF comp92026_c0_seq1|g.26318 comp92026_c0_seq1|m.26318 type:complete len:446 (+) comp92026_c0_seq1:135-1472(+)	79.49	0	734	99
ENSORLP00000001450	cds.comp102913_c0_seq1|m.129346	comp102913_c0_seq1|g.129346 ORF comp102913_c0_seq1|g.129346 comp102913_c0_seq1|m.129346 type:5prime_partial len:140 (+) comp102913_c0_seq1:2-421(+)	99.22	1.00E-85	251	100
ENSORLP00000001451	cds.comp104760_c0_seq6|m.177481	comp104760_c0_seq6|g.177481 ORF comp104760_c0_seq6|g.177481 comp104760_c0_seq6|m.177481 type:complete len:259 (+) comp104760_c0_seq6:220-996(+)	54.74	7.00E-25	97.4	92
ENSORLP00000001453	cds.comp96384_c0_seq2|m.43311	comp96384_c0_seq2|g.43311 ORF comp96384_c0_seq2|g.43311 comp96384_c0_seq2|m.43311 type:3prime_partial len:366 (+) comp96384_c0_seq2:186-1280(+)	48.1	2.00E-14	70.9	60
ENSORLP00000001454	cds.comp104760_c0_seq6|m.177481	comp104760_c0_seq6|g.177481 ORF comp104760_c0_seq6|g.177481 comp104760_c0_seq6|m.177481 type:complete len:259 (+) comp104760_c0_seq6:220-996(+)	51.3	3.00E-26	102	93
ENSORLP00000001455	cds.comp99166_c0_seq1|m.65697	comp99166_c0_seq1|g.65697 ORF comp99166_c0_seq1|g.65697 comp99166_c0_seq1|m.65697 type:5prime_partial len:551 (+) comp99166_c0_seq1:3-1655(+)	87.43	0	959	95
ENSORLP00000001456	cds.comp99166_c0_seq1|m.65697	comp99166_c0_seq1|g.65697 ORF comp99166_c0_seq1|g.65697 comp99166_c0_seq1|m.65697 type:5prime_partial len:551 (+) comp99166_c0_seq1:3-1655(+)	84.73	0	942	96
ENSORLP00000001459	cds.comp99166_c0_seq1|m.65697	comp99166_c0_seq1|g.65697 ORF comp99166_c0_seq1|g.65697 comp99166_c0_seq1|m.65697 type:5prime_partial len:551 (+) comp99166_c0_seq1:3-1655(+)	87.94	0	946	93
ENSORLP00000001461	cds.comp99166_c0_seq1|m.65697	comp99166_c0_seq1|g.65697 ORF comp99166_c0_seq1|g.65697 comp99166_c0_seq1|m.65697 type:5prime_partial len:551 (+) comp99166_c0_seq1:3-1655(+)	85.1	0	951	98
ENSORLP00000001462	cds.comp99166_c0_seq1|m.65697	comp99166_c0_seq1|g.65697 ORF comp99166_c0_seq1|g.65697 comp99166_c0_seq1|m.65697 type:5prime_partial len:551 (+) comp99166_c0_seq1:3-1655(+)	87.94	0	947	94
ENSORLP00000001457	cds.comp99562_c0_seq2|m.70786	comp99562_c0_seq2|g.70786 ORF comp99562_c0_seq2|g.70786 comp99562_c0_seq2|m.70786 type:complete len:218 (-) comp99562_c0_seq2:2151-2804(-)	81.98	2.00E-127	364	100
ENSORLP00000001458	cds.comp98459_c0_seq4|m.59337	comp98459_c0_seq4|g.59337 ORF comp98459_c0_seq4|g.59337 comp98459_c0_seq4|m.59337 type:complete len:137 (+) comp98459_c0_seq4:3133-3543(+)	97.06	6.00E-92	268	95
ENSORLP00000001460	cds.comp106867_c0_seq4|m.243986	comp106867_c0_seq4|g.243986 ORF comp106867_c0_seq4|g.243986 comp106867_c0_seq4|m.243986 type:complete len:149 (+) comp106867_c0_seq4:2197-2643(+)	54.55	6.00E-29	107	85
ENSORLP00000001464	cds.comp97023_c0_seq3|m.47644	comp97023_c0_seq3|g.47644 ORF comp97023_c0_seq3|g.47644 comp97023_c0_seq3|m.47644 type:complete len:558 (-) comp97023_c0_seq3:2408-4081(-)	97.68	0	1031	100
ENSORLP00000001467	cds.comp97023_c0_seq3|m.47644	comp97023_c0_seq3|g.47644 ORF comp97023_c0_seq3|g.47644 comp97023_c0_seq3|m.47644 type:complete len:558 (-) comp97023_c0_seq3:2408-4081(-)	91.81	0	991	100
ENSORLP00000001465	cds.comp74004_c0_seq1|m.7833	comp74004_c0_seq1|g.7833 ORF comp74004_c0_seq1|g.7833 comp74004_c0_seq1|m.7833 type:5prime_partial len:300 (+) comp74004_c0_seq1:1-900(+)	58.09	1.00E-91	278	87
ENSORLP00000001469	cds.comp74004_c0_seq1|m.7833	comp74004_c0_seq1|g.7833 ORF comp74004_c0_seq1|g.7833 comp74004_c0_seq1|m.7833 type:5prime_partial len:300 (+) comp74004_c0_seq1:1-900(+)	55.41	8.00E-82	252	97
ENSORLP00000001463	cds.comp101112_c0_seq2|m.94072	comp101112_c0_seq2|g.94072 ORF comp101112_c0_seq2|g.94072 comp101112_c0_seq2|m.94072 type:5prime_partial len:119 (-) comp101112_c0_seq2:346-702(-)	99.15	5.00E-79	234	88
ENSORLP00000001466	cds.comp104760_c0_seq6|m.177481	comp104760_c0_seq6|g.177481 ORF comp104760_c0_seq6|g.177481 comp104760_c0_seq6|m.177481 type:complete len:259 (+) comp104760_c0_seq6:220-996(+)	58.33	1.00E-40	140	95
ENSORLP00000001468	cds.comp113288_c0_seq1|m.266821	comp113288_c0_seq1|g.266821 ORF comp113288_c0_seq1|g.266821 comp113288_c0_seq1|m.266821 type:complete len:205 (+) comp113288_c0_seq1:344-958(+)	37.7	1.00E-34	125	89
ENSORLP00000001470	cds.comp106330_c0_seq8|m.225284	comp106330_c0_seq8|g.225284 ORF comp106330_c0_seq8|g.225284 comp106330_c0_seq8|m.225284 type:complete len:974 (+) comp106330_c0_seq8:520-3441(+)	79.62	0	1144	99
ENSORLP00000001471	cds.comp106330_c0_seq6|m.225282	comp106330_c0_seq6|g.225282 ORF comp106330_c0_seq6|g.225282 comp106330_c0_seq6|m.225282 type:complete len:982 (+) comp106330_c0_seq6:520-3465(+)	79.4	0	842	100
ENSORLP00000001473	cds.comp99332_c1_seq25|m.68163	comp99332_c1_seq25|g.68163 ORF comp99332_c1_seq25|g.68163 comp99332_c1_seq25|m.68163 type:complete len:939 (+) comp99332_c1_seq25:222-3038(+)	93.33	0	1351	99
ENSORLP00000001473	cds.comp99332_c1_seq25|m.68163	comp99332_c1_seq25|g.68163 ORF comp99332_c1_seq25|g.68163 comp99332_c1_seq25|m.68163 type:complete len:939 (+) comp99332_c1_seq25:222-3038(+)	26.69	0.008	41.6	99
ENSORLP00000001474	cds.comp99332_c1_seq25|m.68163	comp99332_c1_seq25|g.68163 ORF comp99332_c1_seq25|g.68163 comp99332_c1_seq25|m.68163 type:complete len:939 (+) comp99332_c1_seq25:222-3038(+)	73.03	0	998	100
ENSORLP00000001474	cds.comp99332_c1_seq25|m.68163	comp99332_c1_seq25|g.68163 ORF comp99332_c1_seq25|g.68163 comp99332_c1_seq25|m.68163 type:complete len:939 (+) comp99332_c1_seq25:222-3038(+)	26.85	0.024	40	100
ENSORLP00000001472	cds.comp104760_c0_seq7|m.177482	comp104760_c0_seq7|g.177482 ORF comp104760_c0_seq7|g.177482 comp104760_c0_seq7|m.177482 type:complete len:259 (+) comp104760_c0_seq7:220-996(+)	53.51	6.00E-26	100	100
ENSORLP00000001475	cds.comp59826_c1_seq1|m.4655	comp59826_c1_seq1|g.4655 ORF comp59826_c1_seq1|g.4655 comp59826_c1_seq1|m.4655 type:complete len:265 (+) comp59826_c1_seq1:166-960(+)	60.98	1.00E-82	253	100
ENSORLP00000001476	cds.comp74004_c0_seq1|m.7833	comp74004_c0_seq1|g.7833 ORF comp74004_c0_seq1|g.7833 comp74004_c0_seq1|m.7833 type:5prime_partial len:300 (+) comp74004_c0_seq1:1-900(+)	57.71	3.00E-100	301	84
ENSORLP00000001477	cds.comp104760_c0_seq6|m.177481	comp104760_c0_seq6|g.177481 ORF comp104760_c0_seq6|g.177481 comp104760_c0_seq6|m.177481 type:complete len:259 (+) comp104760_c0_seq6:220-996(+)	47.41	3.00E-25	99.4	93
ENSORLP00000001478	cds.comp107438_c0_seq1|m.266444	comp107438_c0_seq1|g.266444 ORF comp107438_c0_seq1|g.266444 comp107438_c0_seq1|m.266444 type:5prime_partial len:152 (+) comp107438_c0_seq1:3-458(+)	81	6.00E-48	159	99
ENSORLP00000001478	cds.comp107438_c0_seq1|m.266444	comp107438_c0_seq1|g.266444 ORF comp107438_c0_seq1|g.266444 comp107438_c0_seq1|m.266444 type:5prime_partial len:152 (+) comp107438_c0_seq1:3-458(+)	81.82	8.00E-48	159	99
ENSORLP00000001478	cds.comp107438_c0_seq1|m.266444	comp107438_c0_seq1|g.266444 ORF comp107438_c0_seq1|g.266444 comp107438_c0_seq1|m.266444 type:5prime_partial len:152 (+) comp107438_c0_seq1:3-458(+)	98.7	7.00E-47	157	99
ENSORLP00000001479	cds.comp91602_c0_seq1|m.24673	comp91602_c0_seq1|g.24673 ORF comp91602_c0_seq1|g.24673 comp91602_c0_seq1|m.24673 type:complete len:508 (-) comp91602_c0_seq1:389-1912(-)	81.8	0	838	99
ENSORLP00000001480	cds.comp90012_c0_seq1|m.21157	comp90012_c0_seq1|g.21157 ORF comp90012_c0_seq1|g.21157 comp90012_c0_seq1|m.21157 type:complete len:516 (-) comp90012_c0_seq1:912-2459(-)	60.74	0	595	98
ENSORLP00000001481	cds.comp20687_c0_seq1|m.1179	comp20687_c0_seq1|g.1179 ORF comp20687_c0_seq1|g.1179 comp20687_c0_seq1|m.1179 type:internal len:114 (+) comp20687_c0_seq1:3-341(+)	69.03	6.00E-43	149	29
ENSORLP00000001482	cds.comp106976_c0_seq5|m.250473	comp106976_c0_seq5|g.250473 ORF comp106976_c0_seq5|g.250473 comp106976_c0_seq5|m.250473 type:3prime_partial len:532 (-) comp106976_c0_seq5:2-1594(-)	64.33	8.00E-73	233	90
ENSORLP00000001484	cds.comp104484_c1_seq2|m.169387	comp104484_c1_seq2|g.169387 ORF comp104484_c1_seq2|g.169387 comp104484_c1_seq2|m.169387 type:complete len:487 (-) comp104484_c1_seq2:692-2152(-)	66.32	0	667	99
ENSORLP00000001485	cds.comp74004_c0_seq1|m.7833	comp74004_c0_seq1|g.7833 ORF comp74004_c0_seq1|g.7833 comp74004_c0_seq1|m.7833 type:5prime_partial len:300 (+) comp74004_c0_seq1:1-900(+)	57.92	4.00E-88	269	89
ENSORLP00000001487	cds.comp104195_c2_seq1|m.161308	comp104195_c2_seq1|g.161308 ORF comp104195_c2_seq1|g.161308 comp104195_c2_seq1|m.161308 type:3prime_partial len:194 (-) comp104195_c2_seq1:2-580(-)	97.41	1.00E-135	385	79
ENSORLP00000001489	cds.comp104195_c2_seq1|m.161308	comp104195_c2_seq1|g.161308 ORF comp104195_c2_seq1|g.161308 comp104195_c2_seq1|m.161308 type:3prime_partial len:194 (-) comp104195_c2_seq1:2-580(-)	97.41	1.00E-136	387	86
ENSORLP00000001492	cds.comp104195_c2_seq1|m.161308	comp104195_c2_seq1|g.161308 ORF comp104195_c2_seq1|g.161308 comp104195_c2_seq1|m.161308 type:3prime_partial len:194 (-) comp104195_c2_seq1:2-580(-)	97.41	2.00E-136	386	88
ENSORLP00000001488	cds.comp74004_c0_seq1|m.7833	comp74004_c0_seq1|g.7833 ORF comp74004_c0_seq1|g.7833 comp74004_c0_seq1|m.7833 type:5prime_partial len:300 (+) comp74004_c0_seq1:1-900(+)	58.72	6.00E-91	276	91
ENSORLP00000001490	cds.comp104222_c0_seq2|m.161999	comp104222_c0_seq2|g.161999 ORF comp104222_c0_seq2|g.161999 comp104222_c0_seq2|m.161999 type:complete len:896 (+) comp104222_c0_seq2:235-2922(+)	88.37	0	1266	100
ENSORLP00000001491	cds.comp103050_c0_seq1|m.132210	comp103050_c0_seq1|g.132210 ORF comp103050_c0_seq1|g.132210 comp103050_c0_seq1|m.132210 type:complete len:503 (-) comp103050_c0_seq1:219-1727(-)	65.4	8.00E-89	275	99
ENSORLP00000001493	cds.comp107174_c4_seq2|m.257632	comp107174_c4_seq2|g.257632 ORF comp107174_c4_seq2|g.257632 comp107174_c4_seq2|m.257632 type:complete len:869 (-) comp107174_c4_seq2:349-2955(-)	76.13	4.00E-79	255	100
ENSORLP00000001494	cds.comp74004_c0_seq1|m.7833	comp74004_c0_seq1|g.7833 ORF comp74004_c0_seq1|g.7833 comp74004_c0_seq1|m.7833 type:5prime_partial len:300 (+) comp74004_c0_seq1:1-900(+)	57.39	2.00E-87	267	87
ENSORLP00000001495	cds.comp60242_c0_seq2|m.4846	comp60242_c0_seq2|g.4846 ORF comp60242_c0_seq2|g.4846 comp60242_c0_seq2|m.4846 type:complete len:147 (-) comp60242_c0_seq2:104-544(-)	96.58	5.00E-89	261	99
ENSORLP00000001496	cds.comp97675_c0_seq1|m.52855	comp97675_c0_seq1|g.52855 ORF comp97675_c0_seq1|g.52855 comp97675_c0_seq1|m.52855 type:5prime_partial len:332 (+) comp97675_c0_seq1:2-997(+)	78.5	0	523	100
ENSORLP00000001497	cds.comp100294_c1_seq7|m.81249	comp100294_c1_seq7|g.81249 ORF comp100294_c1_seq7|g.81249 comp100294_c1_seq7|m.81249 type:complete len:362 (+) comp100294_c1_seq7:1116-2201(+)	32.05	4.5	28.5	65
ENSORLP00000001498	cds.comp102341_c1_seq1|m.115764	comp102341_c1_seq1|g.115764 ORF comp102341_c1_seq1|g.115764 comp102341_c1_seq1|m.115764 type:complete len:264 (-) comp102341_c1_seq1:2316-3107(-)	93.92	0	524	100
ENSORLP00000001500	cds.comp102341_c1_seq1|m.115764	comp102341_c1_seq1|g.115764 ORF comp102341_c1_seq1|g.115764 comp102341_c1_seq1|m.115764 type:complete len:264 (-) comp102341_c1_seq1:2316-3107(-)	62.42	6.00E-120	348	100
ENSORLP00000001499	cds.comp107235_c0_seq6|m.260026	comp107235_c0_seq6|g.260026 ORF comp107235_c0_seq6|g.260026 comp107235_c0_seq6|m.260026 type:complete len:1161 (+) comp107235_c0_seq6:608-4090(+)	82.03	0	1389	100
ENSORLP00000001499	cds.comp107235_c0_seq6|m.260026	comp107235_c0_seq6|g.260026 ORF comp107235_c0_seq6|g.260026 comp107235_c0_seq6|m.260026 type:complete len:1161 (+) comp107235_c0_seq6:608-4090(+)	64.54	3.00E-44	175	100
ENSORLP00000001508	cds.comp104841_c0_seq2|m.178940	comp104841_c0_seq2|g.178940 ORF comp104841_c0_seq2|g.178940 comp104841_c0_seq2|m.178940 type:5prime_partial len:1730 (-) comp104841_c0_seq2:2985-8174(-)	71.4	0	1763	59
ENSORLP00000001508	cds.comp104841_c0_seq2|m.178940	comp104841_c0_seq2|g.178940 ORF comp104841_c0_seq2|g.178940 comp104841_c0_seq2|m.178940 type:5prime_partial len:1730 (-) comp104841_c0_seq2:2985-8174(-)	36.75	3.00E-85	314	59
ENSORLP00000001508	cds.comp104841_c0_seq2|m.178940	comp104841_c0_seq2|g.178940 ORF comp104841_c0_seq2|g.178940 comp104841_c0_seq2|m.178940 type:5prime_partial len:1730 (-) comp104841_c0_seq2:2985-8174(-)	37.04	2.00E-78	291	59
ENSORLP00000001508	cds.comp104841_c0_seq2|m.178940	comp104841_c0_seq2|g.178940 ORF comp104841_c0_seq2|g.178940 comp104841_c0_seq2|m.178940 type:5prime_partial len:1730 (-) comp104841_c0_seq2:2985-8174(-)	37.37	2.00E-50	200	59
ENSORLP00000001508	cds.comp104841_c0_seq2|m.178940	comp104841_c0_seq2|g.178940 ORF comp104841_c0_seq2|g.178940 comp104841_c0_seq2|m.178940 type:5prime_partial len:1730 (-) comp104841_c0_seq2:2985-8174(-)	42.62	2.00E-40	167	59
ENSORLP00000001508	cds.comp104841_c0_seq2|m.178940	comp104841_c0_seq2|g.178940 ORF comp104841_c0_seq2|g.178940 comp104841_c0_seq2|m.178940 type:5prime_partial len:1730 (-) comp104841_c0_seq2:2985-8174(-)	40.56	2.00E-25	119	59
ENSORLP00000001501	cds.comp89524_c0_seq1|m.20223	comp89524_c0_seq1|g.20223 ORF comp89524_c0_seq1|g.20223 comp89524_c0_seq1|m.20223 type:complete len:504 (-) comp89524_c0_seq1:702-2213(-)	95.07	0	913	100
ENSORLP00000001502	cds.comp102532_c3_seq13|m.120228	comp102532_c3_seq13|g.120228 ORF comp102532_c3_seq13|g.120228 comp102532_c3_seq13|m.120228 type:complete len:411 (-) comp102532_c3_seq13:212-1444(-)	67.8	8.00E-169	485	88
ENSORLP00000001503	cds.comp86339_c0_seq1|m.16227	comp86339_c0_seq1|g.16227 ORF comp86339_c0_seq1|g.16227 comp86339_c0_seq1|m.16227 type:complete len:137 (+) comp86339_c0_seq1:94-504(+)	73.17	6.00E-53	168	96
ENSORLP00000001504	cds.comp86339_c0_seq1|m.16227	comp86339_c0_seq1|g.16227 ORF comp86339_c0_seq1|g.16227 comp86339_c0_seq1|m.16227 type:complete len:137 (+) comp86339_c0_seq1:94-504(+)	99.26	6.00E-97	280	100
ENSORLP00000001505	cds.comp105953_c0_seq1|m.212199	comp105953_c0_seq1|g.212199 ORF comp105953_c0_seq1|g.212199 comp105953_c0_seq1|m.212199 type:complete len:212 (+) comp105953_c0_seq1:2368-3003(+)	46.92	7.00E-62	197	98
ENSORLP00000001506	cds.comp90846_c0_seq2|m.22767	comp90846_c0_seq2|g.22767 ORF comp90846_c0_seq2|g.22767 comp90846_c0_seq2|m.22767 type:complete len:114 (+) comp90846_c0_seq2:199-540(+)	98.25	1.00E-67	204	100
ENSORLP00000001517	cds.comp105904_c0_seq4|m.209880	comp105904_c0_seq4|g.209880 ORF comp105904_c0_seq4|g.209880 comp105904_c0_seq4|m.209880 type:complete len:492 (+) comp105904_c0_seq4:155-1630(+)	75.15	0	798	97
ENSORLP00000001507	cds.comp105456_c0_seq4|m.194888	comp105456_c0_seq4|g.194888 ORF comp105456_c0_seq4|g.194888 comp105456_c0_seq4|m.194888 type:complete len:289 (+) comp105456_c0_seq4:537-1403(+)	70.99	2.00E-62	197	88
ENSORLP00000001511	cds.comp99166_c0_seq1|m.65697	comp99166_c0_seq1|g.65697 ORF comp99166_c0_seq1|g.65697 comp99166_c0_seq1|m.65697 type:5prime_partial len:551 (+) comp99166_c0_seq1:3-1655(+)	44.82	5.00E-151	449	97
ENSORLP00000001509	cds.comp104750_c0_seq1|m.176547	comp104750_c0_seq1|g.176547 ORF comp104750_c0_seq1|g.176547 comp104750_c0_seq1|m.176547 type:complete len:433 (+) comp104750_c0_seq1:1281-2579(+)	76.85	0	687	100
ENSORLP00000001510	cds.comp42467_c0_seq1|m.2350	comp42467_c0_seq1|g.2350 ORF comp42467_c0_seq1|g.2350 comp42467_c0_seq1|m.2350 type:complete len:219 (-) comp42467_c0_seq1:74-730(-)	68.69	2.00E-98	291	97
ENSORLP00000001513	cds.comp83995_c0_seq2|m.13387	comp83995_c0_seq2|g.13387 ORF comp83995_c0_seq2|g.13387 comp83995_c0_seq2|m.13387 type:complete len:216 (-) comp83995_c0_seq2:297-944(-)	94.85	1.00E-61	197	44
ENSORLP00000001519	cds.comp88251_c0_seq1|m.18018	comp88251_c0_seq1|g.18018 ORF comp88251_c0_seq1|g.18018 comp88251_c0_seq1|m.18018 type:complete len:400 (+) comp88251_c0_seq1:117-1316(+)	94.74	0	796	100
ENSORLP00000001518	cds.comp107063_c0_seq4|m.253376	comp107063_c0_seq4|g.253376 ORF comp107063_c0_seq4|g.253376 comp107063_c0_seq4|m.253376 type:complete len:423 (+) comp107063_c0_seq4:1672-2940(+)	55.98	3.00E-151	441	91
ENSORLP00000001516	cds.comp104750_c0_seq1|m.176548	comp104750_c0_seq1|g.176548 ORF comp104750_c0_seq1|g.176548 comp104750_c0_seq1|m.176548 type:complete len:165 (-) comp104750_c0_seq1:140-634(-)	81.05	2.00E-88	261	94
ENSORLP00000001520	cds.comp68772_c0_seq1|m.6936	comp68772_c0_seq1|g.6936 ORF comp68772_c0_seq1|g.6936 comp68772_c0_seq1|m.6936 type:complete len:314 (-) comp68772_c0_seq1:1227-2168(-)	95.12	5.00E-50	164	100
ENSORLP00000001521	cds.comp99166_c0_seq1|m.65697	comp99166_c0_seq1|g.65697 ORF comp99166_c0_seq1|g.65697 comp99166_c0_seq1|m.65697 type:5prime_partial len:551 (+) comp99166_c0_seq1:3-1655(+)	43.99	1.00E-157	466	98
ENSORLP00000001522	cds.comp105904_c0_seq2|m.209875	comp105904_c0_seq2|g.209875 ORF comp105904_c0_seq2|g.209875 comp105904_c0_seq2|m.209875 type:complete len:288 (+) comp105904_c0_seq2:155-1018(+)	65.61	3.00E-90	271	98
ENSORLP00000001523	cds.comp101084_c2_seq1|m.93270	comp101084_c2_seq1|g.93270 ORF comp101084_c2_seq1|g.93270 comp101084_c2_seq1|m.93270 type:complete len:316 (-) comp101084_c2_seq1:157-1104(-)	96.48	5.00E-99	292	100
ENSORLP00000001525	cds.comp42467_c0_seq1|m.2350	comp42467_c0_seq1|g.2350 ORF comp42467_c0_seq1|g.2350 comp42467_c0_seq1|m.2350 type:complete len:219 (-) comp42467_c0_seq1:74-730(-)	64.79	3.00E-87	270	99
ENSORLP00000001525	cds.comp42467_c0_seq1|m.2350	comp42467_c0_seq1|g.2350 ORF comp42467_c0_seq1|g.2350 comp42467_c0_seq1|m.2350 type:complete len:219 (-) comp42467_c0_seq1:74-730(-)	65.31	3.00E-82	256	99
ENSORLP00000001526	cds.comp104898_c0_seq1|m.179698	comp104898_c0_seq1|g.179698 ORF comp104898_c0_seq1|g.179698 comp104898_c0_seq1|m.179698 type:complete len:728 (+) comp104898_c0_seq1:124-2307(+)	69.61	0	549	96
ENSORLP00000001526	cds.comp104898_c0_seq1|m.179698	comp104898_c0_seq1|g.179698 ORF comp104898_c0_seq1|g.179698 comp104898_c0_seq1|m.179698 type:complete len:728 (+) comp104898_c0_seq1:124-2307(+)	22.01	6.7	30.8	96
ENSORLP00000001529	cds.comp93752_c0_seq1|m.31259	comp93752_c0_seq1|g.31259 ORF comp93752_c0_seq1|g.31259 comp93752_c0_seq1|m.31259 type:complete len:1054 (+) comp93752_c0_seq1:240-3401(+)	64.94	0	1247	98
ENSORLP00000001530	cds.comp106358_c2_seq6|m.226197	comp106358_c2_seq6|g.226197 ORF comp106358_c2_seq6|g.226197 comp106358_c2_seq6|m.226197 type:complete len:580 (+) comp106358_c2_seq6:137-1876(+)	84.88	0	571	100
ENSORLP00000001536	cds.comp91762_c1_seq1|m.25303	comp91762_c1_seq1|g.25303 ORF comp91762_c1_seq1|g.25303 comp91762_c1_seq1|m.25303 type:complete len:300 (+) comp91762_c1_seq1:338-1237(+)	61.59	1.00E-56	197	25
ENSORLP00000001532	cds.comp91213_c0_seq1|m.23624	comp91213_c0_seq1|g.23624 ORF comp91213_c0_seq1|g.23624 comp91213_c0_seq1|m.23624 type:complete len:460 (+) comp91213_c0_seq1:702-2081(+)	85.4	0	790	100
ENSORLP00000001533	cds.comp91213_c0_seq1|m.23624	comp91213_c0_seq1|g.23624 ORF comp91213_c0_seq1|g.23624 comp91213_c0_seq1|m.23624 type:complete len:460 (+) comp91213_c0_seq1:702-2081(+)	82.53	0	779	100
ENSORLP00000001531	cds.comp104012_c0_seq5|m.156637	comp104012_c0_seq5|g.156637 ORF comp104012_c0_seq5|g.156637 comp104012_c0_seq5|m.156637 type:5prime_partial len:552 (+) comp104012_c0_seq5:3-1658(+)	66.23	4.00E-120	364	77
ENSORLP00000001535	cds.comp659329_c0_seq1|m.269173	comp659329_c0_seq1|g.269173 ORF comp659329_c0_seq1|g.269173 comp659329_c0_seq1|m.269173 type:internal len:179 (-) comp659329_c0_seq1:1-534(-)	93.82	5.00E-113	339	31
ENSORLP00000001537	cds.comp659329_c0_seq1|m.269173	comp659329_c0_seq1|g.269173 ORF comp659329_c0_seq1|g.269173 comp659329_c0_seq1|m.269173 type:internal len:179 (-) comp659329_c0_seq1:1-534(-)	93.82	6.00E-114	340	33
ENSORLP00000001538	cds.comp659329_c0_seq1|m.269173	comp659329_c0_seq1|g.269173 ORF comp659329_c0_seq1|g.269173 comp659329_c0_seq1|m.269173 type:internal len:179 (-) comp659329_c0_seq1:1-534(-)	93.82	2.00E-114	340	36
ENSORLP00000001534	cds.comp95197_c0_seq1|m.37483	comp95197_c0_seq1|g.37483 ORF comp95197_c0_seq1|g.37483 comp95197_c0_seq1|m.37483 type:complete len:431 (+) comp95197_c0_seq1:392-1684(+)	68.84	8.00E-171	489	95
ENSORLP00000001539	cds.comp97689_c0_seq1|m.53051	comp97689_c0_seq1|g.53051 ORF comp97689_c0_seq1|g.53051 comp97689_c0_seq1|m.53051 type:complete len:673 (+) comp97689_c0_seq1:1091-3109(+)	79.61	0	1107	97
ENSORLP00000001540	cds.comp106164_c0_seq2|m.218665	comp106164_c0_seq2|g.218665 ORF comp106164_c0_seq2|g.218665 comp106164_c0_seq2|m.218665 type:complete len:376 (+) comp106164_c0_seq2:328-1455(+)	67.75	1.00E-178	506	99
ENSORLP00000001541	cds.comp102896_c0_seq8|m.128989	comp102896_c0_seq8|g.128989 ORF comp102896_c0_seq8|g.128989 comp102896_c0_seq8|m.128989 type:5prime_partial len:524 (-) comp102896_c0_seq8:90-1661(-)	69.94	0	740	100
ENSORLP00000001545	cds.comp102896_c0_seq8|m.128989	comp102896_c0_seq8|g.128989 ORF comp102896_c0_seq8|g.128989 comp102896_c0_seq8|m.128989 type:5prime_partial len:524 (-) comp102896_c0_seq8:90-1661(-)	68.74	0	716	100
ENSORLP00000001543	cds.comp105390_c2_seq1|m.192420	comp105390_c2_seq1|g.192420 ORF comp105390_c2_seq1|g.192420 comp105390_c2_seq1|m.192420 type:complete len:744 (-) comp105390_c2_seq1:2373-4604(-)	81.21	0	1137	99
ENSORLP00000001542	cds.comp88646_c0_seq8|m.18741	comp88646_c0_seq8|g.18741 ORF comp88646_c0_seq8|g.18741 comp88646_c0_seq8|m.18741 type:complete len:348 (+) comp88646_c0_seq8:94-1137(+)	92.33	0	649	99
ENSORLP00000001544	cds.comp88646_c0_seq8|m.18741	comp88646_c0_seq8|g.18741 ORF comp88646_c0_seq8|g.18741 comp88646_c0_seq8|m.18741 type:complete len:348 (+) comp88646_c0_seq8:94-1137(+)	92.59	0	649	100
ENSORLP00000001546	cds.comp88646_c0_seq8|m.18741	comp88646_c0_seq8|g.18741 ORF comp88646_c0_seq8|g.18741 comp88646_c0_seq8|m.18741 type:complete len:348 (+) comp88646_c0_seq8:94-1137(+)	93.66	0	654	100
ENSORLP00000001548	cds.comp105070_c0_seq2|m.184346	comp105070_c0_seq2|g.184346 ORF comp105070_c0_seq2|g.184346 comp105070_c0_seq2|m.184346 type:complete len:456 (-) comp105070_c0_seq2:2628-3995(-)	84.99	0	751	100
ENSORLP00000001549	cds.comp105070_c0_seq2|m.184346	comp105070_c0_seq2|g.184346 ORF comp105070_c0_seq2|g.184346 comp105070_c0_seq2|m.184346 type:complete len:456 (-) comp105070_c0_seq2:2628-3995(-)	87.84	3.00E-130	381	93
ENSORLP00000001547	cds.comp98941_c0_seq3|m.63968	comp98941_c0_seq3|g.63968 ORF comp98941_c0_seq3|g.63968 comp98941_c0_seq3|m.63968 type:complete len:477 (-) comp98941_c0_seq3:698-2128(-)	96.64	0	928	100
ENSORLP00000001550	cds.comp105688_c1_seq1|m.201701	comp105688_c1_seq1|g.201701 ORF comp105688_c1_seq1|g.201701 comp105688_c1_seq1|m.201701 type:complete len:644 (+) comp105688_c1_seq1:991-2922(+)	76.99	5.00E-52	176	100
ENSORLP00000001551	cds.comp96932_c0_seq4|m.46935	comp96932_c0_seq4|g.46935 ORF comp96932_c0_seq4|g.46935 comp96932_c0_seq4|m.46935 type:complete len:766 (-) comp96932_c0_seq4:294-2591(-)	62.53	0	937	100
ENSORLP00000001552	cds.comp94459_c0_seq1|m.34050	comp94459_c0_seq1|g.34050 ORF comp94459_c0_seq1|g.34050 comp94459_c0_seq1|m.34050 type:complete len:396 (-) comp94459_c0_seq1:485-1672(-)	77.27	0	569	100
ENSORLP00000001553	cds.comp100537_c0_seq6|m.84209	comp100537_c0_seq6|g.84209 ORF comp100537_c0_seq6|g.84209 comp100537_c0_seq6|m.84209 type:complete len:951 (-) comp100537_c0_seq6:604-3456(-)	51.52	3.00E-98	317	97
ENSORLP00000001554	cds.comp105688_c1_seq1|m.201701	comp105688_c1_seq1|g.201701 ORF comp105688_c1_seq1|g.201701 comp105688_c1_seq1|m.201701 type:complete len:644 (+) comp105688_c1_seq1:991-2922(+)	88.67	7.00E-147	431	96
ENSORLP00000001556	cds.comp102849_c1_seq7|m.127714	comp102849_c1_seq7|g.127714 ORF comp102849_c1_seq7|g.127714 comp102849_c1_seq7|m.127714 type:complete len:856 (+) comp102849_c1_seq7:77-2644(+)	75.03	0	1239	99
ENSORLP00000001570	cds.comp106543_c2_seq23|m.233588	comp106543_c2_seq23|g.233588 ORF comp106543_c2_seq23|g.233588 comp106543_c2_seq23|m.233588 type:complete len:1144 (+) comp106543_c2_seq23:182-3613(+)	72.75	0	1577	58
ENSORLP00000001555	cds.comp97625_c1_seq1|m.52310	comp97625_c1_seq1|g.52310 ORF comp97625_c1_seq1|g.52310 comp97625_c1_seq1|m.52310 type:complete len:176 (+) comp97625_c1_seq1:100-627(+)	67.43	7.00E-77	232	99
ENSORLP00000001560	cds.comp103101_c0_seq1|m.133263	comp103101_c0_seq1|g.133263 ORF comp103101_c0_seq1|g.133263 comp103101_c0_seq1|m.133263 type:complete len:477 (+) comp103101_c0_seq1:347-1777(+)	96.44	0	930	100
ENSORLP00000001561	cds.comp103101_c0_seq2|m.133265	comp103101_c0_seq2|g.133265 ORF comp103101_c0_seq2|g.133265 comp103101_c0_seq2|m.133265 type:complete len:469 (+) comp103101_c0_seq2:347-1753(+)	98.6	0	865	99
ENSORLP00000001559	cds.comp49987_c0_seq1|m.3253	comp49987_c0_seq1|g.3253 ORF comp49987_c0_seq1|g.3253 comp49987_c0_seq1|m.3253 type:complete len:177 (+) comp49987_c0_seq1:193-723(+)	84.27	3.00E-85	253	100
ENSORLP00000001557	cds.comp100692_c0_seq5|m.86057	comp100692_c0_seq5|g.86057 ORF comp100692_c0_seq5|g.86057 comp100692_c0_seq5|m.86057 type:complete len:327 (+) comp100692_c0_seq5:65-1045(+)	81.82	1.00E-173	489	99
ENSORLP00000001562	cds.comp106007_c0_seq7|m.213566	comp106007_c0_seq7|g.213566 ORF comp106007_c0_seq7|g.213566 comp106007_c0_seq7|m.213566 type:5prime_partial len:244 (-) comp106007_c0_seq7:1065-1796(-)	29.55	5.00E-34	126	93
ENSORLP00000001564	cds.comp100949_c0_seq2|m.90566	comp100949_c0_seq2|g.90566 ORF comp100949_c0_seq2|g.90566 comp100949_c0_seq2|m.90566 type:5prime_partial len:307 (+) comp100949_c0_seq2:2-922(+)	80.07	1.00E-161	459	86
ENSORLP00000001563	cds.comp101891_c0_seq1|m.107307	comp101891_c0_seq1|g.107307 ORF comp101891_c0_seq1|g.107307 comp101891_c0_seq1|m.107307 type:complete len:374 (+) comp101891_c0_seq1:1642-2763(+)	68.78	0	554	99
ENSORLP00000001565	cds.comp101891_c0_seq1|m.107307	comp101891_c0_seq1|g.107307 ORF comp101891_c0_seq1|g.107307 comp101891_c0_seq1|m.107307 type:complete len:374 (+) comp101891_c0_seq1:1642-2763(+)	67.01	0	546	99
ENSORLP00000001566	cds.comp106861_c1_seq1|m.243729	comp106861_c1_seq1|g.243729 ORF comp106861_c1_seq1|g.243729 comp106861_c1_seq1|m.243729 type:complete len:1300 (+) comp106861_c1_seq1:277-4176(+)	61.97	0	1065	86
ENSORLP00000001566	cds.comp106861_c1_seq1|m.243729	comp106861_c1_seq1|g.243729 ORF comp106861_c1_seq1|g.243729 comp106861_c1_seq1|m.243729 type:complete len:1300 (+) comp106861_c1_seq1:277-4176(+)	81.22	0	642	86
ENSORLP00000001567	cds.comp105059_c4_seq4|m.184076	comp105059_c4_seq4|g.184076 ORF comp105059_c4_seq4|g.184076 comp105059_c4_seq4|m.184076 type:complete len:360 (+) comp105059_c4_seq4:430-1509(+)	74.73	0	542	100
ENSORLP00000001571	cds.comp103496_c0_seq2|m.143037	comp103496_c0_seq2|g.143037 ORF comp103496_c0_seq2|g.143037 comp103496_c0_seq2|m.143037 type:complete len:774 (+) comp103496_c0_seq2:207-2528(+)	97.91	0	1528	97
ENSORLP00000001568	cds.comp59834_c0_seq1|m.4665	comp59834_c0_seq1|g.4665 ORF comp59834_c0_seq1|g.4665 comp59834_c0_seq1|m.4665 type:5prime_partial len:275 (+) comp59834_c0_seq1:1-825(+)	71.06	2.00E-122	362	64
ENSORLP00000001569	cds.comp98467_c0_seq7|m.59478	comp98467_c0_seq7|g.59478 ORF comp98467_c0_seq7|g.59478 comp98467_c0_seq7|m.59478 type:complete len:518 (+) comp98467_c0_seq7:212-1765(+)	49.49	8.00E-90	281	99
ENSORLP00000001572	cds.comp104259_c3_seq22|m.163437	comp104259_c3_seq22|g.163437 ORF comp104259_c3_seq22|g.163437 comp104259_c3_seq22|m.163437 type:5prime_partial len:1248 (+) comp104259_c3_seq22:1-3744(+)	73.82	0	1641	99
ENSORLP00000001573	cds.comp100504_c0_seq2|m.84032	comp100504_c0_seq2|g.84032 ORF comp100504_c0_seq2|g.84032 comp100504_c0_seq2|m.84032 type:complete len:565 (-) comp100504_c0_seq2:663-2357(-)	59.14	1.00E-54	185	99
ENSORLP00000001573	cds.comp100504_c0_seq2|m.84032	comp100504_c0_seq2|g.84032 ORF comp100504_c0_seq2|g.84032 comp100504_c0_seq2|m.84032 type:complete len:565 (-) comp100504_c0_seq2:663-2357(-)	35.71	0.2	33.9	99
ENSORLP00000001574	cds.comp106749_c2_seq2|m.239215	comp106749_c2_seq2|g.239215 ORF comp106749_c2_seq2|g.239215 comp106749_c2_seq2|m.239215 type:complete len:401 (+) comp106749_c2_seq2:140-1342(+)	71.61	0	558	96
ENSORLP00000001575	cds.comp100504_c0_seq2|m.84032	comp100504_c0_seq2|g.84032 ORF comp100504_c0_seq2|g.84032 comp100504_c0_seq2|m.84032 type:complete len:565 (-) comp100504_c0_seq2:663-2357(-)	83.75	1.00E-86	269	100
ENSORLP00000001576	cds.comp102639_c0_seq1|m.122680	comp102639_c0_seq1|g.122680 ORF comp102639_c0_seq1|g.122680 comp102639_c0_seq1|m.122680 type:complete len:407 (-) comp102639_c0_seq1:2152-3372(-)	81.01	0	720	100
ENSORLP00000001577	cds.comp42222_c0_seq1|m.2119	comp42222_c0_seq1|g.2119 ORF comp42222_c0_seq1|g.2119 comp42222_c0_seq1|m.2119 type:complete len:260 (+) comp42222_c0_seq1:61-840(+)	93.05	0	509	100
ENSORLP00000001579	cds.comp89148_c0_seq1|m.19620	comp89148_c0_seq1|g.19620 ORF comp89148_c0_seq1|g.19620 comp89148_c0_seq1|m.19620 type:complete len:744 (-) comp89148_c0_seq1:252-2483(-)	77.58	0	1231	99
ENSORLP00000001578	cds.comp94721_c1_seq8|m.35223	comp94721_c1_seq8|g.35223 ORF comp94721_c1_seq8|g.35223 comp94721_c1_seq8|m.35223 type:complete len:676 (+) comp94721_c1_seq8:301-2328(+)	82.07	0	1259	99
ENSORLP00000001580	cds.comp94721_c1_seq8|m.35223	comp94721_c1_seq8|g.35223 ORF comp94721_c1_seq8|g.35223 comp94721_c1_seq8|m.35223 type:complete len:676 (+) comp94721_c1_seq8:301-2328(+)	89.78	0	1291	100
ENSORLP00000001581	cds.comp83657_c0_seq1|m.12811	comp83657_c0_seq1|g.12811 ORF comp83657_c0_seq1|g.12811 comp83657_c0_seq1|m.12811 type:complete len:464 (-) comp83657_c0_seq1:3307-4698(-)	95.25	0	743	97
ENSORLP00000001583	cds.comp102892_c1_seq8|m.128756	comp102892_c1_seq8|g.128756 ORF comp102892_c1_seq8|g.128756 comp102892_c1_seq8|m.128756 type:complete len:579 (-) comp102892_c1_seq8:2961-4697(-)	91.7	0	1110	100
ENSORLP00000001587	cds.comp103431_c2_seq1|m.141748	comp103431_c2_seq1|g.141748 ORF comp103431_c2_seq1|g.141748 comp103431_c2_seq1|m.141748 type:5prime_partial len:403 (+) comp103431_c2_seq1:2-1210(+)	73.97	0	585	90
ENSORLP00000001587	cds.comp103431_c2_seq1|m.141748	comp103431_c2_seq1|g.141748 ORF comp103431_c2_seq1|g.141748 comp103431_c2_seq1|m.141748 type:5prime_partial len:403 (+) comp103431_c2_seq1:2-1210(+)	26.86	5.00E-07	54.7	90
ENSORLP00000001587	cds.comp103431_c2_seq1|m.141748	comp103431_c2_seq1|g.141748 ORF comp103431_c2_seq1|g.141748 comp103431_c2_seq1|m.141748 type:5prime_partial len:403 (+) comp103431_c2_seq1:2-1210(+)	27.42	0.04	39.3	90
ENSORLP00000001582	cds.comp42298_c0_seq1|m.2190	comp42298_c0_seq1|g.2190 ORF comp42298_c0_seq1|g.2190 comp42298_c0_seq1|m.2190 type:complete len:152 (+) comp42298_c0_seq1:90-545(+)	100	2.00E-106	305	100
ENSORLP00000001584	cds.comp59886_c0_seq1|m.4693	comp59886_c0_seq1|g.4693 ORF comp59886_c0_seq1|g.4693 comp59886_c0_seq1|m.4693 type:complete len:222 (+) comp59886_c0_seq1:102-767(+)	85.57	5.00E-59	185	99
ENSORLP00000001585	cds.comp92526_c1_seq2|m.27456	comp92526_c1_seq2|g.27456 ORF comp92526_c1_seq2|g.27456 comp92526_c1_seq2|m.27456 type:complete len:437 (+) comp92526_c1_seq2:299-1609(+)	76.92	7.00E-159	455	100
ENSORLP00000001586	cds.comp97388_c0_seq1|m.50161	comp97388_c0_seq1|g.50161 ORF comp97388_c0_seq1|g.50161 comp97388_c0_seq1|m.50161 type:complete len:1492 (+) comp97388_c0_seq1:226-4701(+)	96.96	0	612	100
ENSORLP00000001588	cds.comp59886_c0_seq1|m.4693	comp59886_c0_seq1|g.4693 ORF comp59886_c0_seq1|g.4693 comp59886_c0_seq1|m.4693 type:complete len:222 (+) comp59886_c0_seq1:102-767(+)	95.52	1.00E-41	139	100
ENSORLP00000001589	cds.comp97009_c0_seq8|m.47541	comp97009_c0_seq8|g.47541 ORF comp97009_c0_seq8|g.47541 comp97009_c0_seq8|m.47541 type:5prime_partial len:455 (-) comp97009_c0_seq8:916-2280(-)	92.5	0	652	97
ENSORLP00000001590	cds.comp97009_c0_seq8|m.47541	comp97009_c0_seq8|g.47541 ORF comp97009_c0_seq8|g.47541 comp97009_c0_seq8|m.47541 type:5prime_partial len:455 (-) comp97009_c0_seq8:916-2280(-)	79.44	0	533	97
ENSORLP00000001593	cds.comp443219_c0_seq1|m.267872	comp443219_c0_seq1|g.267872 ORF comp443219_c0_seq1|g.267872 comp443219_c0_seq1|m.267872 type:complete len:316 (+) comp443219_c0_seq1:1-948(+)	42.13	7.00E-59	195	80
ENSORLP00000001595	cds.comp107020_c1_seq9|m.251709	comp107020_c1_seq9|g.251709 ORF comp107020_c1_seq9|g.251709 comp107020_c1_seq9|m.251709 type:complete len:573 (+) comp107020_c1_seq9:1320-3038(+)	59.86	0	609	90
ENSORLP00000001595	cds.comp107020_c1_seq9|m.251709	comp107020_c1_seq9|g.251709 ORF comp107020_c1_seq9|g.251709 comp107020_c1_seq9|m.251709 type:complete len:573 (+) comp107020_c1_seq9:1320-3038(+)	31.18	1.00E-05	50.8	90
ENSORLP00000001594	cds.comp97777_c0_seq7|m.53963	comp97777_c0_seq7|g.53963 ORF comp97777_c0_seq7|g.53963 comp97777_c0_seq7|m.53963 type:complete len:434 (-) comp97777_c0_seq7:265-1566(-)	76.63	0	624	98
ENSORLP00000001602	cds.comp103747_c0_seq2|m.148915	comp103747_c0_seq2|g.148915 ORF comp103747_c0_seq2|g.148915 comp103747_c0_seq2|m.148915 type:complete len:2228 (+) comp103747_c0_seq2:571-7254(+)	72.15	0	1816	58
ENSORLP00000001596	cds.comp88318_c0_seq1|m.18136	comp88318_c0_seq1|g.18136 ORF comp88318_c0_seq1|g.18136 comp88318_c0_seq1|m.18136 type:complete len:346 (-) comp88318_c0_seq1:1430-2467(-)	93.86	0	694	69
ENSORLP00000001598	cds.comp88318_c0_seq1|m.18136	comp88318_c0_seq1|g.18136 ORF comp88318_c0_seq1|g.18136 comp88318_c0_seq1|m.18136 type:complete len:346 (-) comp88318_c0_seq1:1430-2467(-)	93.48	0	650	67
ENSORLP00000001599	cds.comp88318_c0_seq1|m.18136	comp88318_c0_seq1|g.18136 ORF comp88318_c0_seq1|g.18136 comp88318_c0_seq1|m.18136 type:complete len:346 (-) comp88318_c0_seq1:1430-2467(-)	94.4	0	547	91
ENSORLP00000001597	cds.comp74004_c0_seq1|m.7833	comp74004_c0_seq1|g.7833 ORF comp74004_c0_seq1|g.7833 comp74004_c0_seq1|m.7833 type:5prime_partial len:300 (+) comp74004_c0_seq1:1-900(+)	58.57	1.00E-96	291	88
ENSORLP00000001601	cds.comp74004_c0_seq1|m.7833	comp74004_c0_seq1|g.7833 ORF comp74004_c0_seq1|g.7833 comp74004_c0_seq1|m.7833 type:5prime_partial len:300 (+) comp74004_c0_seq1:1-900(+)	59.57	8.00E-92	278	90
ENSORLP00000001600	cds.comp103684_c0_seq25|m.147975	comp103684_c0_seq25|g.147975 ORF comp103684_c0_seq25|g.147975 comp103684_c0_seq25|m.147975 type:3prime_partial len:761 (+) comp103684_c0_seq25:197-2476(+)	80.76	0	1206	92
ENSORLP00000001603	cds.comp101680_c0_seq12|m.103111	comp101680_c0_seq12|g.103111 ORF comp101680_c0_seq12|g.103111 comp101680_c0_seq12|m.103111 type:complete len:502 (+) comp101680_c0_seq12:261-1766(+)	80.74	0	842	99
ENSORLP00000001604	cds.comp101680_c0_seq12|m.103111	comp101680_c0_seq12|g.103111 ORF comp101680_c0_seq12|g.103111 comp101680_c0_seq12|m.103111 type:complete len:502 (+) comp101680_c0_seq12:261-1766(+)	81.25	0	864	99
ENSORLP00000001606	cds.comp101680_c0_seq12|m.103111	comp101680_c0_seq12|g.103111 ORF comp101680_c0_seq12|g.103111 comp101680_c0_seq12|m.103111 type:complete len:502 (+) comp101680_c0_seq12:261-1766(+)	85.23	0	859	100
ENSORLP00000001608	cds.comp101680_c0_seq12|m.103111	comp101680_c0_seq12|g.103111 ORF comp101680_c0_seq12|g.103111 comp101680_c0_seq12|m.103111 type:complete len:502 (+) comp101680_c0_seq12:261-1766(+)	85.71	0	862	99
ENSORLP00000001610	cds.comp101680_c0_seq12|m.103111	comp101680_c0_seq12|g.103111 ORF comp101680_c0_seq12|g.103111 comp101680_c0_seq12|m.103111 type:complete len:502 (+) comp101680_c0_seq12:261-1766(+)	84.34	0	860	96
ENSORLP00000001609	cds.comp91250_c0_seq2|m.23710	comp91250_c0_seq2|g.23710 ORF comp91250_c0_seq2|g.23710 comp91250_c0_seq2|m.23710 type:complete len:254 (-) comp91250_c0_seq2:895-1656(-)	83.53	6.00E-149	422	98
ENSORLP00000001605	cds.comp96941_c0_seq1|m.46971	comp96941_c0_seq1|g.46971 ORF comp96941_c0_seq1|g.46971 comp96941_c0_seq1|m.46971 type:5prime_partial len:506 (+) comp96941_c0_seq1:3-1520(+)	54.5	1.00E-74	238	100
ENSORLP00000001607	cds.comp61692_c0_seq1|m.5289	comp61692_c0_seq1|g.5289 ORF comp61692_c0_seq1|g.5289 comp61692_c0_seq1|m.5289 type:internal len:168 (+) comp61692_c0_seq1:2-502(+)	71.71	3.00E-67	206	95
ENSORLP00000001612	cds.comp103993_c0_seq4|m.156084	comp103993_c0_seq4|g.156084 ORF comp103993_c0_seq4|g.156084 comp103993_c0_seq4|m.156084 type:complete len:383 (+) comp103993_c0_seq4:183-1331(+)	84.51	0	635	85
ENSORLP00000001611	cds.comp96941_c0_seq1|m.46971	comp96941_c0_seq1|g.46971 ORF comp96941_c0_seq1|g.46971 comp96941_c0_seq1|m.46971 type:5prime_partial len:506 (+) comp96941_c0_seq1:3-1520(+)	70.68	2.00E-55	184	99
ENSORLP00000001613	cds.comp102464_c0_seq3|m.117933	comp102464_c0_seq3|g.117933 ORF comp102464_c0_seq3|g.117933 comp102464_c0_seq3|m.117933 type:complete len:330 (-) comp102464_c0_seq3:1743-2732(-)	96.13	9.00E-104	305	100
ENSORLP00000001614	cds.comp107020_c1_seq5|m.251687	comp107020_c1_seq5|g.251687 ORF comp107020_c1_seq5|g.251687 comp107020_c1_seq5|m.251687 type:complete len:453 (-) comp107020_c1_seq5:4552-5910(-)	81.86	0	698	100
ENSORLP00000001616	cds.comp105158_c4_seq51|m.187155	comp105158_c4_seq51|g.187155 ORF comp105158_c4_seq51|g.187155 comp105158_c4_seq51|m.187155 type:3prime_partial len:1118 (+) comp105158_c4_seq51:455-3805(+)	80.55	0	1735	73
ENSORLP00000001619	cds.comp107065_c0_seq16|m.253484	comp107065_c0_seq16|g.253484 ORF comp107065_c0_seq16|g.253484 comp107065_c0_seq16|m.253484 type:complete len:1508 (-) comp107065_c0_seq16:1447-5970(-)	61.22	0	1266	99
ENSORLP00000001617	cds.comp92316_c1_seq1|m.27069	comp92316_c1_seq1|g.27069 ORF comp92316_c1_seq1|g.27069 comp92316_c1_seq1|m.27069 type:complete len:421 (-) comp92316_c1_seq1:317-1579(-)	96.27	0	810	84
ENSORLP00000001618	cds.comp92316_c1_seq1|m.27069	comp92316_c1_seq1|g.27069 ORF comp92316_c1_seq1|g.27069 comp92316_c1_seq1|m.27069 type:complete len:421 (-) comp92316_c1_seq1:317-1579(-)	96.27	0	809	95
ENSORLP00000001620	cds.comp92316_c1_seq1|m.27069	comp92316_c1_seq1|g.27069 ORF comp92316_c1_seq1|g.27069 comp92316_c1_seq1|m.27069 type:complete len:421 (-) comp92316_c1_seq1:317-1579(-)	96.36	0	830	97
ENSORLP00000001622	cds.comp92316_c1_seq1|m.27069	comp92316_c1_seq1|g.27069 ORF comp92316_c1_seq1|g.27069 comp92316_c1_seq1|m.27069 type:complete len:421 (-) comp92316_c1_seq1:317-1579(-)	96.03	0	807	96
ENSORLP00000001615	cds.comp103993_c0_seq4|m.156085	comp103993_c0_seq4|g.156085 ORF comp103993_c0_seq4|g.156085 comp103993_c0_seq4|m.156085 type:5prime_partial len:340 (-) comp103993_c0_seq4:2820-3839(-)	68.91	1.00E-157	449	100
ENSORLP00000001621	cds.comp84438_c0_seq1|m.14061	comp84438_c0_seq1|g.14061 ORF comp84438_c0_seq1|g.14061 comp84438_c0_seq1|m.14061 type:complete len:216 (+) comp84438_c0_seq1:140-787(+)	92.61	1.00E-120	347	91
ENSORLP00000001623	cds.comp84438_c0_seq1|m.14061	comp84438_c0_seq1|g.14061 ORF comp84438_c0_seq1|g.14061 comp84438_c0_seq1|m.14061 type:complete len:216 (+) comp84438_c0_seq1:140-787(+)	93.97	1.00E-120	347	94
ENSORLP00000001627	cds.comp103148_c1_seq2|m.134918	comp103148_c1_seq2|g.134918 ORF comp103148_c1_seq2|g.134918 comp103148_c1_seq2|m.134918 type:complete len:489 (-) comp103148_c1_seq2:374-1840(-)	87.76	0	802	94
ENSORLP00000001628	cds.comp103148_c1_seq3|m.134919	comp103148_c1_seq3|g.134919 ORF comp103148_c1_seq3|g.134919 comp103148_c1_seq3|m.134919 type:complete len:455 (-) comp103148_c1_seq3:374-1738(-)	90.87	4.00E-178	504	100
ENSORLP00000001624	cds.comp486278_c0_seq1|m.268128	comp486278_c0_seq1|g.268128 ORF comp486278_c0_seq1|g.268128 comp486278_c0_seq1|m.268128 type:internal len:278 (+) comp486278_c0_seq1:2-832(+)	45.32	1.00E-54	184	77
ENSORLP00000001626	cds.comp76364_c0_seq1|m.8444	comp76364_c0_seq1|g.8444 ORF comp76364_c0_seq1|g.8444 comp76364_c0_seq1|m.8444 type:5prime_partial len:217 (+) comp76364_c0_seq1:2-652(+)	96.88	9.00E-138	390	95
ENSORLP00000001625	cds.comp60740_c0_seq1|m.5038	comp60740_c0_seq1|g.5038 ORF comp60740_c0_seq1|g.5038 comp60740_c0_seq1|m.5038 type:5prime_partial len:228 (+) comp60740_c0_seq1:1-684(+)	83.49	3.00E-133	379	100
ENSORLP00000001629	cds.comp95448_c0_seq1|m.38837	comp95448_c0_seq1|g.38837 ORF comp95448_c0_seq1|g.38837 comp95448_c0_seq1|m.38837 type:complete len:428 (-) comp95448_c0_seq1:3447-4730(-)	76.84	0	664	96
ENSORLP00000001632	cds.comp95448_c0_seq1|m.38837	comp95448_c0_seq1|g.38837 ORF comp95448_c0_seq1|g.38837 comp95448_c0_seq1|m.38837 type:complete len:428 (-) comp95448_c0_seq1:3447-4730(-)	87.27	0	635	98
ENSORLP00000001633	cds.comp95448_c0_seq1|m.38837	comp95448_c0_seq1|g.38837 ORF comp95448_c0_seq1|g.38837 comp95448_c0_seq1|m.38837 type:complete len:428 (-) comp95448_c0_seq1:3447-4730(-)	84.33	0	655	100
ENSORLP00000001636	cds.comp95448_c0_seq1|m.38837	comp95448_c0_seq1|g.38837 ORF comp95448_c0_seq1|g.38837 comp95448_c0_seq1|m.38837 type:complete len:428 (-) comp95448_c0_seq1:3447-4730(-)	61.17	3.00E-107	322	95
ENSORLP00000001634	cds.comp106795_c0_seq1|m.240840	comp106795_c0_seq1|g.240840 ORF comp106795_c0_seq1|g.240840 comp106795_c0_seq1|m.240840 type:complete len:961 (+) comp106795_c0_seq1:391-3273(+)	73.02	0	1358	96
ENSORLP00000001638	cds.comp106795_c0_seq1|m.240840	comp106795_c0_seq1|g.240840 ORF comp106795_c0_seq1|g.240840 comp106795_c0_seq1|m.240840 type:complete len:961 (+) comp106795_c0_seq1:391-3273(+)	85.3	0	602	93
ENSORLP00000001630	cds.comp105113_c0_seq1|m.186131	comp105113_c0_seq1|g.186131 ORF comp105113_c0_seq1|g.186131 comp105113_c0_seq1|m.186131 type:complete len:1586 (+) comp105113_c0_seq1:409-5166(+)	83.14	2.00E-85	278	97
ENSORLP00000001631	cds.comp60740_c0_seq1|m.5038	comp60740_c0_seq1|g.5038 ORF comp60740_c0_seq1|g.5038 comp60740_c0_seq1|m.5038 type:5prime_partial len:228 (+) comp60740_c0_seq1:1-684(+)	54.05	1.00E-83	253	100
ENSORLP00000001641	cds.comp97946_c0_seq1|m.55293	comp97946_c0_seq1|g.55293 ORF comp97946_c0_seq1|g.55293 comp97946_c0_seq1|m.55293 type:complete len:584 (+) comp97946_c0_seq1:132-1883(+)	85.54	0	993	100
ENSORLP00000001646	cds.comp97946_c0_seq1|m.55293	comp97946_c0_seq1|g.55293 ORF comp97946_c0_seq1|g.55293 comp97946_c0_seq1|m.55293 type:complete len:584 (+) comp97946_c0_seq1:132-1883(+)	86.5	0	1008	99
ENSORLP00000001640	cds.comp85185_c1_seq1|m.15178	comp85185_c1_seq1|g.15178 ORF comp85185_c1_seq1|g.15178 comp85185_c1_seq1|m.15178 type:complete len:475 (+) comp85185_c1_seq1:132-1556(+)	90.06	0	905	99
ENSORLP00000001635	cds.comp104141_c0_seq5|m.160108	comp104141_c0_seq5|g.160108 ORF comp104141_c0_seq5|g.160108 comp104141_c0_seq5|m.160108 type:complete len:141 (+) comp104141_c0_seq5:1086-1508(+)	100	1.00E-66	202	92
ENSORLP00000001637	cds.comp60740_c0_seq1|m.5038	comp60740_c0_seq1|g.5038 ORF comp60740_c0_seq1|g.5038 comp60740_c0_seq1|m.5038 type:5prime_partial len:228 (+) comp60740_c0_seq1:1-684(+)	48.58	4.00E-70	218	99
ENSORLP00000001639	cds.comp96669_c0_seq4|m.44911	comp96669_c0_seq4|g.44911 ORF comp96669_c0_seq4|g.44911 comp96669_c0_seq4|m.44911 type:5prime_partial len:1261 (+) comp96669_c0_seq4:2-3784(+)	66.74	0	1562	93
ENSORLP00000001642	cds.comp102951_c0_seq1|m.130079	comp102951_c0_seq1|g.130079 ORF comp102951_c0_seq1|g.130079 comp102951_c0_seq1|m.130079 type:complete len:464 (+) comp102951_c0_seq1:145-1536(+)	74.43	3.00E-168	483	81
ENSORLP00000001643	cds.comp102951_c0_seq1|m.130079	comp102951_c0_seq1|g.130079 ORF comp102951_c0_seq1|g.130079 comp102951_c0_seq1|m.130079 type:complete len:464 (+) comp102951_c0_seq1:145-1536(+)	74.43	5.00E-169	485	85
ENSORLP00000001644	cds.comp101112_c0_seq2|m.94072	comp101112_c0_seq2|g.94072 ORF comp101112_c0_seq2|g.94072 comp101112_c0_seq2|m.94072 type:5prime_partial len:119 (-) comp101112_c0_seq2:346-702(-)	99.15	4.00E-79	234	95
ENSORLP00000001645	cds.comp107496_c0_seq1|m.266454	comp107496_c0_seq1|g.266454 ORF comp107496_c0_seq1|g.266454 comp107496_c0_seq1|m.266454 type:complete len:211 (-) comp107496_c0_seq1:411-1043(-)	61.61	2.00E-90	270	95
ENSORLP00000001650	cds.comp96831_c0_seq2|m.46173	comp96831_c0_seq2|g.46173 ORF comp96831_c0_seq2|g.46173 comp96831_c0_seq2|m.46173 type:complete len:260 (+) comp96831_c0_seq2:133-912(+)	88.03	3.00E-171	479	100
ENSORLP00000001647	cds.comp105920_c3_seq2|m.210219	comp105920_c3_seq2|g.210219 ORF comp105920_c3_seq2|g.210219 comp105920_c3_seq2|m.210219 type:complete len:468 (+) comp105920_c3_seq2:206-1609(+)	49.75	4.00E-28	113	79
ENSORLP00000001648	cds.comp30933_c0_seq1|m.1512	comp30933_c0_seq1|g.1512 ORF comp30933_c0_seq1|g.1512 comp30933_c0_seq1|m.1512 type:complete len:138 (-) comp30933_c0_seq1:154-567(-)	42.68	8.00E-13	63.9	62
ENSORLP00000001649	cds.comp97215_c1_seq6|m.48790	comp97215_c1_seq6|g.48790 ORF comp97215_c1_seq6|g.48790 comp97215_c1_seq6|m.48790 type:complete len:137 (-) comp97215_c1_seq6:37-447(-)	66.35	2.00E-46	150	96
ENSORLP00000001651	cds.comp104141_c0_seq5|m.160108	comp104141_c0_seq5|g.160108 ORF comp104141_c0_seq5|g.160108 comp104141_c0_seq5|m.160108 type:complete len:141 (+) comp104141_c0_seq5:1086-1508(+)	100	9.00E-67	202	95
ENSORLP00000001653	cds.comp98459_c0_seq4|m.59337	comp98459_c0_seq4|g.59337 ORF comp98459_c0_seq4|g.59337 comp98459_c0_seq4|m.59337 type:complete len:137 (+) comp98459_c0_seq4:3133-3543(+)	97.06	7.00E-92	267	100
ENSORLP00000001654	cds.comp83823_c0_seq1|m.13050	comp83823_c0_seq1|g.13050 ORF comp83823_c0_seq1|g.13050 comp83823_c0_seq1|m.13050 type:complete len:169 (-) comp83823_c0_seq1:500-1006(-)	99.4	1.00E-119	340	100
ENSORLP00000001655	cds.comp103164_c0_seq3|m.135080	comp103164_c0_seq3|g.135080 ORF comp103164_c0_seq3|g.135080 comp103164_c0_seq3|m.135080 type:complete len:391 (+) comp103164_c0_seq3:420-1592(+)	93.81	8.00E-79	242	100
ENSORLP00000001657	cds.comp102885_c5_seq2|m.128669	comp102885_c5_seq2|g.128669 ORF comp102885_c5_seq2|g.128669 comp102885_c5_seq2|m.128669 type:complete len:324 (+) comp102885_c5_seq2:242-1213(+)	69.7	2.00E-141	408	100
ENSORLP00000001656	cds.comp102913_c0_seq1|m.129346	comp102913_c0_seq1|g.129346 ORF comp102913_c0_seq1|g.129346 comp102913_c0_seq1|m.129346 type:5prime_partial len:140 (+) comp102913_c0_seq1:2-421(+)	99.22	1.00E-85	251	100
ENSORLP00000001660	cds.comp90267_c0_seq1|m.21644	comp90267_c0_seq1|g.21644 ORF comp90267_c0_seq1|g.21644 comp90267_c0_seq1|m.21644 type:complete len:250 (-) comp90267_c0_seq1:631-1380(-)	81.67	2.00E-149	423	100
ENSORLP00000001658	cds.comp99808_c0_seq2|m.74066	comp99808_c0_seq2|g.74066 ORF comp99808_c0_seq2|g.74066 comp99808_c0_seq2|m.74066 type:complete len:236 (+) comp99808_c0_seq2:196-903(+)	94.83	5.00E-102	300	81
ENSORLP00000001661	cds.comp98372_c0_seq1|m.58611	comp98372_c0_seq1|g.58611 ORF comp98372_c0_seq1|g.58611 comp98372_c0_seq1|m.58611 type:complete len:947 (-) comp98372_c0_seq1:300-3140(-)	58.31	0	1022	88
ENSORLP00000001659	cds.comp60779_c0_seq1|m.5042	comp60779_c0_seq1|g.5042 ORF comp60779_c0_seq1|g.5042 comp60779_c0_seq1|m.5042 type:5prime_partial len:194 (+) comp60779_c0_seq1:1-582(+)	76.67	8.00E-46	156	35
ENSORLP00000001662	cds.comp99903_c0_seq40|m.75206	comp99903_c0_seq40|g.75206 ORF comp99903_c0_seq40|g.75206 comp99903_c0_seq40|m.75206 type:complete len:129 (-) comp99903_c0_seq40:988-1374(-)	67.33	1.00E-45	149	85
ENSORLP00000001664	cds.comp99903_c0_seq40|m.75206	comp99903_c0_seq40|g.75206 ORF comp99903_c0_seq40|g.75206 comp99903_c0_seq40|m.75206 type:complete len:129 (-) comp99903_c0_seq40:988-1374(-)	64.34	2.00E-54	172	96
ENSORLP00000001665	cds.comp99903_c0_seq9|m.75168	comp99903_c0_seq9|g.75168 ORF comp99903_c0_seq9|g.75168 comp99903_c0_seq9|m.75168 type:complete len:321 (-) comp99903_c0_seq9:1904-2866(-)	79.75	3.00E-134	389	77
ENSORLP00000001667	cds.comp99903_c0_seq9|m.75168	comp99903_c0_seq9|g.75168 ORF comp99903_c0_seq9|g.75168 comp99903_c0_seq9|m.75168 type:complete len:321 (-) comp99903_c0_seq9:1904-2866(-)	79.75	3.00E-134	390	75
ENSORLP00000001663	cds.comp83721_c0_seq2|m.12886	comp83721_c0_seq2|g.12886 ORF comp83721_c0_seq2|g.12886 comp83721_c0_seq2|m.12886 type:complete len:163 (+) comp83721_c0_seq2:214-702(+)	85.8	2.00E-103	299	100
ENSORLP00000001666	cds.comp6026_c0_seq1|m.552	comp6026_c0_seq1|g.552 ORF comp6026_c0_seq1|g.552 comp6026_c0_seq1|m.552 type:3prime_partial len:251 (+) comp6026_c0_seq1:89-838(+)	59.29	7.00E-38	133	79
ENSORLP00000001668	cds.comp91155_c0_seq1|m.23483	comp91155_c0_seq1|g.23483 ORF comp91155_c0_seq1|g.23483 comp91155_c0_seq1|m.23483 type:complete len:526 (+) comp91155_c0_seq1:128-1705(+)	67.77	0	575	83
ENSORLP00000001670	cds.comp91155_c0_seq1|m.23483	comp91155_c0_seq1|g.23483 ORF comp91155_c0_seq1|g.23483 comp91155_c0_seq1|m.23483 type:complete len:526 (+) comp91155_c0_seq1:128-1705(+)	75.41	0	561	69
ENSORLP00000001671	cds.comp91155_c0_seq1|m.23483	comp91155_c0_seq1|g.23483 ORF comp91155_c0_seq1|g.23483 comp91155_c0_seq1|m.23483 type:complete len:526 (+) comp91155_c0_seq1:128-1705(+)	69.77	0	564	91
ENSORLP00000001673	cds.comp91155_c0_seq1|m.23483	comp91155_c0_seq1|g.23483 ORF comp91155_c0_seq1|g.23483 comp91155_c0_seq1|m.23483 type:complete len:526 (+) comp91155_c0_seq1:128-1705(+)	68.39	0	579	80
ENSORLP00000001676	cds.comp91155_c0_seq1|m.23483	comp91155_c0_seq1|g.23483 ORF comp91155_c0_seq1|g.23483 comp91155_c0_seq1|m.23483 type:complete len:526 (+) comp91155_c0_seq1:128-1705(+)	77.75	0	571	70
ENSORLP00000001669	cds.comp84334_c0_seq1|m.13920	comp84334_c0_seq1|g.13920 ORF comp84334_c0_seq1|g.13920 comp84334_c0_seq1|m.13920 type:complete len:208 (+) comp84334_c0_seq1:361-984(+)	97.58	4.00E-149	418	100
ENSORLP00000001674	cds.comp101266_c0_seq1|m.96981	comp101266_c0_seq1|g.96981 ORF comp101266_c0_seq1|g.96981 comp101266_c0_seq1|m.96981 type:complete len:669 (+) comp101266_c0_seq1:197-2203(+)	86.5	0	624	100
ENSORLP00000001674	cds.comp101266_c0_seq1|m.96981	comp101266_c0_seq1|g.96981 ORF comp101266_c0_seq1|g.96981 comp101266_c0_seq1|m.96981 type:complete len:669 (+) comp101266_c0_seq1:197-2203(+)	60.26	2.00E-14	77.4	100
ENSORLP00000001672	cds.comp105297_c1_seq9|m.190451	comp105297_c1_seq9|g.190451 ORF comp105297_c1_seq9|g.190451 comp105297_c1_seq9|m.190451 type:complete len:241 (+) comp105297_c1_seq9:120-842(+)	42.17	6.00E-18	77.8	89
ENSORLP00000001675	cds.comp104658_c2_seq2|m.173970	comp104658_c2_seq2|g.173970 ORF comp104658_c2_seq2|g.173970 comp104658_c2_seq2|m.173970 type:complete len:1516 (+) comp104658_c2_seq2:3490-8037(+)	73.92	0	704	99
ENSORLP00000001677	cds.comp95031_c0_seq2|m.36555	comp95031_c0_seq2|g.36555 ORF comp95031_c0_seq2|g.36555 comp95031_c0_seq2|m.36555 type:complete len:201 (+) comp95031_c0_seq2:474-1076(+)	89.05	1.00E-130	371	100
ENSORLP00000001678	cds.comp331945_c0_seq1|m.267389	comp331945_c0_seq1|g.267389 ORF comp331945_c0_seq1|g.267389 comp331945_c0_seq1|m.267389 type:5prime_partial len:433 (-) comp331945_c0_seq1:212-1510(-)	91.62	7.00E-112	330	100
ENSORLP00000001680	cds.comp98775_c0_seq6|m.62820	comp98775_c0_seq6|g.62820 ORF comp98775_c0_seq6|g.62820 comp98775_c0_seq6|m.62820 type:complete len:600 (+) comp98775_c0_seq6:894-2693(+)	94.81	0	1040	100
ENSORLP00000001682	cds.comp102220_c0_seq2|m.112816	comp102220_c0_seq2|g.112816 ORF comp102220_c0_seq2|g.112816 comp102220_c0_seq2|m.112816 type:complete len:792 (-) comp102220_c0_seq2:3655-6030(-)	61.79	0	1012	100
ENSORLP00000001681	cds.comp42467_c0_seq1|m.2350	comp42467_c0_seq1|g.2350 ORF comp42467_c0_seq1|g.2350 comp42467_c0_seq1|m.2350 type:complete len:219 (-) comp42467_c0_seq1:74-730(-)	30.15	8.00E-22	92.4	91
ENSORLP00000001684	cds.comp100217_c4_seq1|m.80391	comp100217_c4_seq1|g.80391 ORF comp100217_c4_seq1|g.80391 comp100217_c4_seq1|m.80391 type:complete len:741 (-) comp100217_c4_seq1:629-2851(-)	77.63	0	793	51
ENSORLP00000001685	cds.comp104381_c1_seq1|m.167256	comp104381_c1_seq1|g.167256 ORF comp104381_c1_seq1|g.167256 comp104381_c1_seq1|m.167256 type:5prime_partial len:503 (+) comp104381_c1_seq1:3-1511(+)	34.48	4.5	26.9	45
ENSORLP00000001686	cds.comp107270_c0_seq20|m.261949	comp107270_c0_seq20|g.261949 ORF comp107270_c0_seq20|g.261949 comp107270_c0_seq20|m.261949 type:complete len:181 (+) comp107270_c0_seq20:131-673(+)	67.05	7.00E-92	271	97
ENSORLP00000001693	cds.comp102129_c0_seq6|m.111441	comp102129_c0_seq6|g.111441 ORF comp102129_c0_seq6|g.111441 comp102129_c0_seq6|m.111441 type:complete len:585 (-) comp102129_c0_seq6:144-1898(-)	59.27	0	642	94
ENSORLP00000001687	cds.comp104685_c0_seq3|m.174958	comp104685_c0_seq3|g.174958 ORF comp104685_c0_seq3|g.174958 comp104685_c0_seq3|m.174958 type:complete len:422 (-) comp104685_c0_seq3:2099-3364(-)	80.16	0	590	91
ENSORLP00000001691	cds.comp104685_c0_seq3|m.174958	comp104685_c0_seq3|g.174958 ORF comp104685_c0_seq3|g.174958 comp104685_c0_seq3|m.174958 type:complete len:422 (-) comp104685_c0_seq3:2099-3364(-)	80.16	0	589	91
ENSORLP00000001690	cds.comp105813_c0_seq1|m.207035	comp105813_c0_seq1|g.207035 ORF comp105813_c0_seq1|g.207035 comp105813_c0_seq1|m.207035 type:complete len:1065 (+) comp105813_c0_seq1:142-3336(+)	50.85	0	647	75
ENSORLP00000001688	cds.comp103058_c4_seq6|m.132372	comp103058_c4_seq6|g.132372 ORF comp103058_c4_seq6|g.132372 comp103058_c4_seq6|m.132372 type:complete len:459 (-) comp103058_c4_seq6:672-2048(-)	74.73	0	660	99
ENSORLP00000001689	cds.comp92935_c0_seq1|m.28413	comp92935_c0_seq1|g.28413 ORF comp92935_c0_seq1|g.28413 comp92935_c0_seq1|m.28413 type:3prime_partial len:303 (-) comp92935_c0_seq1:3-908(-)	59.08	7.00E-95	290	77
ENSORLP00000001692	cds.comp103588_c0_seq1|m.145006	comp103588_c0_seq1|g.145006 ORF comp103588_c0_seq1|g.145006 comp103588_c0_seq1|m.145006 type:complete len:219 (+) comp103588_c0_seq1:462-1118(+)	95.41	8.00E-137	388	100
ENSORLP00000001694	cds.comp105301_c0_seq1|m.190485	comp105301_c0_seq1|g.190485 ORF comp105301_c0_seq1|g.190485 comp105301_c0_seq1|m.190485 type:complete len:395 (+) comp105301_c0_seq1:625-1809(+)	87.15	0	671	99
ENSORLP00000001695	cds.comp84694_c0_seq1|m.14437	comp84694_c0_seq1|g.14437 ORF comp84694_c0_seq1|g.14437 comp84694_c0_seq1|m.14437 type:3prime_partial len:133 (-) comp84694_c0_seq1:1-396(-)	91.43	1.00E-45	150	44
ENSORLP00000001696	cds.comp84694_c0_seq1|m.14437	comp84694_c0_seq1|g.14437 ORF comp84694_c0_seq1|g.14437 comp84694_c0_seq1|m.14437 type:3prime_partial len:133 (-) comp84694_c0_seq1:1-396(-)	67.35	1.00E-39	136	54
ENSORLP00000001697	cds.comp63969_c0_seq2|m.5961	comp63969_c0_seq2|g.5961 ORF comp63969_c0_seq2|g.5961 comp63969_c0_seq2|m.5961 type:complete len:470 (-) comp63969_c0_seq2:513-1922(-)	88.82	0	875	100
ENSORLP00000001698	cds.comp99815_c0_seq4|m.74088	comp99815_c0_seq4|g.74088 ORF comp99815_c0_seq4|g.74088 comp99815_c0_seq4|m.74088 type:complete len:927 (-) comp99815_c0_seq4:40-2820(-)	71.79	0	1167	99
ENSORLP00000001699	cds.comp99815_c0_seq3|m.74084	comp99815_c0_seq3|g.74084 ORF comp99815_c0_seq3|g.74084 comp99815_c0_seq3|m.74084 type:complete len:553 (-) comp99815_c0_seq3:40-1698(-)	56.92	8.00E-57	189	100
ENSORLP00000001700	cds.comp91973_c0_seq1|m.26041	comp91973_c0_seq1|g.26041 ORF comp91973_c0_seq1|g.26041 comp91973_c0_seq1|m.26041 type:complete len:472 (-) comp91973_c0_seq1:240-1655(-)	74.15	0	678	100
ENSORLP00000001701	cds.comp91973_c0_seq1|m.26041	comp91973_c0_seq1|g.26041 ORF comp91973_c0_seq1|g.26041 comp91973_c0_seq1|m.26041 type:complete len:472 (-) comp91973_c0_seq1:240-1655(-)	70.71	0	635	100
ENSORLP00000001702	cds.comp65883_c2_seq1|m.6538	comp65883_c2_seq1|g.6538 ORF comp65883_c2_seq1|g.6538 comp65883_c2_seq1|m.6538 type:5prime_partial len:102 (-) comp65883_c2_seq1:23-328(-)	100	1.00E-54	169	100
ENSORLP00000001703	cds.comp100689_c0_seq3|m.86005	comp100689_c0_seq3|g.86005 ORF comp100689_c0_seq3|g.86005 comp100689_c0_seq3|m.86005 type:complete len:579 (+) comp100689_c0_seq3:475-2211(+)	88.75	0	1025	100
ENSORLP00000001705	cds.comp89415_c0_seq1|m.20122	comp89415_c0_seq1|g.20122 ORF comp89415_c0_seq1|g.20122 comp89415_c0_seq1|m.20122 type:complete len:557 (-) comp89415_c0_seq1:48-1718(-)	54.67	7.00E-120	367	91
ENSORLP00000001705	cds.comp89415_c0_seq1|m.20122	comp89415_c0_seq1|g.20122 ORF comp89415_c0_seq1|g.20122 comp89415_c0_seq1|m.20122 type:complete len:557 (-) comp89415_c0_seq1:48-1718(-)	36.76	3.00E-09	61.2	91
ENSORLP00000001706	cds.comp104658_c2_seq1|m.173967	comp104658_c2_seq1|g.173967 ORF comp104658_c2_seq1|g.173967 comp104658_c2_seq1|m.173967 type:complete len:510 (-) comp104658_c2_seq1:1570-3099(-)	83.98	0	751	96
ENSORLP00000001708	cds.comp104658_c2_seq1|m.173967	comp104658_c2_seq1|g.173967 ORF comp104658_c2_seq1|g.173967 comp104658_c2_seq1|m.173967 type:complete len:510 (-) comp104658_c2_seq1:1570-3099(-)	77.84	0	752	97
ENSORLP00000001720	cds.comp102935_c3_seq1|m.129770	comp102935_c3_seq1|g.129770 ORF comp102935_c3_seq1|g.129770 comp102935_c3_seq1|m.129770 type:complete len:1316 (-) comp102935_c3_seq1:303-4250(-)	84.1	0	2248	100
ENSORLP00000001709	cds.comp102375_c0_seq1|m.116298	comp102375_c0_seq1|g.116298 ORF comp102375_c0_seq1|g.116298 comp102375_c0_seq1|m.116298 type:complete len:214 (+) comp102375_c0_seq1:371-1012(+)	94.97	9.00E-133	385	49
ENSORLP00000001717	cds.comp102375_c0_seq1|m.116298	comp102375_c0_seq1|g.116298 ORF comp102375_c0_seq1|g.116298 comp102375_c0_seq1|m.116298 type:complete len:214 (+) comp102375_c0_seq1:371-1012(+)	95.6	5.00E-121	354	49
ENSORLP00000001707	cds.comp106442_c2_seq1|m.229410	comp106442_c2_seq1|g.229410 ORF comp106442_c2_seq1|g.229410 comp106442_c2_seq1|m.229410 type:complete len:820 (-) comp106442_c2_seq1:2226-4685(-)	97.96	2.00E-132	399	83
ENSORLP00000001707	cds.comp106442_c2_seq1|m.229410	comp106442_c2_seq1|g.229410 ORF comp106442_c2_seq1|g.229410 comp106442_c2_seq1|m.229410 type:complete len:820 (-) comp106442_c2_seq1:2226-4685(-)	28.64	3.00E-09	58.9	83
ENSORLP00000001707	cds.comp106442_c2_seq1|m.229410	comp106442_c2_seq1|g.229410 ORF comp106442_c2_seq1|g.229410 comp106442_c2_seq1|m.229410 type:complete len:820 (-) comp106442_c2_seq1:2226-4685(-)	29.25	0.003	40.4	83
ENSORLP00000001707	cds.comp106442_c2_seq1|m.229410	comp106442_c2_seq1|g.229410 ORF comp106442_c2_seq1|g.229410 comp106442_c2_seq1|m.229410 type:complete len:820 (-) comp106442_c2_seq1:2226-4685(-)	28.45	0.007	39.7	83
ENSORLP00000001710	cds.comp103023_c1_seq1|m.131707	comp103023_c1_seq1|g.131707 ORF comp103023_c1_seq1|g.131707 comp103023_c1_seq1|m.131707 type:complete len:1161 (-) comp103023_c1_seq1:941-4423(-)	77.11	0	1223	94
ENSORLP00000001713	cds.comp103023_c1_seq1|m.131707	comp103023_c1_seq1|g.131707 ORF comp103023_c1_seq1|g.131707 comp103023_c1_seq1|m.131707 type:complete len:1161 (-) comp103023_c1_seq1:941-4423(-)	78.05	0	1335	99
ENSORLP00000001719	cds.comp103023_c1_seq1|m.131707	comp103023_c1_seq1|g.131707 ORF comp103023_c1_seq1|g.131707 comp103023_c1_seq1|m.131707 type:complete len:1161 (-) comp103023_c1_seq1:941-4423(-)	86.43	8.00E-113	352	99
ENSORLP00000001715	cds.comp102165_c1_seq4|m.111804	comp102165_c1_seq4|g.111804 ORF comp102165_c1_seq4|g.111804 comp102165_c1_seq4|m.111804 type:complete len:518 (-) comp102165_c1_seq4:4118-5671(-)	94.06	0	911	89
ENSORLP00000001711	cds.comp58566_c0_seq1|m.4036	comp58566_c0_seq1|g.4036 ORF comp58566_c0_seq1|g.4036 comp58566_c0_seq1|m.4036 type:complete len:217 (-) comp58566_c0_seq1:189-839(-)	76.7	9.00E-82	247	100
ENSORLP00000001716	cds.comp58566_c0_seq1|m.4036	comp58566_c0_seq1|g.4036 ORF comp58566_c0_seq1|g.4036 comp58566_c0_seq1|m.4036 type:complete len:217 (-) comp58566_c0_seq1:189-839(-)	73.61	4.00E-88	264	96
ENSORLP00000001712	cds.comp92610_c1_seq1|m.27649	comp92610_c1_seq1|g.27649 ORF comp92610_c1_seq1|g.27649 comp92610_c1_seq1|m.27649 type:complete len:378 (+) comp92610_c1_seq1:284-1417(+)	39.63	5.00E-38	140	83
ENSORLP00000001718	cds.comp92610_c1_seq1|m.27649	comp92610_c1_seq1|g.27649 ORF comp92610_c1_seq1|g.27649 comp92610_c1_seq1|m.27649 type:complete len:378 (+) comp92610_c1_seq1:284-1417(+)	39.21	1.00E-39	145	91
ENSORLP00000001714	cds.comp538417_c0_seq1|m.268436	comp538417_c0_seq1|g.268436 ORF comp538417_c0_seq1|g.268436 comp538417_c0_seq1|m.268436 type:3prime_partial len:611 (-) comp538417_c0_seq1:2-1831(-)	56.88	1.00E-30	117	100
ENSORLP00000001721	cds.comp91707_c0_seq2|m.25163	comp91707_c0_seq2|g.25163 ORF comp91707_c0_seq2|g.25163 comp91707_c0_seq2|m.25163 type:complete len:587 (+) comp91707_c0_seq2:15-1775(+)	92.43	0	1109	100
ENSORLP00000001724	cds.comp101994_c0_seq4|m.108915	comp101994_c0_seq4|g.108915 ORF comp101994_c0_seq4|g.108915 comp101994_c0_seq4|m.108915 type:complete len:571 (+) comp101994_c0_seq4:1871-3583(+)	89.35	0	1026	100
ENSORLP00000001726	cds.comp101994_c0_seq4|m.108915	comp101994_c0_seq4|g.108915 ORF comp101994_c0_seq4|g.108915 comp101994_c0_seq4|m.108915 type:complete len:571 (+) comp101994_c0_seq4:1871-3583(+)	76.17	1.00E-93	294	100
ENSORLP00000001726	cds.comp101994_c0_seq4|m.108915	comp101994_c0_seq4|g.108915 ORF comp101994_c0_seq4|g.108915 comp101994_c0_seq4|m.108915 type:complete len:571 (+) comp101994_c0_seq4:1871-3583(+)	95.16	1.00E-73	241	100
ENSORLP00000001722	cds.comp91468_c0_seq1|m.24215	comp91468_c0_seq1|g.24215 ORF comp91468_c0_seq1|g.24215 comp91468_c0_seq1|m.24215 type:5prime_partial len:226 (-) comp91468_c0_seq1:407-1084(-)	39.82	1.00E-11	61.2	91
ENSORLP00000001725	cds.comp91155_c0_seq1|m.23483	comp91155_c0_seq1|g.23483 ORF comp91155_c0_seq1|g.23483 comp91155_c0_seq1|m.23483 type:complete len:526 (+) comp91155_c0_seq1:128-1705(+)	79.7	0	769	100
ENSORLP00000001728	cds.comp91155_c0_seq1|m.23483	comp91155_c0_seq1|g.23483 ORF comp91155_c0_seq1|g.23483 comp91155_c0_seq1|m.23483 type:complete len:526 (+) comp91155_c0_seq1:128-1705(+)	80.38	0	770	100
ENSORLP00000001727	cds.comp104787_c1_seq1|m.177908	comp104787_c1_seq1|g.177908 ORF comp104787_c1_seq1|g.177908 comp104787_c1_seq1|m.177908 type:complete len:758 (-) comp104787_c1_seq1:1278-3551(-)	76.02	0	1074	89
ENSORLP00000001723	cds.comp64580_c0_seq2|m.6167	comp64580_c0_seq2|g.6167 ORF comp64580_c0_seq2|g.6167 comp64580_c0_seq2|m.6167 type:5prime_partial len:104 (+) comp64580_c0_seq2:2-313(+)	68.33	2.00E-18	75.9	100
ENSORLP00000001729	cds.comp104811_c0_seq1|m.178439	comp104811_c0_seq1|g.178439 ORF comp104811_c0_seq1|g.178439 comp104811_c0_seq1|m.178439 type:complete len:289 (-) comp104811_c0_seq1:934-1800(-)	55.99	2.00E-115	341	100
ENSORLP00000001731	cds.comp101823_c0_seq19|m.105659	comp101823_c0_seq19|g.105659 ORF comp101823_c0_seq19|g.105659 comp101823_c0_seq19|m.105659 type:5prime_partial len:188 (+) comp101823_c0_seq19:1-564(+)	55	2.00E-21	90.5	39
ENSORLP00000001732	cds.comp83736_c0_seq1|m.12889	comp83736_c0_seq1|g.12889 ORF comp83736_c0_seq1|g.12889 comp83736_c0_seq1|m.12889 type:complete len:1295 (-) comp83736_c0_seq1:289-4173(-)	46.55	2.00E-28	115	100
ENSORLP00000001733	cds.comp58747_c0_seq1|m.4139	comp58747_c0_seq1|g.4139 ORF comp58747_c0_seq1|g.4139 comp58747_c0_seq1|m.4139 type:complete len:457 (-) comp58747_c0_seq1:223-1593(-)	97.81	0	915	100
ENSORLP00000001737	cds.comp102388_c0_seq6|m.116661	comp102388_c0_seq6|g.116661 ORF comp102388_c0_seq6|g.116661 comp102388_c0_seq6|m.116661 type:complete len:1141 (+) comp102388_c0_seq6:128-3550(+)	96.85	0	2271	100
[truncated: 27,368 more rows]
