# Supplementary material for: Identification of Putative Nuclear Receptors and Steroidogenic Enzymes in Murray-Darling Rainbowfish (Melanotaenia fluviatilis) Using RNA-Seq and De Novo Transcriptome Assembly
Source: PLoS One. 2015 Nov 23;10(11):e0142636. doi: 10.1371/journal.pone.0142636 (PMC4658143; doi:10.1371/journal.pone.0142636)
Supplement: S4 Table — Transcripts listed contain putative coding sequences matching conserved DNA-binding domains (Pfam cl02596; ‘NR_DBD_like’) and ligand-binding domains (Pfam cl11397; ‘NR_LBD’) from known nuclear receptors. (CSV) [file pone.0142636.s005.csv]

Transcript|CDS	Putative description by similarity (BLASTP)
comp100355_c1_seq1|m.82115	mineralocorticoid receptor
comp100560_c2_seq1|m.84660	nuclear receptor subfamily group member 1
comp100761_c0_seq3|m.87186	progesterone receptor
comp100793_c0_seq15|m.87921	bile acid receptor-like
comp101322_c2_seq1|m.97989	nuclear receptor subfamily 4 group a member 3-like
comp101322_c2_seq2|m.97994	nuclear receptor subfamily 6 group a member 1
comp101328_c0_seq5|m.98210	bile acid receptor-like
comp102185_c0_seq1|m.112118	estrogen-related receptor gamma
comp102838_c0_seq1|m.127413	nuclear receptor subfamily 2 group e member 1
comp102912_c0_seq5|m.129337	nuclear receptor subfamily 2 group c member 1 isoform x1
comp102970_c0_seq10|m.130791	androgen receptor alpha
comp102970_c0_seq8|m.130787	glucocorticoid receptor
comp103241_c1_seq1|m.137154	nuclear receptor subfamily group member 1b
comp103362_c3_seq1|m.140216	nuclear receptor ror-beta
comp103362_c3_seq2|m.140218	nuclear receptor ror-alpha isoform x2
comp103883_c2_seq1|m.152848	retinoic acid receptor rxr-beta-a
comp103883_c2_seq10|m.152863	retinoic acid receptor rxr-beta-a
comp103883_c2_seq12|m.152869	retinoid x receptor beta
comp103883_c2_seq13|m.152871	retinoid x receptor beta
comp103883_c2_seq6|m.152851	retinoic acid receptor rxr-beta-a
comp103926_c0_seq3|m.153804	peroxisome proliferator-activated receptor alpha
comp103926_c0_seq5|m.153807	peroxisome proliferator-activated receptor alpha
comp103949_c2_seq12|m.154621	thyroid hormone receptor beta
comp103949_c2_seq18|m.154631	thyroid hormone receptor alpha
comp103949_c2_seq4|m.154597	thyroid hormone receptor beta
comp104204_c10_seq1|m.161520	peroxisome proliferator-activated receptor alpha
comp104218_c0_seq1|m.161918	coup transcription factor 2
comp104805_c0_seq1|m.178375	nuclear receptor subfamily 4 group a member 2
comp105150_c0_seq11|m.186801	estrogen receptor alpha
comp105176_c0_seq1|m.187745	nuclear receptor subfamily 2 group f member 6-like
comp105306_c2_seq1|m.190571	nuclear receptor subfamily 1 group d member 2-like
comp105382_c0_seq1|m.192212	nuclear receptor subfamily 5 group a member 2-like
comp105702_c1_seq4|m.202642	retinoid x receptor alpha
comp420057_c0_seq1|m.267734	estrogen-related receptor gamma-like
comp59508_c0_seq1|m.4499	nuclear receptor subfamily 1 group d member 1
comp59633_c0_seq1|m.4567	hepatocyte nuclear factor 4-alpha
comp63744_c0_seq1|m.5886	nuclear receptor subfamily 1 group d member 2-like
comp68246_c0_seq1|m.6870	steroid hormone receptor err2
comp691339_c0_seq1|m.269373	nuclear receptor subfamily 4 group a member 1-like
comp79466_c0_seq1|m.10100	peroxisome proliferator-activated receptor beta
comp82210_c1_seq3|m.11801	nuclear receptor subfamily 2 group c member 2
comp83454_c0_seq1|m.12530	nuclear receptor subfamily 1 group d member 2
comp83657_c0_seq1|m.12811	oxysterols receptor lxr-alpha
comp83709_c0_seq2|m.12880	hepatocyte nuclear factor 4-alpha
comp89666_c1_seq1|m.20492	vitamin d3 receptor b-like
comp91472_c0_seq1|m.24241	thyroid hormone receptor alpha
comp92726_c0_seq1|m.27858	hepatocyte nuclear factor 4-alpha-like
comp92755_c1_seq3|m.27963	nuclear receptor subfamily 2 group f member 6-like
comp93180_c2_seq2|m.29331	coup transcription factor 2
comp93992_c0_seq1|m.32225	nuclear receptor subfamily 4 group a member 1-like
comp94434_c0_seq1|m.33965	nuclear receptor subfamily 4 group a member 2
comp95426_c0_seq1|m.38705	fushi tarazu factor 1
comp95426_c0_seq11|m.38722	nuclear receptor subfamily 5 group a member 2-like
comp95426_c0_seq15|m.38728	nuclear receptor subfamily 5 group a member 2-like
comp95556_c0_seq1|m.39498	estrogen-related receptor gamma-like
comp96203_c0_seq1|m.42360	peroxisome proliferator-activated receptor gamma
comp96694_c1_seq3|m.45340	retinoic acid receptor gamma-a-like
comp96886_c0_seq3|m.46649	nuclear receptor subfamily 1 group d member 2-like
comp97238_c0_seq1|m.48939	estrogen receptor beta
comp97716_c0_seq1|m.53363	retinoic acid receptor alpha
comp98381_c2_seq1|m.58695	glucocorticoid receptor
comp98578_c0_seq1|m.60686	nuclear receptor ror-beta-like
comp98731_c0_seq1|m.61974	retinoic acid receptor beta
comp98731_c0_seq4|m.61979	retinoic acid receptor beta isoform 1
comp98865_c5_seq2|m.63275	retinoic acid receptor alpha
comp99030_c1_seq1|m.64658	nuclear receptor subfamily 2 group f member 5-like
