# Supplementary material for: Identification of Putative Nuclear Receptors and Steroidogenic Enzymes in Murray-Darling Rainbowfish (Melanotaenia fluviatilis) Using RNA-Seq and De Novo Transcriptome Assembly
Source: PLoS One. 2015 Nov 23;10(11):e0142636. doi: 10.1371/journal.pone.0142636 (PMC4658143; doi:10.1371/journal.pone.0142636)
Supplement: S6 Table — Transcripts were identified by sequence similarity to predicted steroidogenic enzymes from Japanese medaka (Oryzias latipes; obtained from KEGG pathway 00140). (CSV) [file pone.0142636.s007.csv]

Rainbowfish transcript	Rainbowfish ORF	Query description (medaka)	Query GenBank acc (medaka)	Query coverage	% Identity
cds.comp104461_c0_seq2	m.168747	PREDICTED: LOW QUALITY PROTEIN: steryl-sulfatase-like [Oryzias latipes]	gi|432958496|ref|XP_004086059.1|	99.82%	73.10%
cds.comp106466_c0_seq8	m.230620	PREDICTED: LOW QUALITY PROTEIN: UDP-glucuronosyltransferase 2B13-like [Oryzias latipes]	gi|432867211|ref|XP_004071080.1|	40.63%	43.30%
cds.comp106466_c0_seq6	m.230618	PREDICTED: UDP-glucuronosyltransferase 2A3-like [Oryzias latipes]	gi|432852970|ref|XP_004067476.1|	89.24%	59.20%
cds.comp102880_c0_seq9	m.128641	PREDICTED: UDP-glucuronosyltransferase 1-1-like [Oryzias latipes]	gi|432914830|ref|XP_004079142.1|	100.00%	71.30%
cds.comp99200_c0_seq8	m.65941	cytochrome P450 11beta [Oryzias latipes]	gi|157311691|ref|NP_001098570.1|	100.00%	84.90%
cds.comp106466_c0_seq12	m.230625	PREDICTED: UDP-glucuronosyltransferase 2A2-like [Oryzias latipes]	gi|432852710|ref|XP_004067346.1|	100.00%	74.60%
cds.comp101539_c0_seq1	m.100756	steroid 17-alpha-hydroxylase/17,20 lyase-like [Oryzias latipes]	gi|523704515|ref|NP_001265805.1|	91.55%	84.20%
cds.comp100936_c0_seq1	m.90427	PREDICTED: UDP-glucuronosyltransferase 2B31-like [Oryzias latipes]	gi|432926066|ref|XP_004080813.1|	96.56%	80.50%
cds.comp100936_c0_seq1	m.90427	PREDICTED: UDP-glucuronosyltransferase 2A1-like [Oryzias latipes]	gi|432867219|ref|XP_004071084.1|	96.24%	50.80%
cds.comp83107_c0_seq1	m.12283	PREDICTED: cytochrome P450 1B1-like [Oryzias latipes]	gi|432901768|ref|XP_004076937.1|	99.41%	74.40%
cds.comp106466_c0_seq7	m.230619	PREDICTED: UDP-glucuronosyltransferase 2B17-like [Oryzias latipes]	gi|432950684|ref|XP_004084562.1|	100.00%	71.00%
cds.comp106466_c0_seq5	m.230617	PREDICTED: UDP-glucuronosyltransferase 2A1-like [Oryzias latipes]	gi|432952578|ref|XP_004085143.1|	94.56%	69.70%
cds.comp106874_c0_seq2	m.244105	PREDICTED: UDP-glucuronosyltransferase 2A1-like isoform 2 [Oryzias latipes]	gi|432950792|ref|XP_004084613.1|	97.96%	41.90%
cds.comp106466_c0_seq9	m.230621	PREDICTED: UDP-glucuronosyltransferase 2A2-like [Oryzias latipes]	gi|432950682|ref|XP_004084561.1|	100.00%	75.50%
cds.comp104235_c3_seq6	m.162749	PREDICTED: LOW QUALITY PROTEIN: UDP-glucuronosyltransferase 2B4-like, partial [Oryzias latipes]	gi|432958396|ref|XP_004086011.1|	62.27%	44.80%
cds.comp100119_c0_seq1	m.78421	PREDICTED: UDP-glucuronosyltransferase 2B17-like [Oryzias latipes]	gi|432919001|ref|XP_004079696.1|	99.25%	78.10%
cds.comp106245_c0_seq2	m.221635	PREDICTED: UDP-glucuronosyltransferase 1-2-like [Oryzias latipes]	gi|432896608|ref|XP_004076344.1|	82.57%	77.70%
cds.comp94347_c0_seq1	m.33721	cytochrome P450 1A [Oryzias latipes]	gi|157311665|ref|NP_001098557.1|	99.62%	82.70%
cds.comp43943_c0_seq2	m.2760	cholesterol side chain cleavage cytochrome P450 [Oryzias latipes]	gi|251823744|ref|NP_001156558.1|	99.81%	87.40%
cds.comp93123_c0_seq2	m.29137	PREDICTED: steroid 21-hydroxylase-like [Oryzias latipes]	gi|432909217|ref|XP_004078124.1|	91.52%	35.50%
cds.comp106566_c1_seq2	m.234190	PREDICTED: cholesterol 7-alpha-monooxygenase-like [Oryzias latipes]	gi|432913126|ref|XP_004078918.1|	99.61%	89.20%
cds.comp42380_c0_seq1	m.2287	PREDICTED: cytochrome P450 3A40-like [Oryzias latipes]	gi|432957116|ref|XP_004085794.1|	95.71%	84.00%
cds.comp84836_c0_seq2	m.14654	cytochrome P450 19b [Oryzias latipes]	gi|157311677|ref|NP_001098563.1|	96.99%	86.40%
cds.comp107305_c0_seq7	m.264776	PREDICTED: cytochrome P450 3A40-like [Oryzias latipes]	gi|432903090|ref|XP_004077086.1|	100.00%	66.80%
cds.comp98600_c0_seq1	m.60762	PREDICTED: 25-hydroxycholesterol 7-alpha-hydroxylase-like [Oryzias latipes]	gi|432912017|ref|XP_004078826.1|	95.32%	74.50%
cds.comp98468_c0_seq1	m.59493	PREDICTED: corticosteroid 11-beta-dehydrogenase isozyme 2 [Oryzias latipes]	gi|432851099|ref|XP_004066855.1|	95.58%	80.70%
cds.comp107165_c0_seq7	m.257208	PREDICTED: UDP-glucuronosyltransferase [Oryzias latipes]	gi|432964670|ref|XP_004086969.1|	65.09%	77.80%
cds.comp84382_c0_seq1	m.13984	PREDICTED: 3-keto-steroid reductase-like [Oryzias latipes]	gi|432914808|ref|XP_004079131.1|	100.00%	84.10%
cds.comp104836_c0_seq1	m.178868	PREDICTED: estradiol 17-beta-dehydrogenase 12-A-like [Oryzias latipes]	gi|432860221|ref|XP_004069451.1|	99.09%	89.60%
cds.comp98350_c0_seq8	m.58460	PREDICTED: 3-oxo-5-beta-steroid 4-dehydrogenase-like isoform 2 [Oryzias latipes]	gi|432860650|ref|XP_004069544.1|	100.00%	77.60%
cds.comp82969_c0_seq1	m.12203	PREDICTED: 3-oxo-5-beta-steroid 4-dehydrogenase-like isoform 2 [Oryzias latipes]	gi|432942022|ref|XP_004082954.1|	100.00%	74.50%
cds.comp96268_c0_seq1	m.42630	PREDICTED: estradiol 17-beta-dehydrogenase 12-like [Oryzias latipes]	gi|432899456|ref|XP_004076567.1|	88.78%	46.20%
cds.comp53427_c0_seq1	m.3525	PREDICTED: polyprenol reductase-like [Oryzias latipes]	gi|432853262|ref|XP_004067620.1|	96.35%	74.10%
cds.comp105848_c2_seq4	m.208139	PREDICTED: sulfotransferase family cytosolic 2B member 1-like, partial [Oryzias latipes]	gi|432956267|ref|XP_004085668.1|	94.48%	78.50%
cds.comp105848_c2_seq4	m.208139	PREDICTED: sulfotransferase family cytosolic 2B member 1-like [Oryzias latipes]	gi|432926044|ref|XP_004080802.1|	100.00%	64.20%
cds.comp103242_c0_seq1	m.137161	PREDICTED: estradiol 17-beta-dehydrogenase 1 [Oryzias latipes]	gi|432867955|ref|XP_004071345.1|	100.00%	83.20%
cds.comp98626_c0_seq10	m.60913	PREDICTED: sulfotransferase family cytosolic 2B member 1-like [Oryzias latipes]	gi|432852294|ref|XP_004067176.1|	95.27%	41.50%
cds.comp95172_c0_seq1	m.37417	PREDICTED: 3-oxo-5-alpha-steroid 4-dehydrogenase 1 [Oryzias latipes]	gi|432884540|ref|XP_004074487.1|	77.64%	79.80%
cds.comp42884_c0_seq1	m.2529	PREDICTED: catechol O-methyltransferase-like [Oryzias latipes]	gi|432859515|ref|XP_004069145.1|	100.00%	87.10%
cds.comp102236_c0_seq9	m.113150	PREDICTED: estradiol 17-beta-dehydrogenase 8-like [Oryzias latipes]	gi|432882589|ref|XP_004074105.1|	100.00%	87.90%
cds.comp61386_c0_seq1	m.5234	3beta-hydroxysteroid dehydrogenase [Oryzias latipes]	gi|212286076|ref|NP_001131037.1|	66.58%	77.10%
cds.comp104217_c0_seq12	m.161871	PREDICTED: testosterone 17-beta-dehydrogenase 3 [Oryzias latipes]	gi|432873552|ref|XP_004072273.1|	81.39%	79.50%
cds.comp83911_c0_seq4	m.13223	PREDICTED: 3-oxo-5-alpha-steroid 4-dehydrogenase 2-like, partial [Oryzias latipes]	gi|432953461|ref|XP_004085406.1|	98.10%	60.20%
