# Supplementary material for: Identification of Putative Nuclear Receptors and Steroidogenic Enzymes in Murray-Darling Rainbowfish (Melanotaenia fluviatilis) Using RNA-Seq and De Novo Transcriptome Assembly
Source: PLoS One. 2015 Nov 23;10(11):e0142636. doi: 10.1371/journal.pone.0142636 (PMC4658143; doi:10.1371/journal.pone.0142636)
Supplement: S7 Table — Transcripts were identified by sequence similarity with zebrafish CYP450 protein sequences from the Ensembl zebrafish genome assembly (Zv9) annotated as members of PFAM family PF00067 (cytochrome P450). (CSV) [file pone.0142636.s008.csv]

Trinity transcript|TransDecoder ORF	Query Ensembl ZFIN gene ID	Query description	Query putative gene name	Query coverage	% identity
comp94347_c0_seq1|m.33721	ENSDARG00000026039	cytochrome P450, family 1, subfamily A [Source:ZFIN;Acc:ZDB-GENE-011219-1]	cyp1a	98.85%	70.60%
comp83107_c0_seq4|m.12292	ENSDARG00000068934	cytochrome P450, family 1, subfamily B, polypeptide 1 [Source:ZFIN;Acc:ZDB-GENE-030902-1]	cyp1b1	89.75%	69.50%
comp83107_c0_seq1|m.12283	ENSDARG00000058980	cytochrome P450, family 1, subfamily C, polypeptide 1 [Source:ZFIN;Acc:ZDB-GENE-050522-501]	cyp1c1	89.50%	55.10%
comp83107_c0_seq2|m.12286	ENSDARG00000018298	cytochrome P450, family 1, subfamily C, polypeptide 2 [Source:ZFIN;Acc:ZDB-GENE-050705-1]	cyp1c2	90.68%	55.20%
comp81594_c0_seq2|m.11394	ENSDARG00000035569	cytochrome P450, family 1, subfamily D, polypeptide 1 [Source:ZFIN;Acc:ZDB-GENE-041114-179]	cyp1d1	98.05%	71.10%
comp105280_c0_seq2|m.190118	ENSDARG00000041418	cytochrome P450, family 2, subfamily AA, polypeptide 11 [Source:ZFIN;Acc:ZDB-GENE-110114-3]	cyp2aa11	96.31%	42.60%
comp103714_c0_seq3|m.148361	ENSDARG00000091156	cytochrome P450, family 2, subfamily AA, polypeptide 12 [Source:ZFIN;Acc:ZDB-GENE-071004-47]	cyp2aa12	98.28%	47.70%
comp106514_c0_seq1|m.231690	ENSDARG00000022650	cytochrome P450, family 2, subfamily AD, polypeptide 3 [Source:ZFIN;Acc:ZDB-GENE-041001-156]	cyp2ad3	99.70%	57.90%
comp105280_c0_seq4|m.190121	ENSDARG00000094057	cytochrome P450, family 2, subfamily J, polypeptide 20 [Source:ZFIN;Acc:ZDB-GENE-041210-324]	cyp2j20	99.31%	62.20%
comp88931_c0_seq2|m.19096	ENSDARG00000040424	cytochrome P450, family 2, subfamily k, polypeptide 21 [Source:ZFIN;Acc:ZDB-GENE-091113-17]	cyp2k21	100.00%	61.90%
comp94655_c0_seq4|m.34838	ENSDARG00000058458	cytochrome P450, family 2, subfamily K, polypeptide16 [Source:ZFIN;Acc:ZDB-GENE-041010-37]	cyp2k16	98.21%	62.90%
comp106474_c0_seq2|m.230774	ENSDARG00000042953	cytochrome P450, family 2, subfamily N, polypeptide 13 [Source:ZFIN;Acc:ZDB-GENE-041001-158]	cyp2n13	98.19%	62.40%
comp85933_c0_seq2|m.15827	ENSDARG00000056587	cytochrome P450, family 2, subfamily R, polypeptide 1 [Source:ZFIN;Acc:ZDB-GENE-110114-1]	cyp2r1	80.53%	73.90%
comp101196_c0_seq1|m.95624	ENSDARG00000026548	cytochrome P450, family 2, subfamily U, polypeptide 1 [Source:ZFIN;Acc:ZDB-GENE-070730-1]	cyp2u1	98.31%	65.70%
comp97450_c2_seq3|m.50536	ENSDARG00000018485	cytochrome P450, family 2, subfamily V, polypeptide 1 [Source:ZFIN;Acc:ZDB-GENE-040912-139]	cyp2v1	99.41%	50.50%
comp106474_c0_seq5|m.230777	ENSDARG00000006501	cytochrome P450, family 2, subfamily X, polypeptide 10.2 [Source:ZFIN;Acc:ZDB-GENE-060818-12]	cyp2x10.2	98.08%	37.20%
comp103714_c0_seq2|m.148360	ENSDARG00000079653	cytochrome P450, family 2, subfamily X, polypeptide 6 [Source:ZFIN;Acc:ZDB-GENE-050320-144]	cyp2x6	57.72%	66.90%
comp103714_c0_seq6|m.148365	ENSDARG00000043997	cytochrome P450, family 2, subfamily X, polypeptide 8 [Source:ZFIN;Acc:ZDB-GENE-040704-28]	cyp2x8	57.32%	69.90%
comp105904_c0_seq4|m.209880	ENSDARG00000007173	cytochrome P450, family 2, subfamily Y, polypeptide 3 [Source:ZFIN;Acc:ZDB-GENE-050522-490]	cyp2y3	99.80%	63.30%
comp103714_c0_seq5|m.148364	ENSDARG00000068290	cytochrome P450 CYP2X12 (cyp2x12), mRNA [Source:RefSeq mRNA;Acc:NM_001079853]	CYP2X12	56.14%	62.00%
comp42380_c0_seq1|m.2287	ENSDARG00000045627	cytochrome P450, family 3, subfamily A, polypeptide 65 [Source:ZFIN;Acc:ZDB-GENE-050604-1]	cyp3a65	97.69%	71.70%
comp107305_c0_seq7|m.264776	ENSDARG00000015575	cytochrome P450, family 3, subfamily c, polypeptide 1 [Source:ZFIN;Acc:ZDB-GENE-030131-3060]	cyp3c1	98.90%	57.80%
comp92897_c0_seq1|m.28329	ENSDARG00000053530	cytochrome P450, family 4, subfamily F, polypeptide 3 [Source:ZFIN;Acc:ZDB-GENE-070410-108]	cyp4f3	93.23%	54.30%
comp77744_c0_seq2|m.9204	ENSDARG00000004964	cytochrome P450, family 4, subfamily T, polypeptide 8 [Source:ZFIN;Acc:ZDB-GENE-031219-3]	cyp4t8	97.06%	72.60%
comp100175_c1_seq4|m.79361	ENSDARG00000061585	cytochrome P450, family 4, subfamily V, polypeptide 7 [Source:ZFIN;Acc:ZDB-GENE-061103-88]	cyp4v7	99.41%	69.50%
comp91931_c0_seq8|m.25898	ENSDARG00000002249	thromboxane A synthase 1 (platelet, cytochrome P450, family 5, subfamily A) [Source:ZFIN;Acc:ZDB-GENE-030131-8805]	cyp5a/tbxas1	99.27%	66.70%
comp106566_c1_seq2|m.234190	ENSDARG00000069018	cytochrome P450, family 7, subfamily A, polypeptide 1a [Source:ZFIN;Acc:ZDB-GENE-040426-1296]	cyp7a1a	99.61%	76.70%
comp91470_c0_seq1|m.24238	ENSDARG00000060094	prostaglandin I2 (prostacyclin) synthase [Source:ZFIN;Acc:ZDB-GENE-070116-1]	cyp8a1	95.43%	54.80%
comp58487_c0_seq1|m.4009	ENSDARG00000097559	cytochrome P450, family 8, subfamily B, polypeptide 3 [Source:ZFIN;Acc:ZDB-GENE-040912-153]	cyp8b3	98.64%	68.40%
comp43943_c0_seq2|m.2760	ENSDARG00000002347	cytochrome P450, subfamily XIA, polypeptide 1 [Source:ZFIN;Acc:ZDB-GENE-010306-1]	cyp11a1	100.00%	60.50%
comp99200_c0_seq8|m.65941	ENSDARG00000042014	cytochrome P450, family 11, subfamily C, polypeptide 1 [Source:ZFIN;Acc:ZDB-GENE-070828-1]	cyp11c1	76.47%	72.80%
comp93123_c0_seq2|m.29137	ENSDARG00000033566	cytochrome P450, family 17, subfamily A, polypeptide 1 [Source:ZFIN;Acc:ZDB-GENE-040213-2]	cyp17a1	98.65%	71.50%
comp101539_c0_seq1|m.100756	ENSDARG00000053966	cytochrome P450, family 17, subfamily A, polypeptide 2 [Source:ZFIN;Acc:ZDB-GENE-100822-1]	cyp17a2	97.18%	63.00%
comp84836_c0_seq2|m.14654	ENSDARG00000009852	cytochrome P450, family 19, subfamily A, polypeptide 1b [Source:ZFIN;Acc:ZDB-GENE-001103-4]	cyp19a1b	89.84%	69.40%
comp98908_c0_seq1|m.63713	ENSDARG00000006040	cytochrome P450, family 20, subfamily A, polypeptide 1 [Source:ZFIN;Acc:ZDB-GENE-040426-2646]	cyp20a1	99.78%	79.30%
comp61320_c0_seq1|m.5212	ENSDARG00000037550	cytochrome P450, family 21, subfamily A, polypeptide 2 [Source:ZFIN;Acc:ZDB-GENE-070103-6]	cyp21a2	41.07%	80.60%
comp102054_c1_seq22|m.110062	ENSDARG00000070420	cytochrome P450, family 24, subfamily A, polypeptide 1 [Source:ZFIN;Acc:ZDB-GENE-060825-1]	cyp24a1	99.80%	74.90%
comp43608_c0_seq1|m.2689	ENSDARG00000033999	cytochrome P450, subfamily XXVIA, polypeptide 1 [Source:ZFIN;Acc:ZDB-GENE-990415-44]	cyp26a1	100.00%	80.90%
comp106426_c0_seq2|m.228638	ENSDARG00000077121	cytochrome P450, family 26, subfamily b, polypeptide 1 [Source:ZFIN;Acc:ZDB-GENE-030131-2908]	cyp26b1	99.80%	87.50%
comp89583_c0_seq1|m.20345	ENSDARG00000056029	cytochrome P450, family 26, subfamily C, polypeptide 1 [Source:ZFIN;Acc:ZDB-GENE-050714-2]	cyp26c1	96.22%	72.60%
comp94124_c0_seq2|m.32686	ENSDARG00000055159	cytochrome P450, family 27, subfamily A, polypeptide 1, gene 4 [Source:ZFIN;Acc:ZDB-GENE-030131-1060]	cyp27a1.4	94.65%	60.80%
comp93435_c0_seq2|m.30066	ENSDARG00000057262	CYP27A3	CYP27A3	79.18%	71.40%
comp58553_c0_seq1|m.4032	ENSDARG00000045015	cytochrome P450, family 27, subfamily B, polypeptide 1 [Source:HGNC Symbol;Acc:HGNC:2606]	CYP27B1	99.21%	69.90%
comp102781_c1_seq8|m.125870	ENSDARG00000073764	PREDICTED: cytochrome P450 27C1 [Danio rerio]	cyp27c1	84.49%	68.10%
comp93175_c0_seq2|m.29314	ENSDARG00000092660	cytochrome P450, family 27, subfamily C, polypeptide 1 [Source:ZFIN;Acc:ZDB-GENE-080204-68]	cyp27c1	96.12%	72.90%
comp98600_c0_seq1|m.60762	ENSDARG00000017982	cytochrome P450, family 39, subfamily A, polypeptide 1 [Source:ZFIN;Acc:ZDB-GENE-041014-339]	cyp39a1	94.62%	27.20%
comp104078_c0_seq8|m.158432	ENSDARG00000089177	cytochrome P450, family 46, subfamily A, polypeptide 1 [Source:HGNC Symbol;Acc:HGNC:2641]	CYP46A1 (4 of 5)	68.90%	58.40%
comp104078_c1_seq1|m.158433	ENSDARG00000093477	cytochrome P450, family 46, subfamily A, polypeptide 1 [Source:HGNC Symbol;Acc:HGNC:2641]	CYP46A1 (5 of 5)	33.95%	69.10%
comp104078_c0_seq7|m.158430	ENSDARG00000012137	cytochrome P450, family 46, subfamily A, polypeptide 1 [Source:ZFIN;Acc:ZDB-GENE-050522-464]	cyp46a1	93.94%	62.40%
comp84199_c0_seq1|m.13732	ENSDARG00000042641	cytochrome P450, family 51 [Source:ZFIN;Acc:ZDB-GENE-040625-2]	cyp51	98.00%	77.40%
comp84534_c0_seq1|m.14188	ENSDARG00000002402	excision repair cross-complementing rodent repair deficiency, complementation group 3 [Source:ZFIN;Acc:ZDB-GENE-030131-3043]	ercc3	87.44%	93.80%
comp105904_c0_seq3|m.209878	ENSDARG00000068493	si:zfos-411a11.2 [Source:ZFIN;Acc:ZDB-GENE-131119-33]	si:zfos-411a11.2	99.80%	63.10%
