# Supplementary material for: Identification of Putative Nuclear Receptors and Steroidogenic Enzymes in Murray-Darling Rainbowfish (Melanotaenia fluviatilis) Using RNA-Seq and De Novo Transcriptome Assembly
Source: PLoS One. 2015 Nov 23;10(11):e0142636. doi: 10.1371/journal.pone.0142636 (PMC4658143; doi:10.1371/journal.pone.0142636)
Supplement: S8 Table — Transcripts were annotated via the JAMp workflow as being associated with Gene Ontology Molecular Function GO: 4874. (CSV) [file pone.0142636.s009.csv]

Query (rainbowfish transcript|ORF)	Query Length	Best match (GenBank nr)	Best match description	Best match length	% length rainbowfish/best hit	% Identity
comp89767_c1_seq1|m.20660	639	XP_003460145	PREDICTED: uncharacterized protein LOC100696058 [Oreochromis niloticus] (similar to aryl hydrocarbon receptor repressor)	694	92.07%	78.50%
comp90291_c0_seq1|m.21659	928	XP_008302119	PREDICTED: neuronal PAS domain-containing protein 4 [Stegastes partitus]	932	99.57%	93.50%
comp90973_c0_seq1|m.23071	687	XP_008304446	PREDICTED: period circadian protein homolog 3 isoform X1 [Stegastes partitus]	1276	53.84%	89.00%
comp90973_c0_seq4|m.23095	1279	XP_008304446	PREDICTED: period circadian protein homolog 3 isoform X1 [Stegastes partitus]	1276	100.24%	85.60%
comp91277_c1_seq1|m.23751	596	XP_008425756	PREDICTED: neuronal PAS domain-containing protein 2-like isoform X1 [Poecilia reticulata] >gi|658885803|ref|XP_008425757.1| PREDICTED: neuronal PAS domain-containing protein 2-like isoform X1 [Poecilia reticulata]	889	67.04%	94.60%
comp93498_c0_seq2|m.30255	255	XP_008430953	PREDICTED: aryl hydrocarbon receptor nuclear translocator-like isoform X5 [Poecilia reticulata]	738	34.55%	71.30%
comp93498_c0_seq3|m.30259	448	XP_008290928	PREDICTED: aryl hydrocarbon receptor nuclear translocator-like [Stegastes partitus]	716	62.57%	91.70%
comp94961_c0_seq1|m.36116	914	BAE02825	aryl hydrocarbon receptor 2 [Pagrus major]	990	92.32%	61.20%
comp95391_c0_seq1|m.38536	1298	XP_008282191	PREDICTED: nuclear receptor coactivator 3-like [Stegastes partitus] >gi|657555589|ref|XP_008282192.1| PREDICTED: nuclear receptor coactivator 3-like [Stegastes partitus]	1569	82.73%	82.00%
comp100390_c0_seq1|m.82474	1538	XP_005448691	PREDICTED: nuclear receptor coactivator 3-like [Oreochromis niloticus]	1521	101.12%	86.60%
comp100606_c2_seq1|m.85105	1502	AII78244	period 2 [Kryptolebias marmoratus]	1544	97.28%	86.10%
comp100790_c0_seq1|m.87866	1448	XP_008300319	PREDICTED: period circadian protein homolog 1 [Stegastes partitus] >gi|657591656|ref|XP_008300320.1| PREDICTED: period circadian protein homolog 1 [Stegastes partitus]	1447	100.07%	84.70%
comp100939_c1_seq5|m.90455	715	XP_008292968	PREDICTED: aryl hydrocarbon receptor nuclear translocator 2 isoform X2 [Stegastes partitus]	731	97.81%	95.20%
comp100939_c1_seq8|m.90464	274	XP_008292968	PREDICTED: aryl hydrocarbon receptor nuclear translocator 2 isoform X2 [Stegastes partitus]	731	37.48%	94.50%
comp102318_c1_seq10|m.114985	641	XP_008409678	PREDICTED: aryl hydrocarbon receptor nuclear translocator-like protein 2 isoform X1 [Poecilia reticulata]	636	100.79%	88.00%
comp102318_c1_seq11|m.114991	610	XP_008409679	PREDICTED: aryl hydrocarbon receptor nuclear translocator-like protein 2 isoform X2 [Poecilia reticulata]	605	100.83%	87.40%
comp103918_c0_seq2|m.153572	1536	XP_008290833	PREDICTED: nuclear receptor coactivator 2 isoform X1 [Stegastes partitus]	1546	99.35%	92.90%
comp103925_c1_seq2|m.153798	488	XP_008297614	PREDICTED: circadian locomoter output cycles protein kaput isoform X2 [Stegastes partitus]	877	55.64%	87.00%
comp105306_c7_seq1|m.190587	841	XP_003452181	PREDICTED: circadian locomoter output cycles protein kaput-like isoform X1 [Oreochromis niloticus] >gi|542238343|ref|XP_005456858.1| PREDICTED: circadian locomoter output cycles protein kaput-like isoform X2 [Oreochromis niloticus] >gi|542238346|ref|XP_005456859.1| PREDICTED: circadian locomoter output cycles protein kaput-like isoform X3 [Oreochromis niloticus] >gi|542238348|ref|XP_005456860.1| …	887	94.81%	90.70%
comp105648_c0_seq10|m.200646	1300	XP_008292731	PREDICTED: period circadian protein homolog 2-like isoform X4 [Stegastes partitus]	1492	87.13%	81.40%
comp105648_c0_seq11|m.200650	1231	XP_008292735	PREDICTED: period circadian protein homolog 2-like isoform X8 [Stegastes partitus]	1445	85.19%	79.20%
comp106403_c1_seq1|m.227926	638	XP_005449385	PREDICTED: aryl hydrocarbon receptor nuclear translocator-like protein 1-like isoform X2 [Oreochromis niloticus] >gi|542218737|ref|XP_003439469.2| PREDICTED: aryl hydrocarbon receptor nuclear translocator-like protein 1-like isoform X1 [Oreochromis niloticus] >gi|542218739|ref|XP_005449386.1| PREDICTED: aryl hydrocarbon receptor nuclear translocator-like protein 1-like isoform X3 [Oreochromis nil…	638	100.00%	98.70%
comp328301_c0_seq1|m.267373	268	AAR19369	aryl hydrocarbon receptor 1 [Fundulus heteroclitus]	944	28.39%	89.20%
